# Supplementary material for: Using RNA-seq to Profile Gene Expression of Spikelet Development in Response to Temperature and Nitrogen during Meiosis in Rice (Oryza sativa L.)
Source: PLoS One. 2015 Dec 29;10(12):e0145532. doi: 10.1371/journal.pone.0145532 (PMC4694716; doi:10.1371/journal.pone.0145532)
Supplement: S1 Table — (XLS) [file pone.0145532.s012.xls]

## Sheet: Sheet1
S1 Table. List of primers used in real-time quantitative PCR analysis.
ID	Gene	Primers (Forward Primer and Reverse Primer)	log2Ratio(GNH/GNN)	log2Ratio(GHH/GHN)	Description
1	CL2576.Contig1	5' ACATCGTCGGTTGGATTTGG 3'	2.6524	3.3838	HSP20 family protein
		5' GCGAGAAAAGAAGCCAGCAA 3'
2	CL3844.Contig2	5' GGAGCATCCGGTGTTTGATT 3'	-2.0309	-3.2847	ubiquitin-dependent protein catabolic process
		5' GTCTTGCCGTCCAAGCTCTT 3'
3	CL628.Contig1	5' TGTTCCTGCAAACTCCACAG 3'	4.3822	5.1891	response to heat
		5' GCCTTAGCATACTTGCCCAT 3'
4	Unigene15197	5' TCGCACCAATCACCAAAGCT 3'	-1.949	-2.2725	upstream-binding transcription factor
		5' CGTCCTAGTCGCCATGGATG 3'
5	Unigene24097	5' CAAGGTCATCATGGCCTCCA 3'	-2.8501	-4.2379	ubiquitin-dependent protein catabolic process
		5' ATGTTTCAGGCCTTGCCGAT 3'
6	Unigenee33050	5' GAGCTATGAGCTGCCCGATG 3'	-1.8636	-2.9267	response to auxin stimulus
		5' GAGCTTCCATGCCGATGAGA 3'
7	Unigene44325	5' CCGGTTCCTCTTCCAGCACT 3'	-3.204	-2.243	pollen exine formation
		5' GCGAACTGCTCCATGGTGTC 3'
8	Unigene44326	5' TGGCTTTTGACCACAGGAGA 3'	-2.2904	-1.8276	pollen exine formation
		5' TGTATCTTGCCACCCATGGA 3'
9	Unigene44338	5' CCACGGCAGAACAAGTTAAC 3'	-2.4144	-2.0983	pollen exine formation
		5' CTACATCACCAACGTGCACA 3'
10	Unigene47356	5' GCCGGTGGTGCCCCGCCCTC 3'	-2.555	1.6339	response to heat
		5' CCGGCGACGCGGCCTCCTCC 3'
