# Supplementary material for: Using RNA-seq to Profile Gene Expression of Spikelet Development in Response to Temperature and Nitrogen during Meiosis in Rice (Oryza sativa L.)
Source: PLoS One. 2015 Dec 29;10(12):e0145532. doi: 10.1371/journal.pone.0145532 (PMC4694716; doi:10.1371/journal.pone.0145532)
Supplement: S2 Table — (XLS) [file pone.0145532.s013.xls]

## Sheet: Quality control
S2 Table. Quality control of RNA used in DGE sequncing.
Sample ID	Concentration (ng/ uL)	Total RNA (μg)	OD260/ 280	OD260/ 230	RIN	28S: 18S	Test conclusion
GNH-1	432	17.28	2.05	2.21	10	1.7	Qualified
GNH-2	1265	50.6	2.09	2.17	9.6	2	Qualified
GNN-1	1980	79.2	2.06	2.11	8.7	2.3	Qualified
GNN-2	1272	50.88	2.15	2.26	9.2	2	Qualified
GHH-1	888	35.52	2.08	2.08	8.8	2	Qualified
GHH-2	1836	73.44	2.07	2.15	8.6	1.9	Qualified
GHN-1	3479	139.1	2.09	2.2	9.1	1.6	Qualified
GHN-2	1770	70.8	2.09	2.15	9.2	2	Qualified
Note: RNA samples test standard of BIG using in RNA-Seq: Concentration ≥ 300 ng/ uL, Total RNA ≥ 10 ug; standard of OD value: 1.8 ≤ OD260/ 280 ≤ 2.2，OD260/ 230 ≥ 1.8; RIN≥ 6.5, 28S: 18S ≥ 1.0. NH, Normal nitrogen level and high temperature treatment; NN, Normal nitrogen level and normal temperature treatment; HH, High nitrogen level and high temperature treatment; HN, High nitrogen level and norm…
