# Supplementary material for: Using RNA-seq to Profile Gene Expression of Spikelet Development in Response to Temperature and Nitrogen during Meiosis in Rice (Oryza sativa L.)
Source: PLoS One. 2015 Dec 29;10(12):e0145532. doi: 10.1371/journal.pone.0145532 (PMC4694716; doi:10.1371/journal.pone.0145532)
Supplement: S3 Table — (XLS) [file pone.0145532.s014.xls]

## Sheet: Summary of mapping result 
S3 Table. The Summary of reads mapped to reference genome (Indica rice).
Samples	Total reads	Total base pairs	Total mapped reads	Perfect match	<=2 bp Mismatch	Unique match	Multi-position match	Total unmapped reads
GHH-1	11,982,487 (100.00%)	587,141,863 (100.00%)	10,328,077 (86.19%)	8,227,268 (68.66%)	2,100,809 (17.53%)	9,367,159 (78.17%)	960,918 (8.02%)	1,654,410 (13.81%)
GHH-2	11,779,163 (100.00%)	577,178,987 (100.00%)	10,074,922 (85.53%)	8,258,702 (70.11%)	1,816,220 (15.42%)	9,151,689 (77.69%)	923,233 (7.84%)	1,704,241 (14.47%)
GHN-1	11,678,856 (100.00%)	572,263,944 (100.00%)	10,137,519 (86.80%)	8,260,274 (70.73%)	1,877,245 (16.07%)	9,309,593 (79.71%)	827,926 (7.09%)	1,541,337 (13.20%)
GHN-2	11,971,075 (100.00%)	586,582,675 (100.00%)	10,356,476 (86.51%)	8,390,519 (70.09%)	1,965,957 (16.42%)	9,530,338 (79.61%)	826,138 (6.90%)	1,614,599 (13.49%)
GNH-1	11,791,352 (100.00%)	577,776,248 (100.00%)	10,260,760 (87.02%)	8,202,999 (69.57%)	2,057,761 (17.45%)	9,378,277 (79.54%)	882,483 (7.48%)	1,530,592 (12.98%)
GNH-2	12,062,967 (100.00%)	591,085,383 (100.00%)	10,346,639 (85.77%)	8,348,146 (69.20%)	1,998,493 (16.57%)	9,512,942 (78.86%)	833,697 (6.91%)	1,716,328 (14.23%)
GNN-1	11,656,703 (100.00%)	571,178,447 (100.00%)	10,138,469 (86.98%)	8,059,539 (69.14%)	2,078,930 (17.83%)	9,218,490 (79.08%)	919,979 (7.89%)	1,518,234 (13.02%)
GNN-2	11,739,441 (100.00%)	575,232,609 (100.00%)	10,083,158 (85.89%)	8,071,496 (68.76%)	2,011,662 (17.14%)	9,206,807 (78.43%)	876,351 (7.47%)	1,656,283 (14.11%)
Note: NH, Normal nitrogen level and high temperature treatment; NN, Normal nitrogen level and normal temperature treatment; HH, High nitrogen level and high temperature treatment; HN, High nitrogen level and normal temperature treatment. “G” represents Ganxin 203, 4 treatment combinations and 2 pooling duplicates.
