# Supplementary material for: Using RNA-seq to Profile Gene Expression of Spikelet Development in Response to Temperature and Nitrogen during Meiosis in Rice (Oryza sativa L.)
Source: PLoS One. 2015 Dec 29;10(12):e0145532. doi: 10.1371/journal.pone.0145532 (PMC4694716; doi:10.1371/journal.pone.0145532)
Supplement: S5 Table — (XLS) [file pone.0145532.s016.xls]

## Sheet: GHN-vs-GHH.GeneDiffExpFilter
GeneID	log2Ratio(GHH/GHN)	Probability	KEGG Orthology	GO Component	GO Function	GO Process	Blast nr
CL2392.Contig2_Ganxin-203	11.9972	0.973901	-	-	-	-	-
Unigene38390_Ganxin-203	11.5876	0.961492	-	-	-	-	-
Unigene13883_Ganxin-203	11.0535	0.937808	-	-	-	-	-
Unigene14123_Ganxin-203	11.0292	0.936444	-	-	-	-	-
Unigene33418_Ganxin-203	10.9422	0.931266	-	-	-	-	-
Unigene48479_Ganxin-203	10.4813	0.897957	-	-	-	-	-
CL3920.Contig1_Ganxin-203	10.4701	0.896954	-	-	-	-	-
Unigene29318_Ganxin-203	10.3079	0.882931	-	-	-	-	-
Unigene9489_Ganxin-203	10.1568	0.867925	-	-	-	-	-
Unigene50135_Ganxin-203	10.1053	0.862566	-	-	-	-	-
Unigene35525_Ganxin-203	10.1002	0.861905	-	-	-	-	-
Unigene48635_Ganxin-203	10.0906	0.860833	-	-	-	-	-
CL2399.Contig2_Ganxin-203	10.012	0.852273	-	-	-	-	-
Unigene7042_Ganxin-203	9.98538	0.849127	-	-	-	-	-
Unigene45613_Ganxin-203	9.87944	0.836544	-	-	-	-	-
Unigene50083_Ganxin-203	9.86152	0.834303	-	-	-	-	-
Unigene3124_Ganxin-203	9.84393	0.832243	-	-	-	-	-
Unigene50952_Ganxin-203	9.82839	0.830357	-	-	-	-	-
Unigene41128_Ganxin-203	9.79133	0.826091	-	-	-	-	-
Unigene13882_Ganxin-203	9.74327	0.820043	-	-	-	-	-
Unigene2556_Ganxin-203	9.71498	0.816507	-	-	-	-	-
Unigene21130_Ganxin-203	9.5967	0.800827	-	-	-	-	-
Unigene57543_Ganxin-203	7.84992	0.975446	-	-	-	-	-
Unigene38389_Ganxin-203	7.69852	0.914945	-	-	-	-	-
Unigene8609_Ganxin-203	7.63108	0.89401	-	-	-	-	-
Unigene22975_Ganxin-203	7.59303	0.960949	-	-	-	-	-
Unigene47268_Ganxin-203	7.51893	0.945276	-	-	-	-	-
Unigene10405_Ganxin-203	7.19508	0.945338	-	-	-	-	-
Unigene48563_Ganxin-203	7.01228	0.904534	-	-	-	-	-
Unigene6794_Ganxin-203	6.6792	0.85988	-	-	-	-	-
Unigene50919_Ganxin-203	6.66702	0.894588	-	-	-	-	-
Unigene45298_Ganxin-203	6.62763	0.928204	-	-	-	-	-
Unigene38388_Ganxin-203	6.61007	0.853206	-	-	-	-	-
Unigene50480_Ganxin-203	6.39037	0.904283	-	-	-	-	-
Unigene6793_Ganxin-203	6.15803	0.915787	-	-	-	-	-
Unigene19752_Ganxin-203	6.05634	0.850505	-	-	-	-	-
Unigene46472_Ganxin-203	6.04249	0.919038	-	-	-	-	-
Unigene47860_Ganxin-203	5.78746	0.810313	-	-	-	-	-
Unigene8189_Ganxin-203	5.71151	0.810306	-	-	-	-	-
Unigene8179_Ganxin-203	5.58434	0.859038	-	-	-	-	-
Unigene33580_Ganxin-203	5.58004	0.902682	-	-	-	-	-
CL7365.Contig1_Ganxin-203	5.45338	0.89163	-	-	-	-	-
Unigene41355_Ganxin-203	4.78769	0.875686	-	-	-	-	-
Unigene38803_Ganxin-203	4.72939	0.896711	-	-	-	-	-
Unigene52250_Ganxin-203	4.47946	0.829689	-	-	-	-	-
Unigene46929_Ganxin-203	4.11297	0.898319	-	-	-	-	-
Unigene4080_Ganxin-203	3.81265	0.809185	-	-	-	-	-
Unigene23189_Ganxin-203	3.66646	0.885805	-	-	-	-	-
Unigene42629_Ganxin-203	3.53052	0.813542	-	-	-	-	-
Unigene16247_Ganxin-203	3.48246	0.845717	-	-	-	-	-
Unigene5427_Ganxin-203	3.46466	0.900246	-	-	-	-	-
CL8211.Contig3_Ganxin-203	3.41547	0.883313	-	-	-	-	-
Unigene50556_Ganxin-203	3.03766	0.868392	-	-	-	-	-
Unigene18483_Ganxin-203	2.95992	0.800722	-	-	-	-	-
Unigene45035_Ganxin-203	2.90246	0.891331	-	-	-	-	-
Unigene4094_Ganxin-203	2.8515	0.897936	-	-	-	-	-
Unigene11434_Ganxin-203	2.83408	0.83907	-	-	-	-	-
Unigene47117_Ganxin-203	2.76348	0.888004	-	-	-	-	-
Unigene22638_Ganxin-203	2.73554	0.886772	-	-	-	-	-
Unigene28406_Ganxin-203	2.71279	0.837456	-	-	-	-	-
Unigene31401_Ganxin-203	2.58042	0.839885	-	-	-	-	-
Unigene30518_Ganxin-203	2.5554	0.856303	-	-	-	-	-
Unigene37092_Ganxin-203	2.55297	0.821602	-	-	-	-	-
CL7495.Contig1_Ganxin-203	2.53766	0.873173	-	-	-	-	-
Unigene24429_Ganxin-203	2.53056	0.876409	-	-	-	-	-
Unigene29288_Ganxin-203	2.50327	0.855036	-	-	-	-	-
Unigene6168_Ganxin-203	2.46039	0.815895	-	-	-	-	-
Unigene12036_Ganxin-203	2.45577	0.867508	-	-	-	-	-
Unigene1516_Ganxin-203	2.4511	0.813542	-	-	-	-	-
Unigene32726_Ganxin-203	2.39455	0.867362	-	-	-	-	-
Unigene1129_Ganxin-203	2.32568	0.864947	-	-	-	-	-
Unigene43769_Ganxin-203	2.29635	0.811134	-	-	-	-	-
Unigene28740_Ganxin-203	2.28337	0.805191	-	-	-	-	-
Unigene46560_Ganxin-203	2.26023	0.817593	-	-	-	-	-
Unigene26692_Ganxin-203	2.19436	0.818755	-	-	-	-	-
Unigene1133_Ganxin-203	2.1594	0.805274	-	-	-	-	-
Unigene40829_Ganxin-203	2.15349	0.819221	-	-	-	-	-
Unigene42324_Ganxin-203	2.15172	0.84285	-	-	-	-	-
Unigene43186_Ganxin-203	2.1452	0.849914	-	-	-	-	-
CL7441.Contig2_Ganxin-203	2.1373	0.856247	-	-	-	-	-
CL3845.Contig1_Ganxin-203	2.12783	0.861627	-	-	-	-	-
CL2495.Contig1_Ganxin-203	2.12431	0.833503	-	-	-	-	-
Unigene57242_Ganxin-203	2.11543	0.802963	-	-	-	-	-
Unigene31626_Ganxin-203	2.0596	0.819702	-	-	-	-	-
Unigene12609_Ganxin-203	2.05659	0.828756	-	-	-	-	-
Unigene32010_Ganxin-203	2.04585	0.837553	-	-	-	-	-
CL3845.Contig2_Ganxin-203	2.03435	0.813821	-	-	-	-	-
Unigene45161_Ganxin-203	2.03201	0.862441	-	-	-	-	-
Unigene48460_Ganxin-203	1.98335	0.81025	-	-	-	-	-
Unigene45148_Ganxin-203	1.941	0.847701	-	-	-	-	-
Unigene47908_Ganxin-203	1.82732	0.825889	-	-	-	-	-
Unigene34722_Ganxin-203	1.80302	0.820759	-	-	-	-	-
Unigene1747_Ganxin-203	1.77544	0.833781	-	-	-	-	-
Unigene50241_Ganxin-203	1.76245	0.8328	-	-	-	-	-
Unigene337_Ganxin-203	1.74093	0.81247	-	-	-	-	-
Unigene46230_Ganxin-203	1.7066	0.808336	-	-	-	-	-
Unigene45201_Ganxin-203	1.70324	0.817607	-	-	-	-	-
Unigene1388_Ganxin-203	1.69161	0.810682	-	-	-	-	-
Unigene12343_Ganxin-203	1.68909	0.810327	-	-	-	-	-
Unigene54095_Ganxin-203	1.6829	0.823877	-	-	-	-	-
Unigene36570_Ganxin-203	1.62649	0.817836	-	-	-	-	-
Unigene30519_Ganxin-203	1.59779	0.815115	-	-	-	-	-
Unigene46907_Ganxin-203	1.58026	0.803256	-	-	-	-	-
Unigene27751_Ganxin-203	-1.59935	0.809909	-	-	-	-	-
Unigene28035_Ganxin-203	-1.60917	0.807411	-	-	-	-	-
Unigene47265_Ganxin-203	-1.62051	0.820926	-	-	-	-	-
Unigene478_Ganxin-203	-1.62213	0.819235	-	-	-	-	-
Unigene46063_Ganxin-203	-1.62524	0.80755	-	-	-	-	-
Unigene27750_Ganxin-203	-1.62543	0.804662	-	-	-	-	-
Unigene23360_Ganxin-203	-1.63392	0.818358	-	-	-	-	-
Unigene40815_Ganxin-203	-1.63842	0.803492	-	-	-	-	-
Unigene40045_Ganxin-203	-1.64733	0.818017	-	-	-	-	-
Unigene46931_Ganxin-203	-1.64995	0.821936	-	-	-	-	-
Unigene47242_Ganxin-203	-1.6646	0.822868	-	-	-	-	-
Unigene15952_Ganxin-203	-1.67147	0.822931	-	-	-	-	-
Unigene32147_Ganxin-203	-1.67543	0.802991	-	-	-	-	-
Unigene22812_Ganxin-203	-1.69688	0.822026	-	-	-	-	-
Unigene30784_Ganxin-203	-1.70392	0.809304	-	-	-	-	-
Unigene46080_Ganxin-203	-1.70444	0.805984	-	-	-	-	-
Unigene31063_Ganxin-203	-1.70521	0.806269	-	-	-	-	-
Unigene38320_Ganxin-203	-1.70709	0.811385	-	-	-	-	-
Unigene28714_Ganxin-203	-1.70827	0.814009	-	-	-	-	-
Unigene52212_Ganxin-203	-1.709	0.808886	-	-	-	-	-
Unigene15572_Ganxin-203	-1.7096	0.805539	-	-	-	-	-
Unigene45795_Ganxin-203	-1.71026	0.820439	-	-	-	-	-
Unigene39608_Ganxin-203	-1.71782	0.829021	-	-	-	-	-
Unigene32392_Ganxin-203	-1.7209	0.813758	-	-	-	-	-
Unigene57535_Ganxin-203	-1.73088	0.807738	-	-	-	-	-
Unigene24357_Ganxin-203	-1.73189	0.823863	-	-	-	-	-
Unigene43592_Ganxin-203	-1.73904	0.830392	-	-	-	-	-
Unigene37455_Ganxin-203	-1.74451	0.824803	-	-	-	-	-
Unigene40947_Ganxin-203	-1.765	0.812909	-	-	-	-	-
Unigene40939_Ganxin-203	-1.77896	0.817885	-	-	-	-	-
Unigene50021_Ganxin-203	-1.80556	0.835368	-	-	-	-	-
Unigene43869_Ganxin-203	-1.81773	0.828248	-	-	-	-	-
Unigene48421_Ganxin-203	-1.82221	0.821121	-	-	-	-	-
CL8186.Contig1_Ganxin-203	-1.82614	0.827698	-	-	-	-	-
Unigene9729_Ganxin-203	-1.84124	0.804014	-	-	-	-	-
Unigene29468_Ganxin-203	-1.8481	0.837184	-	-	-	-	-
Unigene35032_Ganxin-203	-1.84892	0.841054	-	-	-	-	-
Unigene28366_Ganxin-203	-1.85116	0.83818	-	-	-	-	-
Unigene38940_Ganxin-203	-1.8524	0.830677	-	-	-	-	-
Unigene41225_Ganxin-203	-1.86079	0.813521	-	-	-	-	-
Unigene30785_Ganxin-203	-1.86629	0.83051	-	-	-	-	-
Unigene41684_Ganxin-203	-1.88584	0.845473	-	-	-	-	-
Unigene31165_Ganxin-203	-1.88611	0.830823	-	-	-	-	-
Unigene47316_Ganxin-203	-1.88987	0.842717	-	-	-	-	-
Unigene30071_Ganxin-203	-1.89038	0.831512	-	-	-	-	-
Unigene6772_Ganxin-203	-1.91467	0.83589	-	-	-	-	-
Unigene30315_Ganxin-203	-1.91718	0.824232	-	-	-	-	-
Unigene33890_Ganxin-203	-1.91913	0.835431	-	-	-	-	-
Unigene47837_Ganxin-203	-1.93619	0.835257	-	-	-	-	-
Unigene45510_Ganxin-203	-1.93886	0.818985	-	-	-	-	-
Unigene34744_Ganxin-203	-1.94422	0.846065	-	-	-	-	-
CL184.Contig2_Ganxin-203	-1.95173	0.828547	-	-	-	-	-
Unigene28056_Ganxin-203	-1.9569	0.811468	-	-	-	-	-
Unigene15685_Ganxin-203	-1.9856	0.853213	-	-	-	-	-
Unigene45192_Ganxin-203	-2.00232	0.85331	-	-	-	-	-
Unigene8374_Ganxin-203	-2.01441	0.82394	-	-	-	-	-
Unigene32141_Ganxin-203	-2.03369	0.823724	-	-	-	-	-
Unigene36441_Ganxin-203	-2.0377	0.857702	-	-	-	-	-
Unigene43759_Ganxin-203	-2.03803	0.852398	-	-	-	-	-
Unigene16284_Ganxin-203	-2.04075	0.855412	-	-	-	-	-
Unigene681_Ganxin-203	-2.05237	0.851821	-	-	-	-	-
Unigene25914_Ganxin-203	-2.06355	0.839349	-	-	-	-	-
Unigene41789_Ganxin-203	-2.10181	0.847568	-	-	-	-	-
Unigene6910_Ganxin-203	-2.10327	0.854465	-	-	-	-	-
Unigene40044_Ganxin-203	-2.10496	0.844972	-	-	-	-	-
Unigene40491_Ganxin-203	-2.14326	0.863109	-	-	-	-	-
Unigene39397_Ganxin-203	-2.16046	0.868023	-	-	-	-	-
Unigene33298_Ganxin-203	-2.17147	0.864056	-	-	-	-	-
Unigene16894_Ganxin-203	-2.17548	0.849566	-	-	-	-	-
Unigene46153_Ganxin-203	-2.17691	0.851549	-	-	-	-	-
Unigene25125_Ganxin-203	-2.19751	0.846935	-	-	-	-	-
Unigene6901_Ganxin-203	-2.20867	0.846065	-	-	-	-	-
Unigene41547_Ganxin-203	-2.22726	0.858634	-	-	-	-	-
Unigene35659_Ganxin-203	-2.25506	0.850143	-	-	-	-	-
Unigene50453_Ganxin-203	-2.2611	0.83321	-	-	-	-	-
Unigene47326_Ganxin-203	-2.27072	0.824594	-	-	-	-	-
Unigene37623_Ganxin-203	-2.27429	0.853581	-	-	-	-	-
Unigene27424_Ganxin-203	-2.28407	0.873939	-	-	-	-	-
Unigene35315_Ganxin-203	-2.29259	0.839641	-	-	-	-	-
Unigene36515_Ganxin-203	-2.29748	0.850206	-	-	-	-	-
Unigene48082_Ganxin-203	-2.30077	0.842293	-	-	-	-	-
Unigene8406_Ganxin-203	-2.30858	0.854953	-	-	-	-	-
Unigene8247_Ganxin-203	-2.3089	0.847025	-	-	-	-	-
Unigene15717_Ganxin-203	-2.33677	0.881274	-	-	-	-	-
Unigene35777_Ganxin-203	-2.35269	0.862789	-	-	-	-	-
Unigene20643_Ganxin-203	-2.38181	0.814489	-	-	-	-	-
Unigene22187_Ganxin-203	-2.3838	0.84081	-	-	-	-	-
Unigene7729_Ganxin-203	-2.38872	0.826007	-	-	-	-	-
Unigene39838_Ganxin-203	-2.40235	0.851946	-	-	-	-	-
Unigene36491_Ganxin-203	-2.40597	0.868928	-	-	-	-	-
Unigene15184_Ganxin-203	-2.42341	0.841047	-	-	-	-	-
Unigene25962_Ganxin-203	-2.42665	0.849719	-	-	-	-	-
Unigene16662_Ganxin-203	-2.43478	0.87865	-	-	-	-	-
Unigene33604_Ganxin-203	-2.43767	0.865865	-	-	-	-	-
Unigene14492_Ganxin-203	-2.43918	0.869665	-	-	-	-	-
Unigene52743_Ganxin-203	-2.44833	0.832702	-	-	-	-	-
Unigene12214_Ganxin-203	-2.45449	0.836474	-	-	-	-	-
Unigene1964_Ganxin-203	-2.47635	0.876632	-	-	-	-	-
Unigene35914_Ganxin-203	-2.48003	0.824824	-	-	-	-	-
Unigene16861_Ganxin-203	-2.49819	0.855996	-	-	-	-	-
Unigene23359_Ganxin-203	-2.50113	0.886751	-	-	-	-	-
Unigene36994_Ganxin-203	-2.50629	0.85988	-	-	-	-	-
Unigene21405_Ganxin-203	-2.5247	0.820968	-	-	-	-	-
Unigene36358_Ganxin-203	-2.52472	0.885172	-	-	-	-	-
Unigene39892_Ganxin-203	-2.52497	0.812018	-	-	-	-	-
Unigene21746_Ganxin-203	-2.5641	0.803555	-	-	-	-	-
Unigene55940_Ganxin-203	-2.56689	0.829028	-	-	-	-	-
Unigene15443_Ganxin-203	-2.57185	0.868949	-	-	-	-	-
Unigene13144_Ganxin-203	-2.57501	0.874384	-	-	-	-	-
Unigene32072_Ganxin-203	-2.58039	0.831248	-	-	-	-	-
Unigene49307_Ganxin-203	-2.58172	0.803437	-	-	-	-	-
Unigene29304_Ganxin-203	-2.59086	0.800792	-	-	-	-	-
Unigene41735_Ganxin-203	-2.60144	0.885039	-	-	-	-	-
Unigene32074_Ganxin-203	-2.60392	0.882033	-	-	-	-	-
Unigene38442_Ganxin-203	-2.60859	0.890315	-	-	-	-	-
Unigene30074_Ganxin-203	-2.61545	0.872268	-	-	-	-	-
Unigene4963_Ganxin-203	-2.70303	0.87357	-	-	-	-	-
Unigene51781_Ganxin-203	-2.70373	0.816089	-	-	-	-	-
Unigene40132_Ganxin-203	-2.72379	0.820029	-	-	-	-	-
Unigene32943_Ganxin-203	-2.74074	0.891533	-	-	-	-	-
Unigene44816_Ganxin-203	-2.74641	0.835417	-	-	-	-	-
Unigene29101_Ganxin-203	-2.74688	0.883334	-	-	-	-	-
Unigene7227_Ganxin-203	-2.7552	0.876368	-	-	-	-	-
Unigene56673_Ganxin-203	-2.76058	0.820989	-	-	-	-	-
Unigene42866_Ganxin-203	-2.81403	0.882771	-	-	-	-	-
Unigene42091_Ganxin-203	-2.81423	0.893885	-	-	-	-	-
Unigene6825_Ganxin-203	-2.81717	0.864376	-	-	-	-	-
Unigene31915_Ganxin-203	-2.8219	0.862344	-	-	-	-	-
Unigene30697_Ganxin-203	-2.82568	0.87824	-	-	-	-	-
Unigene44388_Ganxin-203	-2.82654	0.828088	-	-	-	-	-
Unigene24200_Ganxin-203	-2.82957	0.873124	-	-	-	-	-
Unigene11391_Ganxin-203	-2.84235	0.876917	-	-	-	-	-
Unigene50813_Ganxin-203	-2.84263	0.844228	-	-	-	-	-
Unigene55611_Ganxin-203	-2.86317	0.811649	-	-	-	-	-
Unigene51375_Ganxin-203	-2.87356	0.837804	-	-	-	-	-
CL2945.Contig3_Ganxin-203	-2.91188	0.836328	-	-	-	-	-
Unigene22744_Ganxin-203	-2.92973	0.8716	-	-	-	-	-
Unigene49328_Ganxin-203	-2.94314	0.813821	-	-	-	-	-
Unigene47304_Ganxin-203	-2.95397	0.886028	-	-	-	-	-
Unigene36770_Ganxin-203	-2.9937	0.841012	-	-	-	-	-
Unigene7151_Ganxin-203	-3.00839	0.87009	-	-	-	-	-
Unigene22775_Ganxin-203	-3.03095	0.869965	-	-	-	-	-
Unigene27801_Ganxin-203	-3.06133	0.836885	-	-	-	-	-
Unigene36977_Ganxin-203	-3.09142	0.887218	-	-	-	-	-
Unigene54016_Ganxin-203	-3.09692	0.804954	-	-	-	-	-
Unigene46936_Ganxin-203	-3.1317	0.891164	-	-	-	-	-
Unigene27903_Ganxin-203	-3.16992	0.869818	-	-	-	-	-
Unigene31595_Ganxin-203	-3.17936	0.896467	-	-	-	-	-
Unigene37059_Ganxin-203	-3.19942	0.9088	-	-	-	-	-
Unigene8248_Ganxin-203	-3.20703	0.861641	-	-	-	-	-
Unigene19054_Ganxin-203	-3.23391	0.818282	-	-	-	-	-
Unigene47410_Ganxin-203	-3.38826	0.908083	-	-	-	-	-
Unigene28384_Ganxin-203	-3.41314	0.915279	-	-	-	-	-
Unigene49665_Ganxin-203	-3.42878	0.803945	-	-	-	-	-
Unigene44229_Ganxin-203	-3.53433	0.854159	-	-	-	-	-
Unigene6113_Ganxin-203	-3.55922	0.813264	-	-	-	-	-
Unigene11577_Ganxin-203	-3.60988	0.881219	-	-	-	-	-
Unigene31741_Ganxin-203	-3.62417	0.909976	-	-	-	-	-
Unigene51067_Ganxin-203	-3.64678	0.875825	-	-	-	-	-
Unigene8530_Ganxin-203	-3.67711	0.913811	-	-	-	-	-
Unigene11260_Ganxin-203	-3.81079	0.808371	-	-	-	-	-
Unigene40243_Ganxin-203	-3.81789	0.832932	-	-	-	-	-
Unigene19342_Ganxin-203	-3.90247	0.913894	-	-	-	-	-
Unigene4921_Ganxin-203	-3.94878	0.817015	-	-	-	-	-
Unigene11857_Ganxin-203	-3.97737	0.824086	-	-	-	-	-
Unigene24729_Ganxin-203	-4.03325	0.818797	-	-	-	-	-
Unigene17820_Ganxin-203	-4.24045	0.808552	-	-	-	-	-
Unigene16638_Ganxin-203	-4.46265	0.812874	-	-	-	-	-
Unigene3791_Ganxin-203	-5.37233	0.843838	-	-	-	-	-
Unigene7968_Ganxin-203	-5.45068	0.847673	-	-	-	-	-
Unigene11151_Ganxin-203	-5.85263	0.838813	-	-	-	-	-
Unigene3952_Ganxin-203	-9.70566	0.815366	-	-	-	-	-
Unigene47630_Ganxin-203	-3.27793	0.888457	-	-	-	-	gi|108708233|gb|ABF96028.1|/1.56188e-24/hypothetical protein LOC_Os03g24130 [Oryza sativa Japonica Group]
Unigene37173_Ganxin-203	-2.8087	0.893586	-	-	-	-	gi|108708233|gb|ABF96028.1|/1.65832e-45/hypothetical protein LOC_Os03g24130 [Oryza sativa Japonica Group]
Unigene3981_Ganxin-203	2.01557	0.846155	-	-	-	-	gi|108711230|gb|ABF99025.1|/1.89474e-06/Casein kinase II, alpha chain, putative, expressed [Oryza sativa Japonica Group]
CL8211.Contig1_Ganxin-203	1.78444	0.816117	-	-	-	-	gi|108862347|gb|ABA96768.2|/8.88154e-12/expressed protein [Oryza sativa Japonica Group]
Unigene9330_Ganxin-203	-3.10801	0.853254	-	-	-	-	gi|108862575|gb|ABA97917.2|/9.25897e-92/retrotransposon protein, putative, Ty3-gypsy subclass, expressed [Oryza sativa Japonica Group]
CL2451.Contig6_Ganxin-203	1.8238	0.820739	-	-	-	-	gi|110289531|gb|AAP54918.2|/1.85734e-14/hypothetical protein LOC_Os10g40210 [Oryza sativa Japonica Group]
Unigene43183_Ganxin-203	1.97133	0.833099	-	GO:0009536//plastid	-	-	gi|115436686|ref|NP_001043101.1|/2.16152e-26/Os01g0386500 [Oryza sativa Japonica Group]
Unigene23420_Ganxin-203	-3.50631	0.901005	-	-	-	-	gi|115437862|ref|NP_001043399.1|/1.99027e-23/Os01g0579000 [Oryza sativa Japonica Group]
Unigene30577_Ganxin-203	-2.9527	0.823884	-	-	-	-	gi|115438542|ref|NP_001043565.1|/3.53314e-37/Os01g0614300 [Oryza sativa Japonica Group]
Unigene47169_Ganxin-203	-2.64412	0.896391	-	GO:0005739//mitochondrion	-	-	gi|115443627|ref|NP_001045593.1|/1.44195e-80/Os02g0101900 [Oryza sativa Japonica Group]
Unigene38308_Ganxin-203	2.37212	0.838632	-	-	GO:0008270//zinc ion binding;GO:0003676//nucleic acid binding	-	gi|115444765|ref|NP_001046162.1|/1.23034e-124/Os02g0192200 [Oryza sativa Japonica Group]
Unigene7309_Ganxin-203	-2.73513	0.895709	-	GO:0016023//cytoplasmic membrane-bounded vesicle	-	-	gi|115445433|ref|NP_001046496.1|/3.74311e-32/Os02g0264800 [Oryza sativa Japonica Group]
Unigene14099_Ganxin-203	-3.17576	0.855906	-	-	-	-	gi|115445903|ref|NP_001046731.1|/1.65137e-46/Os02g0433900 [Oryza sativa Japonica Group]
Unigene16429_Ganxin-203	-2.53998	0.81856	-	GO:0009536//plastid	-	-	gi|115445925|ref|NP_001046742.1|/7.4142e-19/Os02g0439200 [Oryza sativa Japonica Group]
Unigene2041_Ganxin-203	-1.62666	0.814691	-	-	-	-	gi|115448061|ref|NP_001047810.1|/1.03059e-47/Os02g0695600 [Oryza sativa Japonica Group]
Unigene52730_Ganxin-203	-2.24149	0.801029	-	-	-	-	gi|115448233|ref|NP_001047896.1|/5.25078e-25/Os02g0710700 [Oryza sativa Japonica Group]
Unigene52505_Ganxin-203	-2.05862	0.838166	-	GO:0016023//cytoplasmic membrane-bounded vesicle;GO:0009536//plastid	-	-	gi|115448321|ref|NP_001047940.1|/9.12802e-25/Os02g0718600 [Oryza sativa Japonica Group]
Unigene7478_Ganxin-203	-1.63196	0.801189	-	-	-	-	gi|115450129|ref|NP_001048665.1|/1.539e-11/Os03g0102700 [Oryza sativa Japonica Group]
Unigene12049_Ganxin-203	-2.24925	0.804655	-	-	-	-	gi|115451009|ref|NP_001049105.1|/1.93067e-35/Os03g0170100 [Oryza sativa Japonica Group]
Unigene19387_Ganxin-203	-1.92484	0.824733	-	-	-	-	gi|115453563|ref|NP_001050382.1|/4.02754e-35/Os03g0421000 [Oryza sativa Japonica Group]
Unigene44306_Ganxin-203	7.1899	0.895542	-	-	-	-	gi|115455271|ref|NP_001051236.1|/6.71962e-25/Os03g0744200 [Oryza sativa Japonica Group]
Unigene23572_Ganxin-203	1.57672	0.800388	-	-	-	-	gi|115455663|ref|NP_001051432.1|/6.03101e-98/Os03g0775600 [Oryza sativa Japonica Group]
CL6211.Contig1_Ganxin-203	6.90698	0.943104	-	-	-	-	gi|115455795|ref|NP_001051498.1|/3.718e-11/Os03g0787600 [Oryza sativa Japonica Group]
Unigene12198_Ganxin-203	10.5781	0.905884	-	-	-	-	gi|115457990|ref|NP_001052595.1|/2.23754e-07/Os04g0380000 [Oryza sativa Japonica Group]
Unigene24707_Ganxin-203	-1.90308	0.826216	-	GO:0016023//cytoplasmic membrane-bounded vesicle	-	-	gi|115458056|ref|NP_001052628.1|/2.91446e-32/Os04g0387600 [Oryza sativa Japonica Group]
Unigene32235_Ganxin-203	10.2932	0.881518	-	GO:0009536//plastid	-	-	gi|115460630|ref|NP_001053915.1|/1.74312e-52/Os04g0621800 [Oryza sativa Japonica Group]
Unigene37702_Ganxin-203	-1.75131	0.82545	-	-	-	-	gi|115462613|ref|NP_001054906.1|/1.40789e-43/Os05g0208500 [Oryza sativa Japonica Group]
Unigene25222_Ganxin-203	1.69426	0.814795	-	-	-	-	gi|115462907|ref|NP_001055053.1|/8.46744e-17/Os05g0269100 [Oryza sativa Japonica Group]
Unigene41213_Ganxin-203	2.02943	0.811113	-	GO:0009506//plasmodesma;GO:0005829//cytosol	-	-	gi|115463313|ref|NP_001055256.1|/1.78738e-65/Os05g0345400 [Oryza sativa Japonica Group]
Unigene30527_Ganxin-203	-2.10047	0.824511	-	GO:0016023//cytoplasmic membrane-bounded vesicle	-	-	gi|115463429|ref|NP_001055314.1|/2.05739e-16/Os05g0362300 [Oryza sativa Japonica Group]
Unigene5212_Ganxin-203	-2.36655	0.823571	-	-	-	-	gi|115464007|ref|NP_001055603.1|/7.85049e-37/Os05g0426800 [Oryza sativa Japonica Group]
Unigene52694_Ganxin-203	9.95776	0.845821	-	GO:0009536//plastid	-	-	gi|115464129|ref|NP_001055664.1|/1.09058e-54/Os05g0439200 [Oryza sativa Japonica Group]
Unigene24543_Ganxin-203	1.79324	0.806088	-	GO:0009536//plastid	-	-	gi|115467214|ref|NP_001057206.1|/7.79111e-167/Os06g0227200 [Oryza sativa Japonica Group]
Unigene22533_Ganxin-203	-2.30514	0.855022	-	-	-	-	gi|115468490|ref|NP_001057844.1|/1.48056e-19/Os06g0553200 [Oryza sativa Japonica Group]
Unigene23838_Ganxin-203	-1.59803	0.819869	-	GO:0009506//plasmodesma;GO:0016023//cytoplasmic membrane-bounded vesicle;GO:0048046//apoplast;GO:0009535//chloroplast thylakoid membrane	-	-	gi|115469158|ref|NP_001058178.1|/3.58524e-13/Os06g0643500 [Oryza sativa Japonica Group]
Unigene36445_Ganxin-203	5.69006	0.832779	-	GO:0005739//mitochondrion	-	-	gi|115470257|ref|NP_001058727.1|/2.80235e-10/Os07g0109800 [Oryza sativa Japonica Group]
Unigene34401_Ganxin-203	-1.65257	0.817307	-	-	-	-	gi|115470477|ref|NP_001058837.1|/6.37099e-10/Os07g0133500 [Oryza sativa Japonica Group]
Unigene20398_Ganxin-203	-3.143	0.829389	-	-	-	-	gi|115470541|ref|NP_001058869.1|/6.77613e-12/Os07g0142200 [Oryza sativa Japonica Group]
Unigene34975_Ganxin-203	-1.75372	0.828589	-	GO:0016023//cytoplasmic membrane-bounded vesicle	-	-	gi|115471099|ref|NP_001059148.1|/3.31146e-129/Os07g0205500 [Oryza sativa Japonica Group]
Unigene48014_Ganxin-203	-1.96577	0.819896	-	GO:0016023//cytoplasmic membrane-bounded vesicle	-	-	gi|115473179|ref|NP_001060188.1|/2.14286e-26/Os07g0599300 [Oryza sativa Japonica Group]
Unigene26290_Ganxin-203	-2.32708	0.808079	-	-	GO:0003677//DNA binding;GO:0003682//chromatin binding	-	gi|115474901|ref|NP_001061047.1|/4.23047e-44/Os08g0160300 [Oryza sativa Japonica Group]
CL481.Contig1_Ganxin-203	-1.79648	0.803318	-	-	-	-	gi|115476192|ref|NP_001061692.1|/1.04779e-168/Os08g0380100 [Oryza sativa Japonica Group]
Unigene22243_Ganxin-203	2.37815	0.876931	-	-	-	-	gi|115476946|ref|NP_001062069.1|/1.47602e-30/Os08g0482500 [Oryza sativa Japonica Group]
CL612.Contig1_Ganxin-203	-2.99249	0.807717	-	GO:0005739//mitochondrion;GO:0005634//nucleus	GO:0046983//protein dimerization activity;GO:0003677//DNA binding	-	gi|115476962|ref|NP_001062077.1|/3.06671e-49/Os08g0483900 [Oryza sativa Japonica Group]
Unigene41229_Ganxin-203	-1.73009	0.825409	-	-	-	-	gi|115477152|ref|NP_001062172.1|/1.34432e-07/Os08g0503000 [Oryza sativa Japonica Group]
Unigene47596_Ganxin-203	-3.53619	0.848619	-	GO:0005739//mitochondrion	-	-	gi|115478110|ref|NP_001062650.1|/5.95384e-81/Os09g0242600 [Oryza sativa Japonica Group]
Unigene42759_Ganxin-203	-3.51032	0.913686	-	-	-	-	gi|115478478|ref|NP_001062834.1|/1.45276e-88/Os09g0309600 [Oryza sativa Japonica Group]
Unigene23179_Ganxin-203	-1.69879	0.80398	-	GO:0016023//cytoplasmic membrane-bounded vesicle	-	-	gi|115479781|ref|NP_001063484.1|/8.95034e-33/Os09g0480100 [Oryza sativa Japonica Group]
Unigene29466_Ganxin-203	-2.02455	0.858537	-	GO:0016021//integral to membrane;GO:0016023//cytoplasmic membrane-bounded vesicle	-	-	gi|115480631|ref|NP_001063909.1|/4.74675e-21/Os09g0558100 [Oryza sativa Japonica Group]
Unigene47743_Ganxin-203	5.39476	0.873848	-	-	-	-	gi|115480721|ref|NP_001063954.1|/7.04931e-42/Os09g0566400 [Oryza sativa Japonica Group]
Unigene45829_Ganxin-203	1.81772	0.83731	-	-	-	-	gi|115480956|ref|NP_001064071.1|/2.00532e-92/Os10g0124100 [Oryza sativa Japonica Group]
Unigene23023_Ganxin-203	-4.31459	0.90223	-	GO:0016023//cytoplasmic membrane-bounded vesicle	-	-	gi|115481160|ref|NP_001064173.1|/2.20786e-18/Os10g0150300 [Oryza sativa Japonica Group]
CL1711.Contig9_Ganxin-203	-2.83975	0.902251	-	GO:0016023//cytoplasmic membrane-bounded vesicle	-	-	gi|115481162|ref|NP_001064174.1|/3.4447e-97/Os10g0150400 [Oryza sativa Japonica Group]
Unigene14513_Ganxin-203	10.0637	0.858036	-	-	-	-	gi|115481706|ref|NP_001064446.1|/9.82463e-43/Os10g0365800 [Oryza sativa Japonica Group]
Unigene7024_Ganxin-203	-3.26982	0.879632	-	-	-	-	gi|115482000|ref|NP_001064593.1|/6.55191e-07/Os10g0413700 [Oryza sativa Japonica Group]
Unigene13083_Ganxin-203	-2.78297	0.840518	-	-	-	-	gi|115482880|ref|NP_001065033.1|/5.98128e-57/Os10g0509900 [Oryza sativa Japonica Group]
CL188.Contig1_Ganxin-203	-4.42049	0.922413	-	-	-	-	gi|115486539|ref|NP_001068413.1|/1.71014e-66/Os11g0661900 [Oryza sativa Japonica Group]
CL6484.Contig1_Ganxin-203	3.98117	0.837992	-	-	-	-	gi|115488280|ref|NP_001066627.1|/7.03841e-33/Os12g0405400 [Oryza sativa Japonica Group]
Unigene55829_Ganxin-203	-2.31953	0.817635	-	-	-	-	gi|115488370|ref|NP_001066672.1|/1.64606e-34/Os12g0428700 [Oryza sativa Japonica Group]
Unigene47604_Ganxin-203	2.29406	0.81009	-	GO:0016023//cytoplasmic membrane-bounded vesicle	-	-	gi|115488476|ref|NP_001066725.1|/1.544e-48/Os12g0455000 [Oryza sativa Japonica Group]
Unigene6867_Ganxin-203	6.65508	0.938184	-	-	-	-	gi|115488958|ref|NP_001066966.1|/8.6834e-10/Os12g0547100 [Oryza sativa Japonica Group]
Unigene29492_Ganxin-203	-2.03087	0.844764	-	-	-	-	gi|116309831|emb|CAH66868.1|/2.82256e-26/H0307D04.13 [Oryza sativa Indica Group]
Unigene10645_Ganxin-203	-1.93212	0.834825	-	GO:0005739//mitochondrion	-	-	gi|116310211|emb|CAH67221.1|/2.75155e-98/OSIGBa0145M07.3 [Oryza sativa Indica Group]
Unigene15420_Ganxin-203	3.47349	0.827399	-	-	-	-	gi|116312000|emb|CAJ86357.1|/3.74648e-10/OSIGBa0117N13.1 [Oryza sativa Indica Group]
CL2490.Contig2_Ganxin-203	2.64055	0.855377	-	-	-	-	gi|116312000|emb|CAJ86357.1|/9.27565e-105/OSIGBa0117N13.1 [Oryza sativa Indica Group]
CL2079.Contig2_Ganxin-203	3.54	0.857555	-	GO:0005739//mitochondrion	-	-	gi|11875194|dbj|BAB19407.1|/4.45832e-20/hypothetical protein [Oryza sativa Japonica Group]
Unigene43187_Ganxin-203	2.00476	0.841785	-	-	-	-	gi|125526605|gb|EAY74719.1|/2.28325e-15/hypothetical protein OsI_02610 [Oryza sativa Indica Group]
Unigene23015_Ganxin-203	-1.84503	0.836822	-	-	-	-	gi|125527871|gb|EAY75985.1|/8.78077e-20/hypothetical protein OsI_03908 [Oryza sativa Indica Group]
Unigene33945_Ganxin-203	-4.81969	0.907116	-	GO:0016023//cytoplasmic membrane-bounded vesicle	-	-	gi|125531149|gb|EAY77714.1|/2.52469e-51/hypothetical protein OsI_32756 [Oryza sativa Indica Group]
Unigene45997_Ganxin-203	8.28729	0.937683	-	-	-	-	gi|125531756|gb|EAY78321.1|/3.08137e-118/hypothetical protein OsI_33403 [Oryza sativa Indica Group]
Unigene14706_Ganxin-203	-2.10226	0.86272	-	-	GO:0008270//zinc ion binding	-	gi|125532804|gb|EAY79369.1|/1.03426e-12/hypothetical protein OsI_34496 [Oryza sativa Indica Group]
Unigene13000_Ganxin-203	-3.23224	0.854103	-	-	-	-	gi|125533814|gb|EAY80362.1|/1.9289e-137/hypothetical protein OsI_35535 [Oryza sativa Indica Group]
Unigene23747_Ganxin-203	-6.64626	0.917305	-	GO:0016023//cytoplasmic membrane-bounded vesicle	-	-	gi|125535226|gb|EAY81774.1|/2.09827e-75/hypothetical protein OsI_36948 [Oryza sativa Indica Group]
Unigene7426_Ganxin-203	-2.00567	0.848877	-	GO:0016023//cytoplasmic membrane-bounded vesicle	-	-	gi|125536185|gb|EAY82673.1|/2.76492e-132/hypothetical protein OsI_37891 [Oryza sativa Indica Group]
Unigene36771_Ganxin-203	-2.53722	0.847332	-	-	-	-	gi|125536236|gb|EAY82724.1|/1.23873e-29/hypothetical protein OsI_37936 [Oryza sativa Indica Group]
Unigene15929_Ganxin-203	-1.95521	0.809652	-	GO:0016023//cytoplasmic membrane-bounded vesicle	-	-	gi|125537104|gb|EAY83592.1|/4.83278e-42/hypothetical protein OsI_38814 [Oryza sativa Indica Group]
Unigene47450_Ganxin-203	-2.02187	0.823488	-	-	-	-	gi|125537227|gb|EAY83715.1|/3.95938e-74/hypothetical protein OsI_38936 [Oryza sativa Indica Group]
Unigene24360_Ganxin-203	-3.26962	0.903434	-	GO:0016023//cytoplasmic membrane-bounded vesicle	-	-	gi|125538710|gb|EAY85105.1|/1.30051e-39/hypothetical protein OsI_06457 [Oryza sativa Indica Group]
Unigene47816_Ganxin-203	-2.54853	0.801558	-	-	-	-	gi|125538729|gb|EAY85124.1|/1.06185e-25/hypothetical protein OsI_06474 [Oryza sativa Indica Group]
Unigene37595_Ganxin-203	3.93099	0.8678	-	-	-	-	gi|125539308|gb|EAY85703.1|/6.68668e-138/hypothetical protein OsI_07072 [Oryza sativa Indica Group]
Unigene37596_Ganxin-203	4.3473	0.814649	-	-	-	-	gi|125539308|gb|EAY85703.1|/8.30143e-50/hypothetical protein OsI_07072 [Oryza sativa Indica Group]
Unigene19978_Ganxin-203	-5.68029	0.872352	-	-	-	-	gi|125543015|gb|EAY89154.1|/1.702e-10/hypothetical protein OsI_10647 [Oryza sativa Indica Group]
Unigene26718_Ganxin-203	-3.83704	0.920597	-	GO:0016023//cytoplasmic membrane-bounded vesicle	-	-	gi|125543094|gb|EAY89233.1|/2.61289e-16/hypothetical protein OsI_10730 [Oryza sativa Indica Group]
Unigene22956_Ganxin-203	-2.57219	0.809833	-	GO:0009536//plastid	-	-	gi|125543945|gb|EAY90084.1|/4.55743e-53/hypothetical protein OsI_11653 [Oryza sativa Indica Group]
Unigene1473_Ganxin-203	-3.35219	0.85789	-	-	-	-	gi|125544819|gb|EAY90958.1|/5.78212e-153/hypothetical protein OsI_12572 [Oryza sativa Indica Group]
Unigene51196_Ganxin-203	-4.80657	0.850505	-	GO:0016023//cytoplasmic membrane-bounded vesicle	-	-	gi|125545007|gb|EAY91146.1|/1.71762e-31/hypothetical protein OsI_12753 [Oryza sativa Indica Group]
Unigene11537_Ganxin-203	-2.81731	0.807244	-	-	-	-	gi|125545228|gb|EAY91367.1|/8.17113e-50/hypothetical protein OsI_12986 [Oryza sativa Indica Group]
Unigene15673_Ganxin-203	-4.46903	0.803652	-	GO:0005739//mitochondrion	-	-	gi|125545416|gb|EAY91555.1|/1.45087e-70/hypothetical protein OsI_13189 [Oryza sativa Indica Group]
Unigene53932_Ganxin-203	9.86511	0.834846	-	-	-	-	gi|125546591|gb|EAY92730.1|/3.42147e-25/hypothetical protein OsI_14480 [Oryza sativa Indica Group]
CL817.Contig3_Ganxin-203	-2.8958	0.831874	-	GO:0016023//cytoplasmic membrane-bounded vesicle	-	-	gi|125547431|gb|EAY93253.1|/3.55435e-133/hypothetical protein OsI_15059 [Oryza sativa Indica Group]
Unigene6887_Ganxin-203	-2.52405	0.843385	-	-	-	-	gi|125549967|gb|EAY95789.1|/2.21288e-23/hypothetical protein OsI_17664 [Oryza sativa Indica Group]
Unigene1560_Ganxin-203	2.14227	0.845891	-	-	-	-	gi|125551327|gb|EAY97036.1|/2.13159e-148/hypothetical protein OsI_18959 [Oryza sativa Indica Group]
Unigene1812_Ganxin-203	2.08012	0.838994	-	-	-	-	gi|125551422|gb|EAY97131.1|/1.98899e-06/hypothetical protein OsI_19054 [Oryza sativa Indica Group]
Unigene50949_Ganxin-203	-2.0242	0.821838	-	-	-	-	gi|125552086|gb|EAY97795.1|/2.16743e-31/hypothetical protein OsI_19715 [Oryza sativa Indica Group]
Unigene21225_Ganxin-203	-3.57701	0.868002	-	GO:0005773//vacuole;GO:0032578;GO:0031225//anchored to membrane	-	-	gi|125553164|gb|EAY98873.1|/4.99386e-15/hypothetical protein OsI_20823 [Oryza sativa Indica Group]
Unigene1453_Ganxin-203	-2.63094	0.878859	-	-	GO:0003677//DNA binding;GO:0003682//chromatin binding	-	gi|125553354|gb|EAY99063.1|/1.95699e-44/hypothetical protein OsI_21020 [Oryza sativa Indica Group]
Unigene43108_Ganxin-203	-2.31628	0.814141	-	GO:0005622//intracellular	GO:0008270//zinc ion binding	-	gi|125554822|gb|EAZ00428.1|/1.07749e-49/hypothetical protein OsI_22452 [Oryza sativa Indica Group]
Unigene12616_Ganxin-203	-9.61771	0.803715	-	-	-	-	gi|125558719|gb|EAZ04255.1|/1.58724e-29/hypothetical protein OsI_26399 [Oryza sativa Indica Group]
Unigene14964_Ganxin-203	-3.12978	0.844722	-	-	-	-	gi|125561450|gb|EAZ06898.1|/4.62112e-29/hypothetical protein OsI_29137 [Oryza sativa Indica Group]
Unigene47308_Ganxin-203	-3.36013	0.912377	-	GO:0016023//cytoplasmic membrane-bounded vesicle	-	-	gi|125562426|gb|EAZ07874.1|/5.05793e-82/hypothetical protein OsI_30132 [Oryza sativa Indica Group]
Unigene45999_Ganxin-203	6.19778	0.921508	-	-	-	-	gi|125562976|gb|EAZ08356.1|/2.23265e-19/hypothetical protein OsI_30612 [Oryza sativa Indica Group]
Unigene36098_Ganxin-203	-1.74238	0.814426	-	-	-	-	gi|125563937|gb|EAZ09317.1|/6.30733e-10/hypothetical protein OsI_31589 [Oryza sativa Indica Group]
Unigene7891_Ganxin-203	2.37699	0.820676	-	-	-	-	gi|125564274|gb|EAZ09654.1|/2.32176e-71/hypothetical protein OsI_31938 [Oryza sativa Indica Group]
Unigene31211_Ganxin-203	-2.84461	0.814656	-	-	-	-	gi|125570039|gb|EAZ11554.1|/7.24249e-38/hypothetical protein OsJ_01419 [Oryza sativa Japonica Group]
Unigene37276_Ganxin-203	2.71313	0.872463	-	-	-	-	gi|125576962|gb|EAZ18184.1|/3.81481e-23/hypothetical protein OsJ_33732 [Oryza sativa Japonica Group]
CL1326.Contig1_Ganxin-203	7.0481	0.953168	-	GO:0005739//mitochondrion	-	-	gi|125579036|gb|EAZ20182.1|/1.63214e-74/hypothetical protein OsJ_35780 [Oryza sativa Japonica Group]
Unigene50956_Ganxin-203	-2.63191	0.801063	-	-	-	-	gi|125583287|gb|EAZ24218.1|/8.69124e-36/hypothetical protein OsJ_07967 [Oryza sativa Japonica Group]
Unigene53778_Ganxin-203	-3.6552	0.823669	-	-	-	-	gi|125587521|gb|EAZ28185.1|/3.14197e-09/hypothetical protein OsJ_12158 [Oryza sativa Japonica Group]
Unigene31583_Ganxin-203	-2.75135	0.817565	-	-	-	-	gi|125587638|gb|EAZ28302.1|/1.33885e-31/hypothetical protein OsJ_12276 [Oryza sativa Japonica Group]
Unigene15042_Ganxin-203	-3.11889	0.851187	-	-	-	-	gi|125597169|gb|EAZ36949.1|/1.66346e-18/hypothetical protein OsJ_21284 [Oryza sativa Japonica Group]
Unigene47854_Ganxin-203	-2.29197	0.860325	-	-	-	-	gi|125600922|gb|EAZ40498.1|/1.702e-10/hypothetical protein OsJ_24953 [Oryza sativa Japonica Group]
Unigene16_Ganxin-203	5.64714	0.917096	-	-	-	-	gi|125601255|gb|EAZ40831.1|/5.60412e-103/hypothetical protein OsJ_25307 [Oryza sativa Japonica Group]
Unigene27747_Ganxin-203	-1.70572	0.805281	-	GO:0016021//integral to membrane	-	-	gi|125606224|gb|EAZ45260.1|/2.41561e-72/hypothetical protein OsJ_29902 [Oryza sativa Japonica Group]
Unigene49687_Ganxin-203	-2.47338	0.830524	-	-	-	-	gi|12583798|gb|AAG59650.1|AC084319_8/5.35135e-25/hypothetical protein [Oryza sativa Japonica Group]
Unigene46001_Ganxin-203	6.02198	0.918731	-	-	-	-	gi|14018063|gb|AAK52126.1|AC079936_22/1.03232e-23/Putative red chlorophyll catabolite reductase [Oryza sativa Japonica Group]
Unigene14244_Ganxin-203	9.95591	0.845668	-	-	-	-	gi|14018069|gb|AAK52132.1|AC084380_5/1.28972e-39/hypothetical protein [Oryza sativa Japonica Group]
Unigene14242_Ganxin-203	11.933	0.972377	-	-	-	-	gi|14018069|gb|AAK52132.1|AC084380_5/6.53692e-47/hypothetical protein [Oryza sativa Japonica Group]
Unigene1710_Ganxin-203	-2.09018	0.80858	-	-	-	-	gi|147769721|emb|CAN69701.1|/1.61492e-33/hypothetical protein VITISV_020317 [Vitis vinifera]
Unigene41305_Ganxin-203	-1.58976	0.806917	-	GO:0016023//cytoplasmic membrane-bounded vesicle	-	-	gi|149392345|gb|ABR25997.1|/1.39716e-17/proline-rich protein [Oryza sativa Indica Group]
Unigene20630_Ganxin-203	6.86425	0.902808	-	-	-	-	gi|15217275|gb|AAK92619.1|AC078944_30/4.49899e-40/Hypothetical protein [Oryza sativa Japonica Group]
Unigene47079_Ganxin-203	-2.13416	0.823341	-	-	-	-	gi|215695260|dbj|BAG90451.1|/8.17013e-46/unnamed protein product [Oryza sativa Japonica Group]
Unigene14977_Ganxin-203	-2.13554	0.847645	-	-	-	-	gi|215704348|dbj|BAG93782.1|/2.77952e-10/unnamed protein product [Oryza sativa Japonica Group]
Unigene36173_Ganxin-203	-2.23259	0.832229	-	GO:0016020//membrane	-	-	gi|215769020|dbj|BAH01249.1|/3.91901e-155/unnamed protein product [Oryza sativa Japonica Group]
CL5398.Contig2_Ganxin-203	5.44759	0.848069	-	GO:0005739//mitochondrion;GO:0009536//plastid	-	-	gi|218184163|gb|EEC66590.1|/2.85774e-26/hypothetical protein OsI_32804 [Oryza sativa Indica Group]
Unigene10541_Ganxin-203	9.69397	0.813821	-	-	-	-	gi|218184392|gb|EEC66819.1|/5.46499e-14/hypothetical protein OsI_33241 [Oryza sativa Indica Group]
Unigene10540_Ganxin-203	10.3176	0.883738	-	-	-	-	gi|218184392|gb|EEC66819.1|/7.18432e-129/hypothetical protein OsI_33241 [Oryza sativa Indica Group]
CL573.Contig2_Ganxin-203	9.9867	0.849308	-	-	-	-	gi|218184410|gb|EEC66837.1|/1.23079e-21/hypothetical protein OsI_33300 [Oryza sativa Indica Group]
Unigene17296_Ganxin-203	-2.58959	0.841875	-	GO:0009536//plastid	-	-	gi|218186545|gb|EEC68972.1|/4.05294e-177/hypothetical protein OsI_37717 [Oryza sativa Indica Group]
Unigene37249_Ganxin-203	-2.46817	0.816201	-	-	-	-	gi|218186741|gb|EEC69168.1|/1.26778e-42/hypothetical protein OsI_38132 [Oryza sativa Indica Group]
Unigene29516_Ganxin-203	-3.70178	0.845842	-	-	-	-	gi|218186741|gb|EEC69168.1|/5.76254e-72/hypothetical protein OsI_38132 [Oryza sativa Indica Group]
Unigene47037_Ganxin-203	1.80737	0.835493	-	-	-	-	gi|218187088|gb|EEC69515.1|/3.81557e-63/hypothetical protein OsI_38755 [Oryza sativa Indica Group]
Unigene47033_Ganxin-203	1.99206	0.853143	-	-	-	-	gi|218187088|gb|EEC69515.1|/3.97705e-127/hypothetical protein OsI_38755 [Oryza sativa Indica Group]
Unigene50772_Ganxin-203	-3.58138	0.873751	-	-	-	-	gi|218187864|gb|EEC70291.1|/3.36544e-66/hypothetical protein OsI_01120 [Oryza sativa Indica Group]
Unigene7796_Ganxin-203	-2.22009	0.804474	-	GO:0009536//plastid	GO:0003677//DNA binding	-	gi|218187880|gb|EEC70307.1|/9.44511e-30/hypothetical protein OsI_01153 [Oryza sativa Indica Group]
Unigene47861_Ganxin-203	-2.78615	0.886501	-	-	-	-	gi|218189429|gb|EEC71856.1|/1.30911e-15/hypothetical protein OsI_04556 [Oryza sativa Indica Group]
Unigene16846_Ganxin-203	-1.86559	0.816152	-	GO:0016023//cytoplasmic membrane-bounded vesicle	-	-	gi|218189592|gb|EEC72019.1|/3.92313e-46/hypothetical protein OsI_04899 [Oryza sativa Indica Group]
Unigene8251_Ganxin-203	3.69632	0.814127	-	-	-	-	gi|218189613|gb|EEC72040.1|/9.86079e-67/hypothetical protein OsI_04944 [Oryza sativa Indica Group]
Unigene49720_Ganxin-203	-2.70906	0.832619	-	-	-	-	gi|218189827|gb|EEC72254.1|/2.19813e-18/hypothetical protein OsI_05395 [Oryza sativa Indica Group]
Unigene33121_Ganxin-203	3.51659	0.858119	-	-	-	-	gi|218190444|gb|EEC72871.1|/2.47978e-142/hypothetical protein OsI_06641 [Oryza sativa Indica Group]
Unigene27577_Ganxin-203	-1.98223	0.802261	-	GO:0005886//plasma membrane	GO:0008270//zinc ion binding	-	gi|218191186|gb|EEC73613.1|/1.08805e-51/hypothetical protein OsI_08104 [Oryza sativa Indica Group]
Unigene37735_Ganxin-203	-3.00596	0.874899	-	GO:0016023//cytoplasmic membrane-bounded vesicle	-	-	gi|218191490|gb|EEC73917.1|/1.34919e-36/hypothetical protein OsI_08758 [Oryza sativa Indica Group]
Unigene37734_Ganxin-203	-2.76218	0.878671	-	GO:0016023//cytoplasmic membrane-bounded vesicle	-	-	gi|218191490|gb|EEC73917.1|/2.89724e-39/hypothetical protein OsI_08758 [Oryza sativa Indica Group]
Unigene48963_Ganxin-203	-2.28372	0.845849	-	GO:0009535//chloroplast thylakoid membrane	-	-	gi|218192602|gb|EEC75029.1|/8.86526e-52/hypothetical protein OsI_11120 [Oryza sativa Indica Group]
Unigene34896_Ganxin-203	-1.91946	0.822172	-	-	-	-	gi|218192641|gb|EEC75068.1|/4.19411e-06/hypothetical protein OsI_11194 [Oryza sativa Indica Group]
Unigene16378_Ganxin-203	-2.60889	0.874628	-	-	-	-	gi|218192692|gb|EEC75119.1|/6.34509e-21/hypothetical protein OsI_11301 [Oryza sativa Indica Group]
Unigene35913_Ganxin-203	-2.16914	0.825951	-	-	GO:0046872//metal ion binding;GO:0003677//DNA binding;GO:0000166//nucleotide binding;GO:0003723//RNA binding	-	gi|218192753|gb|EEC75180.1|/1.60799e-111/hypothetical protein OsI_11407 [Oryza sativa Indica Group]
Unigene47197_Ganxin-203	-3.01286	0.904429	-	GO:0016023//cytoplasmic membrane-bounded vesicle	-	-	gi|218192862|gb|EEC75289.1|/2.48571e-14/hypothetical protein OsI_11632 [Oryza sativa Indica Group]
Unigene36759_Ganxin-203	6.5062	0.861877	-	-	-	-	gi|218193178|gb|EEC75605.1|/1.26279e-115/hypothetical protein OsI_12315 [Oryza sativa Indica Group]
Unigene36760_Ganxin-203	10.0563	0.857319	-	GO:0016023//cytoplasmic membrane-bounded vesicle	-	-	gi|218193178|gb|EEC75605.1|/2.15481e-26/hypothetical protein OsI_12315 [Oryza sativa Indica Group]
CL375.Contig2_Ganxin-203	-3.38905	0.888394	-	-	-	-	gi|218193334|gb|EEC75761.1|/7.09138e-09/hypothetical protein OsI_12658 [Oryza sativa Indica Group]
Unigene37470_Ganxin-203	-1.80395	0.807536	-	-	-	-	gi|218193909|gb|EEC76336.1|/4.25017e-06/hypothetical protein OsI_13906 [Oryza sativa Indica Group]
Unigene49884_Ganxin-203	-3.20907	0.81158	-	-	-	-	gi|218194762|gb|EEC77189.1|/8.73156e-44/hypothetical protein OsI_15688 [Oryza sativa Indica Group]
CL5689.Contig2_Ganxin-203	-1.80231	0.835932	-	-	-	-	gi|218194858|gb|EEC77285.1|/2.46696e-30/hypothetical protein OsI_15922 [Oryza sativa Indica Group]
Unigene45472_Ganxin-203	-1.58829	0.805643	-	-	-	-	gi|218195119|gb|EEC77546.1|/2.94312e-15/hypothetical protein OsI_16454 [Oryza sativa Indica Group]
Unigene45350_Ganxin-203	-2.16384	0.856866	-	-	GO:0003779//actin binding	-	gi|218196113|gb|EEC78540.1|/1.23469e-29/hypothetical protein OsI_18497 [Oryza sativa Indica Group]
Unigene24840_Ganxin-203	-1.69535	0.819354	-	GO:0005802//trans-Golgi network;GO:0016021//integral to membrane;GO:0005774//vacuolar membrane;GO:0016023//cytoplasmic membrane-bounded vesicle;GO:0009506//plasmodesma;GO:0005794//Golgi apparatus;GO:0005768//endosome	-	-	gi|218196166|gb|EEC78593.1|/1.70101e-112/hypothetical protein OsI_18611 [Oryza sativa Indica Group]
Unigene1848_Ganxin-203	6.54502	0.828965	-	-	-	-	gi|218196361|gb|EEC78788.1|/2.20429e-96/hypothetical protein OsI_19034 [Oryza sativa Indica Group]
Unigene37275_Ganxin-203	2.32782	0.816215	-	-	GO:0008270//zinc ion binding;GO:0003676//nucleic acid binding	-	gi|218197005|gb|EEC79432.1|/7.57111e-40/hypothetical protein OsI_20407 [Oryza sativa Indica Group]
Unigene26765_Ganxin-203	-2.87689	0.854159	-	-	-	-	gi|218197164|gb|EEC79591.1|/4.28718e-06/hypothetical protein OsI_20773 [Oryza sativa Indica Group]
CL7186.Contig2_Ganxin-203	-1.89621	0.82046	-	-	-	-	gi|218197346|gb|EEC79773.1|/7.36265e-115/hypothetical protein OsI_21176 [Oryza sativa Indica Group]
Unigene8007_Ganxin-203	-2.52794	0.84475	-	GO:0016023//cytoplasmic membrane-bounded vesicle;GO:0016020//membrane	-	-	gi|218197425|gb|EEC79852.1|/5.9644e-32/hypothetical protein OsI_21331 [Oryza sativa Indica Group]
Unigene487_Ganxin-203	2.92436	0.80597	-	GO:0016020//membrane	-	-	gi|218197567|gb|EEC79994.1|/1.20627e-41/hypothetical protein OsI_21643 [Oryza sativa Indica Group]
CL347.Contig3_Ganxin-203	10.283	0.880564	-	-	-	-	gi|218197900|gb|EEC80327.1|/7.97281e-07/hypothetical protein OsI_22377 [Oryza sativa Indica Group]
CL1123.Contig1_Ganxin-203	3.10912	0.889695	-	GO:0005737//cytoplasm	-	-	gi|218198890|gb|EEC81317.1|/1.97073e-138/hypothetical protein OsI_24479 [Oryza sativa Indica Group]
Unigene16849_Ganxin-203	-1.98319	0.839732	-	-	-	-	gi|218198924|gb|EEC81351.1|/1.12862e-43/hypothetical protein OsI_24540 [Oryza sativa Indica Group]
Unigene46391_Ganxin-203	-1.64778	0.821428	-	GO:0005746//mitochondrial respiratory chain	GO:0004129//cytochrome-c oxidase activity	-	gi|218200132|gb|EEC82559.1|/6.4221e-39/hypothetical protein OsI_27104 [Oryza sativa Indica Group]
Unigene18026_Ganxin-203	-2.27043	0.819869	-	-	-	-	gi|218201038|gb|EEC83465.1|/2.25966e-47/hypothetical protein OsI_28972 [Oryza sativa Indica Group]
Unigene28688_Ganxin-203	-1.74475	0.810556	-	GO:0005739//mitochondrion	-	-	gi|218201129|gb|EEC83556.1|/2.55332e-27/hypothetical protein OsI_29199 [Oryza sativa Indica Group]
Unigene27904_Ganxin-203	-2.16654	0.852412	-	GO:0016023//cytoplasmic membrane-bounded vesicle	-	-	gi|218201255|gb|EEC83682.1|/8.81415e-126/hypothetical protein OsI_29480 [Oryza sativa Indica Group]
Unigene36172_Ganxin-203	-2.98474	0.885123	-	GO:0016020//membrane	-	-	gi|218202179|gb|EEC84606.1|/7.01974e-41/hypothetical protein OsI_31435 [Oryza sativa Indica Group]
Unigene17420_Ganxin-203	-3.75719	0.807	-	-	-	-	gi|21952859|dbj|BAC06274.1|/2.6675e-40/P0696G06.31 [Oryza sativa Japonica Group]
Unigene51126_Ganxin-203	-3.05712	0.86613	-	GO:0016023//cytoplasmic membrane-bounded vesicle	-	-	gi|22093731|dbj|BAC07024.1|/4.53019e-42/hypothetical protein [Oryza sativa Japonica Group]
Unigene26433_Ganxin-203	3.43456	0.842634	-	-	-	-	gi|222612765|gb|EEE50897.1|/1.70452e-15/hypothetical protein OsJ_31389 [Oryza sativa Japonica Group]
Unigene23384_Ganxin-203	-2.52038	0.843316	-	-	-	-	gi|222612945|gb|EEE51077.1|/3.00758e-12/hypothetical protein OsJ_31774 [Oryza sativa Japonica Group]
Unigene29309_Ganxin-203	-1.96478	0.824622	-	-	-	-	gi|222613207|gb|EEE51339.1|/1.93922e-19/hypothetical protein OsJ_32335 [Oryza sativa Japonica Group]
Unigene13509_Ganxin-203	3.37217	0.837741	-	-	-	-	gi|222615701|gb|EEE51833.1|/4.02023e-49/hypothetical protein OsJ_33323 [Oryza sativa Japonica Group]
Unigene40403_Ganxin-203	-2.68726	0.832939	-	GO:0016021//integral to membrane	-	-	gi|222615944|gb|EEE52076.1|/8.83995e-104/hypothetical protein OsJ_33843 [Oryza sativa Japonica Group]
Unigene35986_Ganxin-203	5.28816	0.811684	-	-	-	-	gi|222616048|gb|EEE52180.1|/3.4186e-11/hypothetical protein OsJ_34047 [Oryza sativa Japonica Group]
Unigene8053_Ganxin-203	10.052	0.856776	-	-	GO:0003677//DNA binding;GO:0046983//protein dimerization activity	-	gi|222616325|gb|EEE52457.1|/3.53212e-45/hypothetical protein OsJ_34617 [Oryza sativa Japonica Group]
CL6048.Contig2_Ganxin-203	-3.36671	0.909663	-	-	-	-	gi|222616393|gb|EEE52525.1|/2.14033e-18/hypothetical protein OsJ_34738 [Oryza sativa Japonica Group]
Unigene47034_Ganxin-203	1.6808	0.824497	-	GO:0009536//plastid	-	-	gi|222617311|gb|EEE53443.1|/1.32383e-95/hypothetical protein OsJ_36535 [Oryza sativa Japonica Group]
Unigene551_Ganxin-203	-4.36097	0.903573	-	-	-	-	gi|222617454|gb|EEE53586.1|/6.37508e-42/hypothetical protein OsJ_36828 [Oryza sativa Japonica Group]
CL857.Contig2_Ganxin-203	9.90115	0.839251	-	-	-	-	gi|222618329|gb|EEE54461.1|/2.95507e-52/hypothetical protein OsJ_01557 [Oryza sativa Japonica Group]
Unigene22826_Ganxin-203	-1.97201	0.802525	-	GO:0009536//plastid	-	-	gi|222622560|gb|EEE56692.1|/5.57762e-30/hypothetical protein OsJ_06151 [Oryza sativa Japonica Group]
Unigene47353_Ganxin-203	-1.83356	0.83202	-	-	-	-	gi|222622650|gb|EEE56782.1|/4.40629e-19/hypothetical protein OsJ_06361 [Oryza sativa Japonica Group]
Unigene38427_Ganxin-203	-2.04573	0.80874	-	-	-	-	gi|222622962|gb|EEE57094.1|/2.00327e-06/hypothetical protein OsJ_06932 [Oryza sativa Japonica Group]
CL253.Contig1_Ganxin-203	-2.50343	0.841117	-	-	-	-	gi|222623068|gb|EEE57200.1|/1.45947e-22/hypothetical protein OsJ_07153 [Oryza sativa Japonica Group]
Unigene7127_Ganxin-203	-1.88068	0.827489	-	-	-	-	gi|222624031|gb|EEE58163.1|/1.91231e-06/hypothetical protein OsJ_09084 [Oryza sativa Japonica Group]
Unigene4947_Ganxin-203	-1.72675	0.810682	-	GO:0005739//mitochondrion	-	-	gi|222624233|gb|EEE58365.1|/1.11941e-30/hypothetical protein OsJ_09502 [Oryza sativa Japonica Group]
CL1460.Contig2_Ganxin-203	2.92573	0.888512	-	-	-	-	gi|222624447|gb|EEE58579.1|/6.5273e-32/hypothetical protein OsJ_09901 [Oryza sativa Japonica Group]
Unigene49512_Ganxin-203	-2.27328	0.822625	-	-	-	-	gi|222624523|gb|EEE58655.1|/1.96971e-11/hypothetical protein OsJ_10046 [Oryza sativa Japonica Group]
Unigene23617_Ganxin-203	-2.14704	0.839328	-	-	-	-	gi|222625548|gb|EEE59680.1|/2.57202e-67/hypothetical protein OsJ_12096 [Oryza sativa Japonica Group]
Unigene23615_Ganxin-203	-2.36075	0.805824	-	-	-	-	gi|222625548|gb|EEE59680.1|/7.11927e-09/hypothetical protein OsJ_12096 [Oryza sativa Japonica Group]
Unigene40159_Ganxin-203	-4.12931	0.808691	-	-	-	-	gi|222625549|gb|EEE59681.1|/2.42599e-25/hypothetical protein OsJ_12097 [Oryza sativa Japonica Group]
Unigene41595_Ganxin-203	10.8093	0.922552	-	-	-	-	gi|222625939|gb|EEE60071.1|/8.47955e-15/hypothetical protein OsJ_12892 [Oryza sativa Japonica Group]
Unigene5050_Ganxin-203	9.82284	0.829717	-	-	-	-	gi|222628380|gb|EEE60512.1|/8.40446e-35/hypothetical protein OsJ_13829 [Oryza sativa Japonica Group]
CL4608.Contig2_Ganxin-203	9.88324	0.837017	-	-	-	-	gi|222628749|gb|EEE60881.1|/2.05651e-37/hypothetical protein OsJ_14544 [Oryza sativa Japonica Group]
Unigene49066_Ganxin-203	-1.87933	0.807383	-	-	-	-	gi|222629258|gb|EEE61390.1|/2.60472e-06/hypothetical protein OsJ_15563 [Oryza sativa Japonica Group]
Unigene48091_Ganxin-203	10.0596	0.857625	-	-	-	-	gi|222630425|gb|EEE62557.1|/4.96019e-39/hypothetical protein OsJ_17356 [Oryza sativa Japonica Group]
CL4513.Contig1_Ganxin-203	2.18018	0.824817	-	-	-	-	gi|222630541|gb|EEE62673.1|/4.41005e-81/hypothetical protein OsJ_17476 [Oryza sativa Japonica Group]
Unigene49509_Ganxin-203	-3.06442	0.863402	-	-	-	-	gi|222630677|gb|EEE62809.1|/7.11927e-09/hypothetical protein OsJ_17612 [Oryza sativa Japonica Group]
Unigene34972_Ganxin-203	3.47271	0.854542	-	-	-	-	gi|222631560|gb|EEE63692.1|/4.76429e-26/hypothetical protein OsJ_18510 [Oryza sativa Japonica Group]
Unigene9321_Ganxin-203	5.95068	0.81405	-	-	-	-	gi|222631746|gb|EEE63878.1|/1.54192e-16/hypothetical protein OsJ_18702 [Oryza sativa Japonica Group]
Unigene38031_Ganxin-203	-3.56654	0.812498	-	GO:0009536//plastid	-	-	gi|222632013|gb|EEE64145.1|/2.7375e-45/hypothetical protein OsJ_18977 [Oryza sativa Japonica Group]
Unigene52973_Ganxin-203	-2.35755	0.840024	-	-	-	-	gi|222635262|gb|EEE65394.1|/3.54752e-29/hypothetical protein OsJ_20717 [Oryza sativa Japonica Group]
Unigene6578_Ganxin-203	9.97873	0.848334	-	-	-	-	gi|222637054|gb|EEE67186.1|/6.24745e-34/hypothetical protein OsJ_24278 [Oryza sativa Japonica Group]
Unigene47173_Ganxin-203	-2.03711	0.864306	-	GO:0016023//cytoplasmic membrane-bounded vesicle	-	-	gi|222637598|gb|EEE67730.1|/3.10262e-33/hypothetical protein OsJ_25410 [Oryza sativa Japonica Group]
Unigene23443_Ganxin-203	-4.23345	0.810724	-	-	-	-	gi|222640101|gb|EEE68233.1|/1.21768e-45/hypothetical protein OsJ_26421 [Oryza sativa Japonica Group]
Unigene8305_Ganxin-203	-2.85561	0.818839	-	-	-	-	gi|222641060|gb|EEE69192.1|/8.83398e-12/hypothetical protein OsJ_28379 [Oryza sativa Japonica Group]
Unigene38354_Ganxin-203	-3.32979	0.838653	-	-	-	-	gi|222641347|gb|EEE69479.1|/5.99211e-24/hypothetical protein OsJ_28904 [Oryza sativa Japonica Group]
Unigene18176_Ganxin-203	-2.55712	0.8116	-	GO:0005739//mitochondrion	-	-	gi|222641541|gb|EEE69673.1|/2.6193e-16/hypothetical protein OsJ_29301 [Oryza sativa Japonica Group]
Unigene8398_Ganxin-203	-2.15727	0.828179	-	-	-	-	gi|222641650|gb|EEE69782.1|/2.82374e-17/hypothetical protein OsJ_29499 [Oryza sativa Japonica Group]
Unigene44384_Ganxin-203	-3.07778	0.825555	-	-	-	-	gi|222641975|gb|EEE70107.1|/1.58491e-08/hypothetical protein OsJ_30117 [Oryza sativa Japonica Group]
Unigene44389_Ganxin-203	-3.58933	0.818992	-	-	-	-	gi|222641975|gb|EEE70107.1|/1.93473e-27/hypothetical protein OsJ_30117 [Oryza sativa Japonica Group]
CL6611.Contig2_Ganxin-203	6.04619	0.904568	-	GO:0009536//plastid	-	-	gi|22296360|dbj|BAC10130.1|/1.19453e-24/hypothetical protein [Oryza sativa Japonica Group]
Unigene32882_Ganxin-203	-2.47283	0.875769	-	-	-	-	gi|225216857|gb|ACN85155.1|/5.32151e-09/ABC transporter-like protein [Oryza nivara]
Unigene46469_Ganxin-203	7.06663	0.950092	-	GO:0005739//mitochondrion	-	-	gi|22830964|dbj|BAC15828.1|/2.20563e-25/hypothetical protein [Oryza sativa Japonica Group]
Unigene23577_Ganxin-203	-3.27315	0.807961	-	-	-	-	gi|28071327|dbj|BAC56015.1|/2.99484e-07/hypothetical protein [Oryza sativa Japonica Group]
CL2121.Contig1_Ganxin-203	-1.77155	0.818685	-	-	-	-	gi|29124141|gb|AAO65882.1|/1.49061e-06/hypothetical protein [Oryza sativa Japonica Group]
CL7662.Contig2_Ganxin-203	5.98049	0.820474	-	-	-	-	gi|297597036|ref|NP_001043357.2|/1.18011e-102/Os01g0565600 [Oryza sativa Japonica Group]
Unigene16506_Ganxin-203	-1.64472	0.821894	-	-	-	-	gi|297602660|ref|NP_001052704.2|/3.1321e-09/Os04g0404400 [Oryza sativa Japonica Group]
Unigene57497_Ganxin-203	-3.10457	0.856393	-	-	-	-	gi|297604899|ref|NP_001056302.2|/1.63101e-21/Os05g0559800 [Oryza sativa Japonica Group]
CL2085.Contig1_Ganxin-203	2.08693	0.860012	-	-	-	-	gi|297605149|ref|NP_001056766.2|/3.99961e-59/Os06g0142200 [Oryza sativa Japonica Group]
CL6934.Contig2_Ganxin-203	-2.30532	0.841409	-	GO:0016023//cytoplasmic membrane-bounded vesicle;GO:0046658//anchored to plasma membrane	-	-	gi|297607699|ref|NP_001060451.2|/1.03237e-109/Os07g0645000 [Oryza sativa Japonica Group]
Unigene25274_Ganxin-203	-2.21995	0.83044	-	-	-	-	gi|297609349|ref|NP_001062995.2|/8.94228e-12/Os09g0363800 [Oryza sativa Japonica Group]
Unigene23867_Ganxin-203	-3.09361	0.842905	-	-	GO:0005507//copper ion binding;GO:0009055//electron carrier activity	-	gi|297613123|ref|NP_001066723.2|/7.59048e-32/Os12g0454600 [Oryza sativa Japonica Group]
Unigene17386_Ganxin-203	-2.04721	0.812603	-	-	-	-	gi|297613226|ref|NP_001066848.2|/5.20364e-51/Os12g0507700 [Oryza sativa Japonica Group]
Unigene6900_Ganxin-203	-1.77077	0.823857	-	-	-	-	gi|297719795|ref|NP_001172259.1|/1.41451e-39/Os01g0252250 [Oryza sativa Japonica Group]
CL7328.Contig1_Ganxin-203	4.87112	0.840532	-	-	-	-	gi|297720193|ref|NP_001172458.1|/1.64741e-18/Os01g0608300 [Oryza sativa Japonica Group]
CL7328.Contig2_Ganxin-203	2.54403	0.877384	-	-	-	-	gi|297720539|ref|NP_001172631.1|/6.09707e-32/Os01g0824350 [Oryza sativa Japonica Group]
Unigene41718_Ganxin-203	1.5767	0.803555	-	-	-	-	gi|297720685|ref|NP_001172704.1|/1.74631e-36/Os01g0910800 [Oryza sativa Japonica Group]
Unigene24359_Ganxin-203	-3.63012	0.911626	-	GO:0016023//cytoplasmic membrane-bounded vesicle	-	-	gi|297721009|ref|NP_001172867.1|/8.30143e-50/Os02g0230300 [Oryza sativa Japonica Group]
Unigene8479_Ganxin-203	-2.025	0.833447	-	GO:0016023//cytoplasmic membrane-bounded vesicle	-	-	gi|297721305|ref|NP_001173015.1|/2.39281e-33/Os02g0542700 [Oryza sativa Japonica Group]
Unigene43648_Ganxin-203	-2.10473	0.83843	-	-	-	-	gi|297721753|ref|NP_001173240.1|/1.90018e-06/Os03g0118700 [Oryza sativa Japonica Group]
Unigene44156_Ganxin-203	-1.90633	0.810967	-	GO:0009536//plastid	-	-	gi|297722259|ref|NP_001173493.1|/2.66138e-47/Os03g0558600 [Oryza sativa Japonica Group]
Unigene46026_Ganxin-203	-2.14876	0.848076	-	-	-	-	gi|297722699|ref|NP_001173713.1|/2.44631e-25/Os03g0845300 [Oryza sativa Japonica Group]
Unigene8699_Ganxin-203	-3.3407	0.863276	-	-	-	-	gi|297722833|ref|NP_001173780.1|/6.12972e-42/Os04g0192766 [Oryza sativa Japonica Group]
Unigene12614_Ganxin-203	-1.74295	0.829062	-	GO:0016023//cytoplasmic membrane-bounded vesicle	-	-	gi|297724485|ref|NP_001174606.1|/1.1521e-47/Os06g0152550 [Oryza sativa Japonica Group]
Unigene43185_Ganxin-203	2.37363	0.824796	-	-	-	-	gi|297725155|ref|NP_001174941.1|/5.46157e-14/Os06g0662550 [Oryza sativa Japonica Group]
Unigene35545_Ganxin-203	-2.65432	0.840386	-	GO:0005739//mitochondrion	-	-	gi|297725457|ref|NP_001175092.1|/9.64644e-22/Os07g0195300 [Oryza sativa Japonica Group]
CL7388.Contig2_Ganxin-203	1.62737	0.819298	-	GO:0009536//plastid	-	-	gi|297726303|ref|NP_001175515.1|/1.79407e-67/Os08g0314933 [Oryza sativa Japonica Group]
CL8214.Contig2_Ganxin-203	-2.2938	0.810689	-	GO:0005739//mitochondrion	-	-	gi|297726695|ref|NP_001175711.1|/5.85655e-60/Os09g0112100 [Oryza sativa Japonica Group]
CL2945.Contig4_Ganxin-203	7.37315	0.943995	-	-	-	-	gi|297726765|ref|NP_001175746.1|/3.39803e-10/Os09g0273950 [Oryza sativa Japonica Group]
CL2579.Contig2_Ganxin-203	2.41508	0.874704	-	-	-	-	gi|297726921|ref|NP_001175824.1|/3.12863e-14/Os09g0404300 [Oryza sativa Japonica Group]
Unigene16923_Ganxin-203	-1.9113	0.809603	-	GO:0005739//mitochondrion	-	-	gi|297727785|ref|NP_001176256.1|/2.18601e-50/Os10g0542700 [Oryza sativa Japonica Group]
Unigene18342_Ganxin-203	-3.15963	0.845223	-	-	-	-	gi|297728709|ref|NP_001176718.1|/1.87177e-88/Os11g0682600 [Oryza sativa Japonica Group]
CL5614.Contig1_Ganxin-203	6.14549	0.853874	-	-	-	-	gi|297729153|ref|NP_001176940.1|/5.02034e-15/Os12g0466550 [Oryza sativa Japonica Group]
Unigene32878_Ganxin-203	-1.94382	0.827211	-	-	-	-	gi|29824477|gb|AAP04192.1|/1.08441e-14/hypothetical protein [Oryza sativa Japonica Group]
Unigene53094_Ganxin-203	10.0666	0.858293	-	-	-	-	gi|29824485|gb|AAP04200.1|/2.34019e-12/hypothetical protein [Oryza sativa Japonica Group]
Unigene45644_Ganxin-203	2.75468	0.878017	-	-	-	-	gi|30060368|dbj|BAC75829.1|/7.72231e-08/hypothetical protein [Oryza sativa Japonica Group]
Unigene15480_Ganxin-203	-1.67956	0.814732	-	-	-	-	gi|323455450|gb|EGB11318.1|/2.8705e-06/hypothetical protein AURANDRAFT_70859, partial [Aureococcus anophagefferens]
Unigene20049_Ganxin-203	-2.26926	0.811127	-	-	-	-	gi|32490264|emb|CAE05553.1|/9.44183e-38/OSJNBb0116K07.6 [Oryza sativa Japonica Group]
Unigene17472_Ganxin-203	-2.93204	0.849322	-	-	-	-	gi|326519108|dbj|BAJ96553.1|/1.68151e-12/predicted protein [Hordeum vulgare subsp. vulgare]
Unigene5487_Ganxin-203	10.3014	0.88229	-	-	-	-	gi|326525283|dbj|BAK07911.1|/5.24543e-26/predicted protein [Hordeum vulgare subsp. vulgare]
Unigene7567_Ganxin-203	-1.95752	0.84429	-	-	-	-	gi|34394015|dbj|BAC84039.1|/2.32473e-12/hypothetical protein [Oryza sativa Japonica Group]
Unigene43301_Ganxin-203	-3.80586	0.868962	-	GO:0005739//mitochondrion	-	-	gi|37806301|dbj|BAC99815.1|/4.98483e-123/hypothetical protein [Oryza sativa Japonica Group]
Unigene47543_Ganxin-203	1.98168	0.821268	-	-	-	-	gi|38605780|emb|CAE05881.3|/7.34018e-14/OSJNBa0044K18.23 [Oryza sativa Japonica Group]
Unigene7517_Ganxin-203	-1.70989	0.808768	-	-	-	-	gi|38605944|emb|CAD41658.3|/3.803e-47/OSJNBa0019K04.5 [Oryza sativa Japonica Group]
Unigene24510_Ganxin-203	1.81105	0.834143	-	GO:0009536//plastid	-	-	gi|38637073|dbj|BAD03330.1|/7.87768e-13/hypothetical protein [Oryza sativa Japonica Group]
Unigene13881_Ganxin-203	5.72256	0.861335	-	-	-	-	gi|40253562|dbj|BAD05508.1|/7.66943e-16/hypothetical protein [Oryza sativa Japonica Group]
Unigene16701_Ganxin-203	2.72869	0.897128	-	-	GO:0051879//Hsp90 protein binding	-	gi|40539009|gb|AAR87266.1|/6.82288e-82/expressed protein [Oryza sativa Japonica Group]
Unigene7494_Ganxin-203	-1.63114	0.804481	-	-	GO:0008270//zinc ion binding	-	gi|41052730|dbj|BAD07587.1|/7.87223e-42/S-ribonuclease binding protein SBP1-like [Oryza sativa Japonica Group]
Unigene45206_Ganxin-203	1.77116	0.830141	-	-	-	-	gi|41052958|dbj|BAD07868.1|/1.17399e-32/unknown protein [Oryza sativa Japonica Group]
Unigene7688_Ganxin-203	-4.51171	0.861843	-	-	-	-	gi|413954436|gb|AFW87085.1|/6.46321e-23/hypothetical protein ZEAMMB73_565759 [Zea mays]
Unigene30216_Ganxin-203	-2.46078	0.846496	-	-	-	-	gi|414878362|tpg|DAA55493.1|/1.79716e-07/TPA: hypothetical protein ZEAMMB73_425763 [Zea mays]
Unigene7377_Ganxin-203	-1.70484	0.827538	-	GO:0016023//cytoplasmic membrane-bounded vesicle	-	-	gi|42408092|dbj|BAD09233.1|/2.89786e-47/putative osc4 protein [Oryza sativa Japonica Group]
CL7872.Contig2_Ganxin-203	-3.00982	0.824615	-	GO:0005739//mitochondrion	-	-	gi|47497467|dbj|BAD19522.1|/2.11562e-36/hypothetical protein [Oryza sativa Japonica Group]
CL1080.Contig4_Ganxin-203	-2.09193	0.815574	-	-	-	-	gi|47848166|dbj|BAD21947.1|/7.66943e-16/hypothetical protein [Oryza sativa Japonica Group]
Unigene31601_Ganxin-203	1.75172	0.826014	-	-	-	-	gi|49328122|gb|AAT58820.1|/3.54862e-94/unknown protein [Oryza sativa Japonica Group]
Unigene1482_Ganxin-203	2.05751	0.826842	-	-	-	-	gi|49387739|dbj|BAD26227.1|/7.30099e-14/hypothetical protein [Oryza sativa Japonica Group]
Unigene24358_Ganxin-203	-4.43328	0.924313	-	GO:0016023//cytoplasmic membrane-bounded vesicle	-	-	gi|50236397|gb|AAT71304.1|/5.86488e-24/proline- and threonine-rich protein [Oryza sativa]
Unigene42464_Ganxin-203	-1.77343	0.816257	-	-	-	-	gi|50508583|dbj|BAD30908.1|/1.27316e-07/putative octicosapeptide/Phox/Bem1p (PB1) domain-containing protein [Oryza sativa Japonica Group]
Unigene17235_Ganxin-203	10.1929	0.871531	-	-	-	-	gi|50725134|dbj|BAD33751.1|/3.15176e-09/hypothetical protein [Oryza sativa Japonica Group]
CL5698.Contig3_Ganxin-203	2.41583	0.820105	-	-	-	-	gi|51038186|gb|AAT93989.1|/3.40183e-09/hypothetical protein [Oryza sativa Japonica Group]
CL5698.Contig1_Ganxin-203	1.9211	0.833259	-	-	-	-	gi|51038186|gb|AAT93989.1|/3.51644e-08/hypothetical protein [Oryza sativa Japonica Group]
CL5614.Contig4_Ganxin-203	6.90816	0.898604	-	GO:0009536//plastid	-	-	gi|51090564|dbj|BAD35942.1|/7.19059e-30/hypothetical protein [Oryza sativa Japonica Group]
Unigene28323_Ganxin-203	-2.64153	0.804877	-	GO:0005739//mitochondrion	-	-	gi|51091880|dbj|BAD36692.1|/4.92501e-39/unknown protein [Oryza sativa Japonica Group]
Unigene33123_Ganxin-203	4.17511	0.80549	-	-	-	-	gi|514707350|ref|XP_004951273.1|/4.13258e-66/PREDICTED: BAG family molecular chaperone regulator 6-like [Setaria italica]
Unigene20929_Ganxin-203	-2.95234	0.881295	-	-	-	-	gi|514763954|ref|XP_004965399.1|/2.53626e-06/PREDICTED: uncharacterized protein LOC101774596 isoform X3 [Setaria italica]
Unigene44704_Ganxin-203	-1.76976	0.823926	-	-	-	-	gi|514768915|ref|XP_004966613.1|/2.69499e-29/PREDICTED: uncharacterized protein LOC101786457 [Setaria italica]
Unigene2249_Ganxin-203	-2.85625	0.811051	-	-	-	-	gi|51854411|gb|AAU10791.1|/1.63635e-21/hypothetical protein [Oryza sativa Japonica Group]
Unigene49413_Ganxin-203	-3.30057	0.817294	-	GO:0009536//plastid	GO:0003676//nucleic acid binding	-	gi|52075640|dbj|BAD44810.1|/6.00123e-89/hypothetical protein [Oryza sativa Japonica Group]
Unigene10085_Ganxin-203	11.0655	0.938518	-	-	-	-	gi|52075740|dbj|BAD44960.1|/1.32432e-07/hypothetical protein [Oryza sativa Japonica Group]
Unigene6913_Ganxin-203	-2.21692	0.864418	-	-	-	-	gi|53791353|dbj|BAD52599.1|/6.8852e-17/putative salT [Oryza sativa Japonica Group]
Unigene26388_Ganxin-203	-2.39813	0.819883	-	-	-	-	gi|54290373|dbj|BAD61212.1|/3.69176e-24/hypothetical protein [Oryza sativa Japonica Group]
CL1320.Contig3_Ganxin-203	-2.9588	0.833391	-	GO:0005739//mitochondrion	-	-	gi|54290889|dbj|BAD61549.1|/9.80039e-94/unknown protein [Oryza sativa Japonica Group]
Unigene29507_Ganxin-203	-1.84716	0.833454	-	-	-	-	gi|55295809|dbj|BAD67660.1|/2.96822e-31/unknown protein [Oryza sativa Japonica Group]
Unigene46205_Ganxin-203	3.10817	0.836774	-	-	-	-	gi|56784956|dbj|BAD82486.1|/4.98079e-07/unknown protein [Oryza sativa Japonica Group]
Unigene37317_Ganxin-203	3.56621	0.817544	-	-	-	-	gi|571540242|ref|XP_006601434.1|/2.79536e-06/PREDICTED: formin-like protein 20-like [Glycine max]
Unigene33119_Ganxin-203	3.17505	0.81785	-	-	-	-	gi|573919020|ref|XP_006647133.1|/4.8788e-55/PREDICTED: BAG family molecular chaperone regulator 6-like isoform X2 [Oryza brachyantha]
Unigene28875_Ganxin-203	-2.87399	0.838667	-	-	-	-	gi|573921060|ref|XP_006648125.1|/7.35891e-06/PREDICTED: thioredoxin-like 3-2, chloroplastic-like [Oryza brachyantha]
Unigene47301_Ganxin-203	-1.81788	0.828958	-	GO:0005802//trans-Golgi network;GO:0016021//integral to membrane;GO:0016023//cytoplasmic membrane-bounded vesicle;GO:0005797//Golgi medial cisterna;GO:0005768//endosome;GO:0005801//cis-Golgi network	-	-	gi|573922284|ref|XP_006648727.1|/3.56999e-48/PREDICTED: transmembrane 9 superfamily member 3-like [Oryza brachyantha]
Unigene23059_Ganxin-203	-1.84058	0.826849	-	-	-	-	gi|573946285|ref|XP_006655476.1|/3.2481e-06/PREDICTED: uncharacterized protein LOC102720710 [Oryza brachyantha]
Unigene46930_Ganxin-203	3.11389	0.907478	-	-	-	-	gi|573950008|ref|XP_006657301.1|/4.13182e-06/PREDICTED: putative clathrin assembly protein At5g57200-like [Oryza brachyantha]
Unigene39794_Ganxin-203	2.79791	0.81428	-	-	-	-	gi|573952408|ref|XP_006658479.1|/3.54606e-107/PREDICTED: uncharacterized protein LOC102709387 [Oryza brachyantha]
Unigene6419_Ganxin-203	6.49903	0.861258	-	-	-	-	gi|573952544|ref|XP_006658547.1|/2.86078e-10/PREDICTED: uncharacterized protein LOC102713755 [Oryza brachyantha]
Unigene121_Ganxin-203	-1.66658	0.818957	-	GO:0005886//plasma membrane	-	-	gi|573953932|ref|XP_006659227.1|/2.74622e-19/PREDICTED: uncharacterized membrane protein At1g16860-like [Oryza brachyantha]
Unigene34708_Ganxin-203	-2.0051	0.852948	-	-	-	-	gi|573957137|ref|XP_006660787.1|/1.81372e-11/PREDICTED: chitinase-like protein 1-like [Oryza brachyantha]
Unigene9743_Ganxin-203	-3.35545	0.913045	-	GO:0016023//cytoplasmic membrane-bounded vesicle;GO:0009507//chloroplast	-	-	gi|573961110|ref|XP_006662733.1|/1.62888e-59/PREDICTED: uncharacterized protein At5g22580-like [Oryza brachyantha]
Unigene29837_Ganxin-203	-2.16803	0.869109	-	GO:0005829//cytosol	-	-	gi|6624712|emb|CAB63874.1|/9.62228e-58/l1332.3a [Oryza sativa Indica Group]
Unigene46760_Ganxin-203	6.54502	0.856755	-	-	-	-	gi|77548332|gb|ABA91129.1|/8.6613e-07/hypothetical protein LOC_Os11g01760 [Oryza sativa Japonica Group]
Unigene39744_Ganxin-203	3.50335	0.884838	-	-	-	-	gi|77548644|gb|ABA91441.1|/4.55118e-39/retrotransposon, putative, centromere-specific [Oryza sativa Japonica Group]
Unigene8826_Ganxin-203	6.40766	0.817781	-	-	-	-	gi|77553149|gb|ABA95945.1|/0/expressed protein [Oryza sativa Japonica Group]
Unigene37273_Ganxin-203	3.06605	0.872888	-	-	GO:0008270//zinc ion binding;GO:0003676//nucleic acid binding	-	gi|77555012|gb|ABA97808.1|/2.90621e-41/hypothetical protein LOC_Os12g20070 [Oryza sativa Japonica Group]
CL2030.Contig1_Ganxin-203	3.38165	0.888631	-	-	GO:0008270//zinc ion binding;GO:0003676//nucleic acid binding	-	gi|77555012|gb|ABA97808.1|/3.04224e-28/hypothetical protein LOC_Os12g20070 [Oryza sativa Japonica Group]
CL5698.Contig2_Ganxin-203	2.15681	0.836224	-	-	-	-	gi|77555644|gb|ABA98440.1|/5.6158e-06/retrotransposon protein, putative, unclassified [Oryza sativa Japonica Group]
Unigene1938_Ganxin-203	2.79044	0.808496	-	-	-	-	gi|77555693|gb|ABA98489.1|/3.80689e-39/hypothetical protein LOC_Os12g29680 [Oryza sativa Japonica Group]
CL2451.Contig2_Ganxin-203	2.53616	0.854173	-	-	-	-	gi|77555975|gb|ABA98771.1|/1.00569e-23/hypothetical protein LOC_Os12g33750 [Oryza sativa Japonica Group]
CL2451.Contig5_Ganxin-203	2.41135	0.851584	-	-	-	-	gi|77555975|gb|ABA98771.1|/4.13415e-09/hypothetical protein LOC_Os12g33750 [Oryza sativa Japonica Group]
Unigene37480_Ganxin-203	-2.28906	0.813215	-	GO:0005739//mitochondrion	-	-	gi|94502610|ref|YP_588305.1|/6.02282e-58/hypothetical protein ZeamMp043 [Zea mays subsp. mays]
CL6381.Contig2_Ganxin-203	5.91819	0.862121	-	-	GO:0008017//microtubule binding	GO:0000226//microtubule cytoskeleton organization;GO:0000910//cytokinesis	gi|115463857|ref|NP_001055528.1|/3.02451e-28/Os05g0409400 [Oryza sativa Japonica Group]
Unigene1420_Ganxin-203	4.98012	0.861815	-	GO:0016023//cytoplasmic membrane-bounded vesicle	GO:0016798//hydrolase activity, acting on glycosyl bonds	GO:0005975//carbohydrate metabolic process	gi|115478482|ref|NP_001062836.1|/4.81696e-11/Os09g0310800 [Oryza sativa Japonica Group]
CL4495.Contig2_Ganxin-203	9.68975	0.813375	-	GO:0016023//cytoplasmic membrane-bounded vesicle;GO:0048046//apoplast	GO:0030246//carbohydrate binding;GO:0004565//beta-galactosidase activity	GO:0005975//carbohydrate metabolic process	gi|218184317|gb|EEC66744.1|/7.32968e-38/hypothetical protein OsI_33101 [Oryza sativa Indica Group]
Unigene38373_Ganxin-203	-2.01054	0.850714	-	GO:0071944//cell periphery	GO:0004553//hydrolase activity, hydrolyzing O-glycosyl compounds	GO:0005975//carbohydrate metabolic process	gi|222612472|gb|EEE50604.1|/6.54945e-31/hypothetical protein OsJ_30791 [Oryza sativa Japonica Group]
Unigene19250_Ganxin-203	-9.60265	0.801537	-	-	GO:0004553//hydrolase activity, hydrolyzing O-glycosyl compounds	GO:0005975//carbohydrate metabolic process	gi|297723253|ref|NP_001173990.1|/4.87456e-26/Os04g0481050 [Oryza sativa Japonica Group]
Unigene42299_Ganxin-203	-2.60164	0.811176	-	GO:0016020//membrane;GO:0005783//endoplasmic reticulum;GO:0005739//mitochondrion	GO:0050660//flavin adenine dinucleotide binding;GO:0046577//long-chain-alcohol oxidase activity	GO:0006066//alcohol metabolic process;GO:0055114//oxidation-reduction process	gi|222623264|gb|EEE57396.1|/6.58775e-31/hypothetical protein OsJ_07570 [Oryza sativa Japonica Group]
Unigene49731_Ganxin-203	9.65077	0.808469	-	-	GO:0003964//RNA-directed DNA polymerase activity;GO:0003723//RNA binding;GO:0004190//aspartic-type endopeptidase activity	GO:0006278//RNA-dependent DNA replication;GO:0006508//proteolysis;GO:0015074//DNA integration	gi|38344579|emb|CAE05537.2|/3.86192e-65/OSJNBa0053B21.11 [Oryza sativa Japonica Group]
Unigene367_Ganxin-203	6.98475	0.814593	-	GO:0009536//plastid	GO:0003964//RNA-directed DNA polymerase activity;GO:0003677//DNA binding;GO:0003723//RNA binding;GO:0004190//aspartic-type endopeptidase activity;GO:0005215//transporter activity	GO:0006278//RNA-dependent DNA replication;GO:0006508//proteolysis;GO:0015074//DNA integration;GO:0006310//DNA recombination	gi|32488663|emb|CAE03590.1|/1.41793e-113/OSJNBa0087O24.13 [Oryza sativa Japonica Group]
Unigene30171_Ganxin-203	2.09673	0.830795	-	-	GO:0003964//RNA-directed DNA polymerase activity;GO:0003677//DNA binding;GO:0003723//RNA binding;GO:0008270//zinc ion binding	GO:0006278//RNA-dependent DNA replication;GO:0015074//DNA integration;GO:0006310//DNA recombination	gi|15187182|gb|AAK91332.1|AC090441_14/1.50293e-26/Putative gag-pol polyprotein [Oryza sativa Japonica Group]
Unigene42751_Ganxin-203	1.74334	0.81293	-	-	GO:0003684//damaged DNA binding;GO:0008026//ATP-dependent helicase activity;GO:0005524//ATP binding	GO:0006281//DNA repair;GO:0006200//ATP catabolic process	gi|108864446|gb|ABA94062.2|/3.72224e-94/CarD-like transcriptional regulator family protein, expressed [Oryza sativa Japonica Group]
Unigene51358_Ganxin-203	10.1101	0.862977	-	GO:0005634//nucleus	GO:0003676//nucleic acid binding;GO:0003682//chromatin binding	GO:0006333//chromatin assembly or disassembly;GO:0015074//DNA integration;GO:0006310//DNA recombination	gi|77555174|gb|ABA97970.1|/1.66659e-34/retrotransposon protein, putative, unclassified, expressed [Oryza sativa Japonica Group]
Unigene16460_Ganxin-203	-1.75486	0.807835	-	GO:0005634//nucleus	-	GO:0006346//methylation-dependent chromatin silencing;GO:0031048//chromatin silencing by small RNA;GO:0051567//histone H3-K9 methylation;GO:0048449//floral organ formation;GO:0008356//asymmetric cell division;GO:0006306//DNA methylation;GO:0009909//regulation of flower development	gi|222631494|gb|EEE63626.1|/2.98093e-104/hypothetical protein OsJ_18443 [Oryza sativa Japonica Group]
Unigene39079_Ganxin-203	-1.90274	0.840783	-	GO:0005634//nucleus	GO:0046872//metal ion binding;GO:0003677//DNA binding	GO:0006355//regulation of transcription, DNA-dependent	gi|115469800|ref|NP_001058499.1|/3.38076e-44/Os06g0703500 [Oryza sativa Japonica Group]
Unigene37095_Ganxin-203	-1.83862	0.820077	-	GO:0005634//nucleus	GO:0046872//metal ion binding;GO:0003677//DNA binding	GO:0006355//regulation of transcription, DNA-dependent	gi|218198687|gb|EEC81114.1|/2.22498e-27/hypothetical protein OsI_23979 [Oryza sativa Indica Group]
Unigene43463_Ganxin-203	-2.11429	0.825478	-	GO:0005634//nucleus	GO:0046872//metal ion binding;GO:0003677//DNA binding	GO:0006355//regulation of transcription, DNA-dependent	gi|218201510|gb|EEC83937.1|/1.28137e-55/hypothetical protein OsI_30018 [Oryza sativa Indica Group]
Unigene43450_Ganxin-203	-2.40269	0.825019	-	GO:0005634//nucleus	GO:0046872//metal ion binding;GO:0003677//DNA binding	GO:0006355//regulation of transcription, DNA-dependent	gi|218201510|gb|EEC83937.1|/1.52026e-27/hypothetical protein OsI_30018 [Oryza sativa Indica Group]
Unigene43460_Ganxin-203	-3.13691	0.867884	-	GO:0005634//nucleus	GO:0046872//metal ion binding;GO:0003677//DNA binding	GO:0006355//regulation of transcription, DNA-dependent	gi|218201510|gb|EEC83937.1|/4.56137e-48/hypothetical protein OsI_30018 [Oryza sativa Indica Group]
Unigene16664_Ganxin-203	-1.9315	0.846817	-	GO:0005634//nucleus	GO:0046872//metal ion binding;GO:0003677//DNA binding	GO:0006355//regulation of transcription, DNA-dependent	gi|297725707|ref|NP_001175217.1|/4.36661e-16/Os07g0505200 [Oryza sativa Japonica Group]
Unigene47276_Ganxin-203	2.13612	0.833524	-	GO:0005634//nucleus	GO:0003700//sequence-specific DNA binding transcription factor activity;GO:0043565//sequence-specific DNA binding	GO:0006355//regulation of transcription, DNA-dependent;GO:0006950//response to stress	gi|115439761|ref|NP_001044160.1|/8.24673e-42/Os01g0733200 [Oryza sativa Japonica Group]
Unigene43502_Ganxin-203	3.24435	0.900671	-	GO:0005634//nucleus	GO:0003700//sequence-specific DNA binding transcription factor activity;GO:0043565//sequence-specific DNA binding	GO:0006355//regulation of transcription, DNA-dependent;GO:0006950//response to stress	gi|115480265|ref|NP_001063726.1|/5.85919e-66/Os09g0526600 [Oryza sativa Japonica Group]
Unigene29100_Ganxin-203	-3.68008	0.818581	-	GO:0005634//nucleus	GO:0046872//metal ion binding;GO:0003677//DNA binding	GO:0006355//regulation of transcription, DNA-dependent;GO:0009793//embryo development ending in seed dormancy	gi|222641736|gb|EEE69868.1|/7.8695e-24/hypothetical protein OsJ_29679 [Oryza sativa Japonica Group]
Unigene38894_Ganxin-203	-1.79797	0.813925	-	GO:0005634//nucleus	GO:0003677//DNA binding;GO:0046983//protein dimerization activity;GO:0003700//sequence-specific DNA binding transcription factor activity	GO:0006355//regulation of transcription, DNA-dependent;GO:0048481//ovule development;GO:0048283//indeterminate inflorescence morphogenesis	gi|6470126|gb|AAF13594.1|AF151693_1/1.94174e-35/transcription factor [Oryza sativa]
Unigene38281_Ganxin-203	1.90497	0.832375	-	-	GO:0003676//nucleic acid binding;GO:0000166//nucleotide binding	GO:0006397//mRNA processing	gi|116310267|emb|CAH67273.1|/3.93184e-28/B0806H07.2 [Oryza sativa Indica Group]
Unigene38279_Ganxin-203	1.72424	0.816006	-	-	GO:0003676//nucleic acid binding;GO:0000166//nucleotide binding	GO:0006397//mRNA processing	gi|116310267|emb|CAH67273.1|/6.90291e-123/B0806H07.2 [Oryza sativa Indica Group]
Unigene6855_Ganxin-203	2.28666	0.842557	-	GO:0005634//nucleus	GO:0003746//translation elongation factor activity;GO:0046872//metal ion binding	GO:0006414//translational elongation;GO:0006355//regulation of transcription, DNA-dependent	gi|115444063|ref|NP_001045811.1|/1.50456e-58/Os02g0134300 [Oryza sativa Japonica Group]
Unigene54828_Ganxin-203	2.39728	0.80691	-	GO:0009570//chloroplast stroma	GO:0044183//protein binding involved in protein folding	GO:0006457//protein folding	gi|222618583|gb|EEE54715.1|/3.31669e-35/hypothetical protein OsJ_02044 [Oryza sativa Japonica Group]
Unigene54470_Ganxin-203	-2.44632	0.86288	-	GO:0016023//cytoplasmic membrane-bounded vesicle;GO:0016020//membrane	GO:0005524//ATP binding;GO:0004674//protein serine/threonine kinase activity	GO:0006468//protein phosphorylation	gi|115479699|ref|NP_001063443.1|/4.3234e-11/Os09g0471600 [Oryza sativa Japonica Group]
Unigene28605_Ganxin-203	1.96007	0.828179	-	-	GO:0004713//protein tyrosine kinase activity;GO:0005524//ATP binding;GO:0004674//protein serine/threonine kinase activity	GO:0006468//protein phosphorylation	gi|125525658|gb|EAY73772.1|/6.0261e-39/hypothetical protein OsI_01646 [Oryza sativa Indica Group]
Unigene29845_Ganxin-203	1.80333	0.826626	-	-	GO:0005524//ATP binding;GO:0004674//protein serine/threonine kinase activity	GO:0006468//protein phosphorylation	gi|218196246|gb|EEC78673.1|/1.0371e-36/hypothetical protein OsI_18806 [Oryza sativa Indica Group]
Unigene29846_Ganxin-203	1.79846	0.815602	-	-	GO:0005524//ATP binding;GO:0004674//protein serine/threonine kinase activity	GO:0006468//protein phosphorylation	gi|218196246|gb|EEC78673.1|/8.39225e-31/hypothetical protein OsI_18806 [Oryza sativa Indica Group]
Unigene22505_Ganxin-203	-2.00093	0.822632	-	GO:0016023//cytoplasmic membrane-bounded vesicle;GO:0005886//plasma membrane;GO:0016021//integral to membrane	GO:0004672//protein kinase activity;GO:0005524//ATP binding	GO:0006468//protein phosphorylation	gi|222618831|gb|EEE54963.1|/2.53202e-35/hypothetical protein OsJ_02553 [Oryza sativa Japonica Group]
CL2878.Contig1_Ganxin-203	2.04528	0.802762	-	-	GO:0005524//ATP binding;GO:0004674//protein serine/threonine kinase activity	GO:0006468//protein phosphorylation	gi|297604033|ref|NP_001054881.2|/1.3966e-57/Os05g0200500 [Oryza sativa Japonica Group]
Unigene24352_Ganxin-203	6.74979	0.892946	-	-	GO:0005524//ATP binding;GO:0004674//protein serine/threonine kinase activity	GO:0006468//protein phosphorylation	gi|297729045|ref|NP_001176886.1|/5.8052e-48/Os12g0266000 [Oryza sativa Japonica Group]
Unigene16816_Ganxin-203	-4.22142	0.803903	-	-	GO:0030247//polysaccharide binding;GO:0005509//calcium ion binding;GO:0005524//ATP binding;GO:0004674//protein serine/threonine kinase activity	GO:0006468//protein phosphorylation	gi|573918266|ref|XP_006646775.1|/6.73518e-18/PREDICTED: wall-associated receptor kinase 2-like [Oryza brachyantha]
Unigene42493_Ganxin-203	-2.35679	0.825276	-	GO:0016021//integral to membrane;GO:0009506//plasmodesma;GO:0009505//plant-type cell wall;GO:0016023//cytoplasmic membrane-bounded vesicle;GO:0005886//plasma membrane	GO:0004672//protein kinase activity;GO:0005524//ATP binding	GO:0006468//protein phosphorylation;GO:2000605//positive regulation of secondary growth	gi|218192762|gb|EEC75189.1|/2.26974e-23/hypothetical protein OsI_11426 [Oryza sativa Indica Group]
CL1418.Contig2_Ganxin-203	-3.09514	0.891609	-	GO:0016023//cytoplasmic membrane-bounded vesicle	GO:0003677//DNA binding;GO:0004190//aspartic-type endopeptidase activity	GO:0006508//proteolysis	gi|115466068|ref|NP_001056633.1|/1.31007e-55/Os06g0119600 [Oryza sativa Japonica Group]
CL5049.Contig2_Ganxin-203	-1.74094	0.814148	-	GO:0016021//integral to membrane;GO:0009506//plasmodesma	GO:0004252//serine-type endopeptidase activity	GO:0006508//proteolysis	gi|115477653|ref|NP_001062422.1|/9.40429e-70/Os08g0546700 [Oryza sativa Japonica Group]
Unigene21595_Ganxin-203	-2.9125	0.800124	-	GO:0016023//cytoplasmic membrane-bounded vesicle	GO:0004190//aspartic-type endopeptidase activity	GO:0006508//proteolysis	gi|115479489|ref|NP_001063338.1|/4.34716e-27/Os09g0452800 [Oryza sativa Japonica Group]
Unigene30229_Ganxin-203	-2.12722	0.858154	-	GO:0016020//membrane	GO:0004190//aspartic-type endopeptidase activity	GO:0006508//proteolysis	gi|125548492|gb|EAY94314.1|/1.08267e-33/hypothetical protein OsI_16081 [Oryza sativa Indica Group]
Unigene31738_Ganxin-203	-3.07194	0.899105	-	GO:0016023//cytoplasmic membrane-bounded vesicle	GO:0008233//peptidase activity;GO:0004867//serine-type endopeptidase inhibitor activity	GO:0006508//proteolysis	gi|20161478|dbj|BAB90402.1|/1.58911e-69/P0432B10.23 [Oryza sativa Japonica Group]
Unigene21992_Ganxin-203	-9.72185	0.817342	-	GO:0016023//cytoplasmic membrane-bounded vesicle	GO:0004190//aspartic-type endopeptidase activity	GO:0006508//proteolysis	gi|222629462|gb|EEE61594.1|/1.2756e-26/hypothetical protein OsJ_16002 [Oryza sativa Japonica Group]
Unigene21991_Ganxin-203	-4.57478	0.854765	-	GO:0016023//cytoplasmic membrane-bounded vesicle	GO:0004190//aspartic-type endopeptidase activity	GO:0006508//proteolysis	gi|222629462|gb|EEE61594.1|/4.62361e-69/hypothetical protein OsJ_16002 [Oryza sativa Japonica Group]
Unigene42337_Ganxin-203	-2.08995	0.829069	-	GO:0016023//cytoplasmic membrane-bounded vesicle	GO:0042802//identical protein binding;GO:0004252//serine-type endopeptidase activity	GO:0006508//proteolysis;GO:0043086//negative regulation of catalytic activity	gi|125552067|gb|EAY97776.1|/4.21073e-46/hypothetical protein OsI_19688 [Oryza sativa Indica Group]
Unigene46044_Ganxin-203	-2.02282	0.834672	-	GO:0005618//cell wall;GO:0016023//cytoplasmic membrane-bounded vesicle	GO:0042802//identical protein binding;GO:0004252//serine-type endopeptidase activity	GO:0006508//proteolysis;GO:0043086//negative regulation of catalytic activity	gi|49388357|dbj|BAD25467.1|/2.04234e-62/subtilisin-like serine protease AIR3-like protein [Oryza sativa Japonica Group]
Unigene19346_Ganxin-203	-3.55423	0.884726	-	GO:0009505//plant-type cell wall;GO:0009506//plasmodesma;GO:0016023//cytoplasmic membrane-bounded vesicle;GO:0016020//membrane	GO:0003677//DNA binding;GO:0004190//aspartic-type endopeptidase activity	GO:0006508//proteolysis;GO:0080167//response to karrikin	gi|222632750|gb|EEE64882.1|/2.68912e-24/hypothetical protein OsJ_19741 [Oryza sativa Japonica Group]
Unigene19347_Ganxin-203	-3.50521	0.852955	-	GO:0009505//plant-type cell wall;GO:0009506//plasmodesma;GO:0016023//cytoplasmic membrane-bounded vesicle;GO:0016020//membrane	GO:0003677//DNA binding;GO:0004190//aspartic-type endopeptidase activity	GO:0006508//proteolysis;GO:0080167//response to karrikin	gi|222632750|gb|EEE64882.1|/4.33173e-35/hypothetical protein OsJ_19741 [Oryza sativa Japonica Group]
Unigene24097_Ganxin-203	-4.23785	0.879959	-	-	-	GO:0006511//ubiquitin-dependent protein catabolic process	gi|22093766|dbj|BAC07057.1|/4.7181e-21/hypothetical protein [Oryza sativa Japonica Group]
Unigene29838_Ganxin-203	-2.33903	0.873869	-	GO:0016023//cytoplasmic membrane-bounded vesicle	GO:0016788//hydrolase activity, acting on ester bonds	GO:0006629//lipid metabolic process	gi|218195710|gb|EEC78137.1|/6.5317e-39/hypothetical protein OsI_17688 [Oryza sativa Indica Group]
Unigene39394_Ganxin-203	-2.08113	0.864077	-	GO:0016023//cytoplasmic membrane-bounded vesicle	GO:0016788//hydrolase activity, acting on ester bonds	GO:0006629//lipid metabolic process	gi|222635941|gb|EEE66073.1|/1.462e-41/hypothetical protein OsJ_22086 [Oryza sativa Japonica Group]
Unigene45181_Ganxin-203	1.56878	0.804251	-	GO:0005622//intracellular	GO:0003676//nucleic acid binding;GO:0000166//nucleotide binding	GO:0006810//transport	gi|41052569|dbj|BAD07751.1|/7.27466e-115/putative Ras-GTPase activating protein SH3 domain-binding protein 2 [Oryza sativa Japonica Group]
Unigene49344_Ganxin-203	-1.7548	0.801572	-	GO:0016023//cytoplasmic membrane-bounded vesicle;GO:0009505//plant-type cell wall;GO:0005576//extracellular region;GO:0009506//plasmodesma	GO:0008289//lipid binding;GO:0008233//peptidase activity	GO:0006865//amino acid transport;GO:0019684//photosynthesis, light reaction;GO:0009697//salicylic acid biosynthetic process;GO:0010363//regulation of plant-type hypersensitive response;GO:0006869//lipid transport;GO:0009651//response to salt stress;GO:0015706//nitrate transport;GO:0006612//protein targeting to membrane;GO:0050832//defense response to fungus;GO:0042742//defense response to bacteri…	gi|115483312|ref|NP_001065326.1|/1.37764e-41/Os10g0551700 [Oryza sativa Japonica Group]
Unigene23706_Ganxin-203	-2.85562	0.862246	-	GO:0016023//cytoplasmic membrane-bounded vesicle	GO:0008289//lipid binding	GO:0006869//lipid transport	gi|115483328|ref|NP_001065334.1|/4.66037e-13/Os10g0552800 [Oryza sativa Japonica Group]
CL817.Contig2_Ganxin-203	-2.45518	0.832528	-	GO:0016023//cytoplasmic membrane-bounded vesicle	GO:0008289//lipid binding	GO:0006869//lipid transport	gi|125558296|gb|EAZ03832.1|/1.17737e-48/hypothetical protein OsI_25961 [Oryza sativa Indica Group]
Unigene20460_Ganxin-203	-4.01939	0.83644	-	-	GO:0008289//lipid binding;GO:0008233//peptidase activity	GO:0006869//lipid transport;GO:0006508//proteolysis	gi|115455871|ref|NP_001051536.1|/3.12423e-25/Os03g0794000 [Oryza sativa Japonica Group]
Unigene47671_Ganxin-203	-2.37226	0.856129	-	GO:0016023//cytoplasmic membrane-bounded vesicle;GO:0009506//plasmodesma;GO:0009505//plant-type cell wall;GO:0005886//plasma membrane	-	GO:0006952//defense response	gi|115447427|ref|NP_001047493.1|/4.8158e-41/Os02g0629800 [Oryza sativa Japonica Group]
Unigene24183_Ganxin-203	-3.45762	0.830239	-	-	GO:0043531//ADP binding	GO:0006952//defense response	gi|125551061|gb|EAY96770.1|/3.31701e-88/hypothetical protein OsI_18696 [Oryza sativa Indica Group]
Unigene42705_Ganxin-203	10.7746	0.920311	-	-	GO:0043531//ADP binding	GO:0006952//defense response	gi|218186823|gb|EEC69250.1|/1.20986e-53/hypothetical protein OsI_38276 [Oryza sativa Indica Group]
Unigene42702_Ganxin-203	10.2467	0.876917	-	-	GO:0043531//ADP binding	GO:0006952//defense response	gi|222617051|gb|EEE53183.1|/5.85229e-19/hypothetical protein OsJ_36046 [Oryza sativa Japonica Group]
Unigene27324_Ganxin-203	-3.50971	0.912259	-	GO:0016023//cytoplasmic membrane-bounded vesicle	GO:0030598//rRNA N-glycosylase activity	GO:0006952//defense response;GO:0017148//negative regulation of translation	gi|115454677|ref|NP_001050939.1|/4.5794e-32/Os03g0687700 [Oryza sativa Japonica Group]
Unigene24561_Ganxin-203	-2.04836	0.859706	-	-	GO:0030598//rRNA N-glycosylase activity	GO:0006952//defense response;GO:0017148//negative regulation of translation	gi|125558778|gb|EAZ04314.1|/1.15325e-167/hypothetical protein OsI_26454 [Oryza sativa Indica Group]
Unigene27325_Ganxin-203	-3.13782	0.904039	-	GO:0016023//cytoplasmic membrane-bounded vesicle	GO:0030598//rRNA N-glycosylase activity	GO:0006952//defense response;GO:0017148//negative regulation of translation	gi|218193541|gb|EEC75968.1|/5.5254e-30/hypothetical protein OsI_13077 [Oryza sativa Indica Group]
Unigene33723_Ganxin-203	-2.42452	0.879033	-	-	GO:0030598//rRNA N-glycosylase activity	GO:0006952//defense response;GO:0017148//negative regulation of translation	gi|297722407|ref|NP_001173567.1|/0/Os03g0653900 [Oryza sativa Japonica Group]
Unigene38455_Ganxin-203	-1.87096	0.836669	-	GO:0009536//plastid	GO:0016747//transferase activity, transferring acyl groups other than amino-acyl groups	GO:0008152//metabolic process	gi|115438576|ref|NP_001043573.1|/3.56635e-81/Os01g0615300 [Oryza sativa Japonica Group]
Unigene52055_Ganxin-203	-3.09203	0.808385	-	-	GO:0016787//hydrolase activity	GO:0008152//metabolic process	gi|115451103|ref|NP_001049152.1|/6.87284e-66/Os03g0178400 [Oryza sativa Japonica Group]
Unigene36870_Ganxin-203	-2.34434	0.82813	-	-	GO:0046872//metal ion binding;GO:0003950//NAD+ ADP-ribosyltransferase activity	GO:0008152//metabolic process	gi|116311991|emb|CAJ86349.1|/8.42523e-18/H0814G11.16 [Oryza sativa Indica Group]
Unigene22745_Ganxin-203	-3.04755	0.882924	-	GO:0009570//chloroplast stroma	GO:0016740//transferase activity	GO:0008152//metabolic process	gi|125536016|gb|EAY82504.1|/3.63768e-37/hypothetical protein OsI_37721 [Oryza sativa Indica Group]
Unigene7802_Ganxin-203	-5.66931	0.860479	-	-	GO:0016787//hydrolase activity	GO:0008152//metabolic process	gi|125538963|gb|EAY85358.1|/2.6523e-24/hypothetical protein OsI_06735 [Oryza sativa Indica Group]
Unigene30724_Ganxin-203	-2.90611	0.831888	-	-	GO:0016787//hydrolase activity	GO:0008152//metabolic process	gi|222616556|gb|EEE52688.1|/3.9181e-69/hypothetical protein OsJ_35078 [Oryza sativa Japonica Group]
Unigene47633_Ganxin-203	-2.44905	0.83676	-	GO:0005829//cytosol	GO:0016787//hydrolase activity	GO:0008152//metabolic process	gi|222640727|gb|EEE68859.1|/3.61531e-29/hypothetical protein OsJ_27660 [Oryza sativa Japonica Group]
Unigene1197_Ganxin-203	-1.61547	0.813514	-	GO:0016020//membrane;GO:0016023//cytoplasmic membrane-bounded vesicle;GO:0005794//Golgi apparatus	GO:0016740//transferase activity	GO:0008152//metabolic process;GO:0009834//secondary cell wall biogenesis	gi|297604974|ref|NP_001056436.2|/5.61081e-22/Os05g0582100 [Oryza sativa Japonica Group]
CL1495.Contig1_Ganxin-203	9.97959	0.84848	-	-	-	GO:0009061//anaerobic respiration;GO:0006979//response to oxidative stress	gi|115484185|ref|NP_001065754.1|/4.14967e-25/Os11g0149200 [Oryza sativa Japonica Group]
Unigene46684_Ganxin-203	2.46026	0.884051	-	GO:0005576//extracellular region;GO:0016023//cytoplasmic membrane-bounded vesicle	GO:0008200//ion channel inhibitor activity	GO:0009405//pathogenesis	gi|149392549|gb|ABR26077.1|/4.20816e-46/unknown [Oryza sativa Indica Group]
Unigene24207_Ganxin-203	-2.34761	0.8621	-	GO:0016023//cytoplasmic membrane-bounded vesicle;GO:0031225//anchored to membrane;GO:0005886//plasma membrane	-	GO:0009612//response to mechanical stimulus	gi|115462673|ref|NP_001054936.1|/7.97233e-26/Os05g0217000 [Oryza sativa Japonica Group]
Unigene40946_Ganxin-203	-1.9742	0.843058	-	GO:0005773//vacuole;GO:0009506//plasmodesma;GO:0005618//cell wall;GO:0016020//membrane	-	GO:0009627//systemic acquired resistance;GO:0010224//response to UV-B;GO:0046686//response to cadmium ion;GO:0031540//regulation of anthocyanin biosynthetic process;GO:0009615//response to virus	gi|115457060|ref|NP_001052130.1|/7.87791e-37/Os04g0165000 [Oryza sativa Japonica Group]
Unigene29730_Ganxin-203	-2.4371	0.844374	-	GO:0016023//cytoplasmic membrane-bounded vesicle;GO:0005618//cell wall;GO:0005576//extracellular region;GO:0016020//membrane	-	GO:0009664//plant-type cell wall organization;GO:0006949//syncytium formation;GO:0080167//response to karrikin	gi|115468992|ref|NP_001058095.1|/3.89399e-65/Os06g0621900 [Oryza sativa Japonica Group]
Unigene42194_Ganxin-203	-1.69868	0.820077	-	GO:0005634//nucleus	GO:0046983//protein dimerization activity	GO:0009734//auxin mediated signaling pathway;GO:0006355//regulation of transcription, DNA-dependent	gi|223947607|gb|ACN27887.1|/2.90186e-15/unknown [Zea mays]
Unigene16848_Ganxin-203	-2.88851	0.900928	-	GO:0005576//extracellular region	-	GO:0009739//response to gibberellin stimulus	gi|218198924|gb|EEC81351.1|/2.28945e-28/hypothetical protein OsI_24540 [Oryza sativa Indica Group]
Unigene24411_Ganxin-203	-2.84906	0.902174	-	GO:0009506//plasmodesma	-	GO:0009751//response to salicylic acid stimulus;GO:0010286//heat acclimation	gi|125554840|gb|EAZ00446.1|/1.22463e-63/hypothetical protein OsI_22466 [Oryza sativa Indica Group]
Unigene35373_Ganxin-203	-2.26077	0.836238	-	GO:0046658//anchored to plasma membrane;GO:0009897//external side of plasma membrane	-	GO:0009825//multidimensional cell growth;GO:0009651//response to salt stress	gi|222619516|gb|EEE55648.1|/1.57543e-77/hypothetical protein OsJ_04030 [Oryza sativa Japonica Group]
Unigene16620_Ganxin-203	-1.67321	0.815101	-	GO:0005634//nucleus	GO:0003700//sequence-specific DNA binding transcription factor activity;GO:0000976//transcription regulatory region sequence-specific DNA binding	GO:0009965//leaf morphogenesis;GO:0006355//regulation of transcription, DNA-dependent;GO:0010033//response to organic substance	gi|187609454|sp|A2XD08.2|HOX21_ORYSI/6.97317e-47/RecName: Full=Homeobox-leucine zipper protein HOX21; AltName: Full=HD-ZIP protein HOX21; AltName: Full=Homeodomain transcription factor HOX21; AltName: Full=OsHox21
Unigene23370_Ganxin-203	-2.68532	0.833148	-	GO:0005634//nucleus	GO:0046872//metal ion binding	GO:0010094//specification of carpel identity;GO:0010097;GO:0008285//negative regulation of cell proliferation;GO:0030154//cell differentiation	gi|222617672|gb|EEE53804.1|/3.44021e-24/hypothetical protein OsJ_00230 [Oryza sativa Japonica Group]
CL1947.Contig2_Ganxin-203	1.56557	0.800388	-	GO:0005634//nucleus	GO:0046982//protein heterodimerization activity;GO:0042803//protein homodimerization activity	GO:0010114//response to red light	gi|218190448|gb|EEC72875.1|/3.89328e-44/hypothetical protein OsI_06647 [Oryza sativa Indica Group]
CL769.Contig1_Ganxin-203	9.79353	0.826355	-	GO:0005634//nucleus	GO:0003677//DNA binding	GO:0010150//leaf senescence;GO:0042742//defense response to bacterium;GO:0009409//response to cold;GO:0050832//defense response to fungus	gi|218184410|gb|EEC66837.1|/4.03448e-63/hypothetical protein OsI_33300 [Oryza sativa Indica Group]
Unigene21592_Ganxin-203	-2.9056	0.870313	-	GO:0016023//cytoplasmic membrane-bounded vesicle;GO:0005576//extracellular region	GO:0004190//aspartic-type endopeptidase activity	GO:0010413//glucuronoxylan metabolic process;GO:0016926//protein desumoylation;GO:0000041//transition metal ion transport;GO:0010228//vegetative to reproductive phase transition of meristem;GO:0006508//proteolysis;GO:0045492//xylan biosynthetic process;GO:0050665//hydrogen peroxide biosynthetic process	gi|115479489|ref|NP_001063338.1|/3.30327e-35/Os09g0452800 [Oryza sativa Japonica Group]
Unigene43952_Ganxin-203	1.73671	0.821003	-	GO:0005777//peroxisome	-	GO:0010468//regulation of gene expression;GO:0048477//oogenesis	gi|115473603|ref|NP_001060400.1|/1.17017e-35/Os07g0637200 [Oryza sativa Japonica Group]
Unigene14391_Ganxin-203	2.23556	0.802984	-	GO:0005829//cytosol;GO:0009507//chloroplast;GO:0016020//membrane;GO:0005634//nucleus	-	GO:0010498//proteasomal protein catabolic process;GO:0042742//defense response to bacterium;GO:0007010//cytoskeleton organization;GO:0006094//gluconeogenesis	gi|62733588|gb|AAX95705.1|/2.40492e-33/HEAT repeat, putative [Oryza sativa Japonica Group]
Unigene8913_Ganxin-203	-2.65028	0.820933	-	GO:0005773//vacuole;GO:0009506//plasmodesma;GO:0016021//integral to membrane;GO:0005634//nucleus	GO:0015145//monosaccharide transmembrane transporter activity;GO:0005351//sugar:hydrogen symporter activity	GO:0015749//monosaccharide transport;GO:0055085//transmembrane transport	gi|115472765|ref|NP_001059981.1|/1.53564e-48/Os07g0559700 [Oryza sativa Japonica Group]
Unigene28525_Ganxin-203	5.02846	0.918216	-	GO:0005739//mitochondrion;GO:0044446//intracellular organelle part;GO:0009507//chloroplast;GO:0016020//membrane;GO:0005634//nucleus	GO:0016740//transferase activity;GO:0043167//ion binding;GO:0004721//phosphoprotein phosphatase activity	GO:0016311//dephosphorylation;GO:0015979//photosynthesis	gi|297727417|ref|NP_001176072.1|/2.66439e-69/Os10g0213100 [Oryza sativa Japonica Group]
Unigene43708_Ganxin-203	-2.45601	0.869547	-	-	-	GO:0016998//cell wall macromolecule catabolic process	gi|218202258|gb|EEC84685.1|/3.10639e-57/hypothetical protein OsI_31607 [Oryza sativa Indica Group]
Unigene46602_Ganxin-203	-1.64525	0.821073	-	GO:0016021//integral to membrane;GO:0016023//cytoplasmic membrane-bounded vesicle	GO:0004674//protein serine/threonine kinase activity;GO:0005524//ATP binding;GO:0004714//transmembrane receptor protein tyrosine kinase activity	GO:0018108//peptidyl-tyrosine phosphorylation;GO:0009826//unidimensional cell growth;GO:0009664//plant-type cell wall organization	gi|226493335|ref|NP_001147917.1|/3.89252e-15/LOC100281527 precursor [Zea mays]
Unigene22746_Ganxin-203	-2.60858	0.865107	-	GO:0009570//chloroplast stroma	GO:0046872//metal ion binding;GO:0030603//oxaloacetase activity;GO:0016740//transferase activity;GO:0047776;GO:0004451//isocitrate lyase activity	GO:0019761//glucosinolate biosynthetic process	gi|77553225|gb|ABA96021.1|/1.62426e-66/Carboxyvinyl-carboxyphosphonate phosphorylmutase, putative, expressed [Oryza sativa Japonica Group]
Unigene24124_Ganxin-203	-3.31702	0.830308	-	GO:0005576//extracellular region;GO:0005618//cell wall;GO:0016020//membrane	-	GO:0019953//sexual reproduction	gi|115447717|ref|NP_001047638.1|/1.70708e-71/Os02g0658800 [Oryza sativa Japonica Group]
Unigene9244_Ganxin-203	-1.93163	0.820801	-	GO:0005576//extracellular region;GO:0016020//membrane;GO:0016023//cytoplasmic membrane-bounded vesicle;GO:0005618//cell wall	-	GO:0019953//sexual reproduction	gi|115483362|ref|NP_001065351.1|/3.26006e-67/Os10g0555900 [Oryza sativa Japonica Group]
CL6848.Contig1_Ganxin-203	-2.35255	0.878692	-	GO:0005576//extracellular region;GO:0016020//membrane;GO:0016023//cytoplasmic membrane-bounded vesicle;GO:0005618//cell wall	-	GO:0019953//sexual reproduction	gi|573959721|ref|XP_006662047.1|/8.28011e-115/PREDICTED: expansin-B3-like [Oryza brachyantha]
Unigene32073_Ganxin-203	-2.30096	0.848216	-	GO:0009506//plasmodesma;GO:0016023//cytoplasmic membrane-bounded vesicle;GO:0005618//cell wall;GO:0005576//extracellular region;GO:0016020//membrane;GO:0009536//plastid	-	GO:0019953//sexual reproduction;GO:0006949//syncytium formation	gi|222629254|gb|EEE61386.1|/3.38701e-58/hypothetical protein OsJ_15557 [Oryza sativa Japonica Group]
Unigene43081_Ganxin-203	2.17876	0.85235	-	GO:0005829//cytosol;GO:0000151//ubiquitin ligase complex;GO:0005634//nucleus	GO:0004842//ubiquitin-protein ligase activity;GO:0070696//transmembrane receptor protein serine/threonine kinase binding	GO:0031348//negative regulation of defense response;GO:0042742//defense response to bacterium;GO:0009908//flower development;GO:0048586//regulation of long-day photoperiodism, flowering;GO:0016567//protein ubiquitination;GO:0043069//negative regulation of programmed cell death	gi|158513713|sp|A2ZLU6.2|SL11_ORYSI/1.38254e-65/RecName: Full=Protein spotted leaf 11; AltName: Full=Cell death-related protein SPL11
Unigene43803_Ganxin-203	7.7296	0.876221	-	-	GO:0003678//DNA helicase activity	GO:0032508//DNA duplex unwinding;GO:0006281//DNA repair;GO:0000723//telomere maintenance	gi|115477364|ref|NP_001062278.1|/5.81273e-167/Os08g0522100 [Oryza sativa Japonica Group]
Unigene19321_Ganxin-203	2.0325	0.839036	-	-	GO:0051087//chaperone binding;GO:0001671//ATPase activator activity	GO:0032781//positive regulation of ATPase activity	gi|115469806|ref|NP_001058502.1|/4.45537e-16/Os06g0703800 [Oryza sativa Japonica Group]
Unigene42451_Ganxin-203	-2.43261	0.881713	-	GO:0005768//endosome;GO:0005773//vacuole;GO:0016328//lateral plasma membrane;GO:0043674//columella;GO:0016021//integral to membrane	GO:0005452//inorganic anion exchanger activity;GO:0080139//borate efflux transmembrane transporter activity	GO:0035445//borate transmembrane transport;GO:0010036//response to boron-containing substance	gi|218187087|gb|EEC69514.1|/1.70541e-63/hypothetical protein OsI_38753 [Oryza sativa Indica Group]
Unigene23978_Ganxin-203	-2.12477	0.814315	-	-	GO:0019210//kinase inhibitor activity	GO:0042326//negative regulation of phosphorylation;GO:0009741//response to brassinosteroid stimulus	gi|115463683|ref|NP_001055441.1|/1.19393e-24/Os05g0390600 [Oryza sativa Japonica Group]
Unigene30274_Ganxin-203	-3.09319	0.887538	-	GO:0016023//cytoplasmic membrane-bounded vesicle	GO:0016788//hydrolase activity, acting on ester bonds	GO:0042538//hyperosmotic salinity response;GO:0006629//lipid metabolic process;GO:0009751//response to salicylic acid stimulus;GO:0010226//response to lithium ion	gi|115449617|ref|NP_001048510.1|/1.75121e-60/Os02g0816200 [Oryza sativa Japonica Group]
Unigene41422_Ganxin-203	-2.52635	0.863151	-	GO:0005773//vacuole	-	GO:0042546//cell wall biogenesis	gi|115469016|ref|NP_001058107.1|/5.60035e-41/Os06g0624700 [Oryza sativa Japonica Group]
Unigene9631_Ganxin-203	-2.22366	0.800541	-	-	GO:0008137//NADH dehydrogenase (ubiquinone) activity	GO:0042773//ATP synthesis coupled electron transport	gi|357436143|ref|XP_003588347.1|/3.79638e-16/NADH-ubiquinone oxidoreductase chain [Medicago truncatula]
Unigene28874_Ganxin-203	-3.64506	0.877927	-	GO:0009536//plastid	GO:0015035//protein disulfide oxidoreductase activity	GO:0045454//cell redox homeostasis;GO:0006662//glycerol ether metabolic process;GO:0055114//oxidation-reduction process	gi|222623923|gb|EEE58055.1|/3.09372e-20/hypothetical protein OsJ_08891 [Oryza sativa Japonica Group]
Unigene20867_Ganxin-203	-2.26013	0.821936	-	GO:0005634//nucleus	GO:0003677//DNA binding;GO:0046983//protein dimerization activity	GO:0048731;GO:0009734//auxin mediated signaling pathway;GO:0006355//regulation of transcription, DNA-dependent	gi|222629220|gb|EEE61352.1|/8.23119e-115/hypothetical protein OsJ_15485 [Oryza sativa Japonica Group]
Unigene12999_Ganxin-203	-2.46996	0.816778	-	-	-	GO:0050896//response to stimulus	gi|77549256|gb|ABA92053.1|/3.20898e-82/carboxyl-terminal peptidase, putative, expressed [Oryza sativa Japonica Group]
Unigene43906_Ganxin-203	-2.36613	0.869825	-	GO:0016021//integral to membrane	GO:0022891//substrate-specific transmembrane transporter activity	GO:0055085//transmembrane transport	gi|115472765|ref|NP_001059981.1|/1.60023e-21/Os07g0559700 [Oryza sativa Japonica Group]
Unigene18843_Ganxin-203	-3.3727	0.895256	-	GO:0009505//plant-type cell wall;GO:0016023//cytoplasmic membrane-bounded vesicle;GO:0048046//apoplast	GO:0045735//nutrient reservoir activity;GO:0030145//manganese ion binding;GO:0004784//superoxide dismutase activity	GO:0055114//oxidation-reduction process	gi|115462963|ref|NP_001055081.1|/3.10177e-12/Os05g0277500 [Oryza sativa Japonica Group]
Unigene46458_Ganxin-203	2.69892	0.836774	-	GO:0005739//mitochondrion	GO:0016706//oxidoreductase activity, acting on paired donors, with incorporation or reduction of molecular oxygen, 2-oxoglutarate as one donor, and incorporation of one atom each of oxygen into both donors	GO:0055114//oxidation-reduction process	gi|115466714|ref|NP_001056956.1|/1.698e-68/Os06g0176600 [Oryza sativa Japonica Group]
Unigene51171_Ganxin-203	-3.30372	0.804126	-	GO:0016023//cytoplasmic membrane-bounded vesicle	GO:0045480	GO:0055114//oxidation-reduction process	gi|222615588|gb|EEE51720.1|/2.66199e-40/hypothetical protein OsJ_33111 [Oryza sativa Japonica Group]
Unigene8419_Ganxin-203	6.35924	0.862038	-	-	GO:0016706//oxidoreductase activity, acting on paired donors, with incorporation or reduction of molecular oxygen, 2-oxoglutarate as one donor, and incorporation of one atom each of oxygen into both donors	GO:0055114//oxidation-reduction process	gi|22831169|dbj|BAC16029.1|/9.86014e-40/hypothetical protein [Oryza sativa Japonica Group]
Unigene33006_Ganxin-203	-2.08985	0.845668	-	GO:0016023//cytoplasmic membrane-bounded vesicle;GO:0005576//extracellular region	GO:0004871//signal transducer activity	GO:0070838//divalent metal ion transport;GO:0045926//negative regulation of growth;GO:0030003//cellular cation homeostasis;GO:0009741//response to brassinosteroid stimulus	gi|115485407|ref|NP_001067847.1|/4.69994e-56/Os11g0456000 [Oryza sativa Japonica Group]
Unigene31293_Ganxin-203	-2.21016	0.858885	-	GO:0016021//integral to membrane;GO:0000139//Golgi membrane	GO:0015018//galactosylgalactosylxylosylprotein 3-beta-glucuronosyltransferase activity	GO:0071554//cell wall organization or biogenesis;GO:0008152//metabolic process	gi|115474279|ref|NP_001060738.1|/3.74979e-137/Os07g0694400 [Oryza sativa Japonica Group]
Unigene48169_Ganxin-203	-2.17158	0.822061	-	-	GO:0008270//zinc ion binding	GO:0080167//response to karrikin	gi|115449153|ref|NP_001048356.1|/2.24585e-47/Os02g0790600 [Oryza sativa Japonica Group]
CL2044.Contig1_Ganxin-203	-2.89085	0.883828	-	GO:0009505//plant-type cell wall;GO:0009506//plasmodesma;GO:0016023//cytoplasmic membrane-bounded vesicle;GO:0048046//apoplast	GO:0045735//nutrient reservoir activity;GO:0030145//manganese ion binding	GO:2000280//regulation of root development;GO:0010497//plasmodesmata-mediated intercellular transport	gi|115462963|ref|NP_001055081.1|/9.1673e-25/Os05g0277500 [Oryza sativa Japonica Group]
Unigene5644_Ganxin-203	6.54551	0.814176	K00001|1|3e-19|94.4|gmx:100787307|alcohol dehydrogenase [EC:1.1.1.1]	-	GO:0003677//DNA binding;GO:0046983//protein dimerization activity	-	gi|297612178|ref|NP_001068267.2|/2.28319e-166/Os11g0613900 [Oryza sativa Japonica Group]
Unigene36669_Ganxin-203	-2.11843	0.8583	K00059|1|4e-136|481|osa:4351870|3-oxoacyl-[acyl-carrier protein] reductase [EC:1.1.1.100]	GO:0044434	GO:0051287//NAD binding;GO:0004316//3-oxoacyl-[acyl-carrier-protein] reductase (NADPH) activity	GO:0006633//fatty acid biosynthetic process;GO:0055114//oxidation-reduction process	gi|218186643|gb|EEC69070.1|/3.44436e-136/hypothetical protein OsI_37933 [Oryza sativa Indica Group]
CL8109.Contig1_Ganxin-203	-3.07921	0.897838	K00059|1|4e-29|126|osa:4351870|3-oxoacyl-[acyl-carrier protein] reductase [EC:1.1.1.100]	GO:0009941//chloroplast envelope;GO:0009570//chloroplast stroma	GO:0051287//NAD binding;GO:0005507//copper ion binding;GO:0004316//3-oxoacyl-[acyl-carrier-protein] reductase (NADPH) activity	GO:0006633//fatty acid biosynthetic process;GO:0055114//oxidation-reduction process	gi|218186643|gb|EEC69070.1|/1.77155e-29/hypothetical protein OsI_37933 [Oryza sativa Indica Group]
Unigene29793_Ganxin-203	2.27387	0.858829	K00088|1|2e-34|141|zma:100501392|IMP dehydrogenase [EC:1.1.1.205]	GO:0005829//cytosol	GO:0030554//adenyl nucleotide binding;GO:0046872//metal ion binding;GO:0003938//IMP dehydrogenase activity	GO:0001510//RNA methylation;GO:0055114//oxidation-reduction process;GO:0006626//protein targeting to mitochondrion;GO:0006177//GMP biosynthetic process	gi|218193844|gb|EEC76271.1|/9.54701e-35/hypothetical protein OsI_13742 [Oryza sativa Indica Group]
CL8276.Contig2_Ganxin-203	1.75675	0.833426	K00128|1|0.0|1095|osa:4330612|aldehyde dehydrogenase (NAD+) [EC:1.2.1.3]	GO:0009507//chloroplast;GO:0005739//mitochondrion	GO:0004029//aldehyde dehydrogenase (NAD) activity;GO:0005524//ATP binding	GO:0046686//response to cadmium ion;GO:0055114//oxidation-reduction process	gi|218191509|gb|EEC73936.1|/0/hypothetical protein OsI_08800 [Oryza sativa Indica Group]
Unigene27383_Ganxin-203	-1.78884	0.804989	K00128|1|0.0|988|osa:4336538|aldehyde dehydrogenase (NAD+) [EC:1.2.1.3]	GO:0016020//membrane;GO:0005783//endoplasmic reticulum	GO:0004030//aldehyde dehydrogenase [NAD(P)+] activity	GO:0006081//cellular aldehyde metabolic process;GO:0055114//oxidation-reduction process	gi|115459684|ref|NP_001053442.1|/0/Os04g0540600 [Oryza sativa Japonica Group]
Unigene20452_Ganxin-203	-1.81876	0.809339	K00208|1|2e-70|263|osa:4345286|enoyl-[acyl-carrier protein] reductase I [EC:1.3.1.9]	GO:0009941//chloroplast envelope;GO:0009570//chloroplast stroma;GO:0009579//thylakoid	GO:0016631//enoyl-[acyl-carrier-protein] reductase activity;GO:0005507//copper ion binding;GO:0004318//enoyl-[acyl-carrier-protein] reductase (NADH) activity	GO:0006633//fatty acid biosynthetic process;GO:0055114//oxidation-reduction process	gi|222640353|gb|EEE68485.1|/3.01228e-69/hypothetical protein OsJ_26896 [Oryza sativa Japonica Group]
Unigene11806_Ganxin-203	-1.83126	0.828074	K00218|1|1e-63|239|osa:4337415|protochlorophyllide reductase [EC:1.3.1.33]	GO:0009941//chloroplast envelope;GO:0009535//chloroplast thylakoid membrane	GO:0003959//NADPH dehydrogenase activity;GO:0016630//protochlorophyllide reductase activity	GO:0055114//oxidation-reduction process;GO:0009723//response to ethylene stimulus;GO:0015995//chlorophyll biosynthetic process;GO:0015979//photosynthesis	gi|90398977|emb|CAJ86249.1|/7.15705e-63/H0801D08.7 [Oryza sativa Indica Group]
Unigene22989_Ganxin-203	-1.89883	0.814405	K00261|1|1e-168|590|osa:4334405|glutamate dehydrogenase (NAD(P)+) [EC:1.4.1.3]	GO:0005739//mitochondrion	GO:0005507//copper ion binding;GO:0008270//zinc ion binding;GO:0050897//cobalt ion binding;GO:0004353//glutamate dehydrogenase [NAD(P)+] activity;GO:0005524//ATP binding	GO:0009646//response to absence of light;GO:0055114//oxidation-reduction process;GO:0009651//response to salt stress;GO:0006520//cellular amino acid metabolic process;GO:0051171//regulation of nitrogen compound metabolic process;GO:0046686//response to cadmium ion	gi|115455879|ref|NP_001051540.1|/3.05709e-167/Os03g0794500 [Oryza sativa Japonica Group]
Unigene29007_Ganxin-203	-2.57304	0.840003	K00278|1|0.0|697|osa:4328220|L-aspartate oxidase [EC:1.4.3.16]	GO:0009507//chloroplast	GO:0044318;GO:0008734//L-aspartate oxidase activity	GO:0055114//oxidation-reduction process;GO:0009435//NAD biosynthetic process	gi|218190004|gb|EEC72431.1|/0/hypothetical protein OsI_05751 [Oryza sativa Indica Group]
Unigene29006_Ganxin-203	-2.91789	0.828102	K00278|1|3e-101|365|osa:4328220|L-aspartate oxidase [EC:1.4.3.16]	GO:0009507//chloroplast	GO:0044318;GO:0008734//L-aspartate oxidase activity	GO:0055114//oxidation-reduction process;GO:0009435//NAD biosynthetic process	gi|218190004|gb|EEC72431.1|/4.93367e-100/hypothetical protein OsI_05751 [Oryza sativa Indica Group]
CL8280.Contig2_Ganxin-203	-3.38736	0.87421	K00423|1|1e-21|100|ppp:PHYPADRAFT_163787|L-ascorbate oxidase [EC:1.10.3.3]	GO:0016023//cytoplasmic membrane-bounded vesicle;GO:0048046//apoplast	GO:0005507//copper ion binding;GO:0052716//hydroquinone:oxygen oxidoreductase activity	GO:0009414//response to water deprivation;GO:0009809//lignin biosynthetic process;GO:0046274//lignin catabolic process;GO:0055114//oxidation-reduction process	gi|218192526|gb|EEC74953.1|/2.26028e-60/hypothetical protein OsI_10938 [Oryza sativa Indica Group]
CL7891.Contig2_Ganxin-203	-2.1479	0.850164	K00423|1|2e-151|534|aly:ARALYDRAFT_892557|L-ascorbate oxidase [EC:1.10.3.3]	GO:0009506//plasmodesma;GO:0046658//anchored to plasma membrane;GO:0009505//plant-type cell wall;GO:0005774//vacuolar membrane;GO:0016023//cytoplasmic membrane-bounded vesicle;GO:0048046//apoplast	GO:0005507//copper ion binding;GO:0016491//oxidoreductase activity	GO:0055114//oxidation-reduction process;GO:0009932//cell tip growth	gi|218184854|gb|EEC67281.1|/0/hypothetical protein OsI_34261 [Oryza sativa Indica Group]
Unigene31559_Ganxin-203	-1.76592	0.807425	K00423|1|3e-160|563|aly:ARALYDRAFT_892557|L-ascorbate oxidase [EC:1.10.3.3]	GO:0009505//plant-type cell wall;GO:0016023//cytoplasmic membrane-bounded vesicle	GO:0016491//oxidoreductase activity;GO:0005507//copper ion binding	GO:0055114//oxidation-reduction process;GO:0080167//response to karrikin	gi|115470345|ref|NP_001058771.1|/0/Os07g0119400 [Oryza sativa Japonica Group]
Unigene31399_Ganxin-203	-1.65809	0.802414	K00423|1|8e-32|135|ath:AT1G55570|L-ascorbate oxidase [EC:1.10.3.3]	GO:0009506//plasmodesma;GO:0046658//anchored to plasma membrane;GO:0016023//cytoplasmic membrane-bounded vesicle	GO:0005507//copper ion binding;GO:0016491//oxidoreductase activity	GO:0055114//oxidation-reduction process	gi|222639931|gb|EEE68063.1|/1.66097e-106/hypothetical protein OsJ_26072 [Oryza sativa Japonica Group]
Unigene7382_Ganxin-203	-3.14623	0.907422	K00430|1|0.0|678|osa:4326874|peroxidase [EC:1.11.1.7]	GO:0009505//plant-type cell wall;GO:0016023//cytoplasmic membrane-bounded vesicle;GO:0005576//extracellular region	GO:0046872//metal ion binding;GO:0004601//peroxidase activity;GO:0020037//heme binding	GO:0006979//response to oxidative stress;GO:0055114//oxidation-reduction process;GO:0080001//mucilage extrusion from seed coat;GO:0044347;GO:0009809//lignin biosynthetic process	gi|125526325|gb|EAY74439.1|/0/hypothetical protein OsI_02330 [Oryza sativa Indica Group]
CL3298.Contig1_Ganxin-203	-2.17924	0.831011	K00430|1|1e-102|370|sbi:SORBI_02g000470|peroxidase [EC:1.11.1.7]	GO:0005794//Golgi apparatus;GO:0016023//cytoplasmic membrane-bounded vesicle	GO:0046872//metal ion binding;GO:0020037//heme binding;GO:0004601//peroxidase activity	GO:0006979//response to oxidative stress;GO:0050832//defense response to fungus;GO:0055114//oxidation-reduction process	gi|218198950|gb|EEC81377.1|/9.09629e-118/hypothetical protein OsI_24583 [Oryza sativa Indica Group]
Unigene37656_Ganxin-203	-2.81506	0.890774	K00430|1|1e-12|69.3|mtr:MTR_4g114210|peroxidase [EC:1.11.1.7]	GO:0016023//cytoplasmic membrane-bounded vesicle	GO:0046872//metal ion binding;GO:0020037//heme binding;GO:0004601//peroxidase activity	GO:0006979//response to oxidative stress;GO:0055114//oxidation-reduction process	gi|221327777|gb|ACM17593.1|/3.16341e-33/peroxidase [Oryza sativa Indica Group]
Unigene37659_Ganxin-203	-1.93326	0.819535	K00430|1|1e-14|76.3|vvi:100262758|peroxidase [EC:1.11.1.7]	GO:0016023//cytoplasmic membrane-bounded vesicle	GO:0046872//metal ion binding;GO:0020037//heme binding;GO:0004601//peroxidase activity	GO:0006979//response to oxidative stress;GO:0055114//oxidation-reduction process	gi|221327777|gb|ACM17593.1|/2.57025e-27/peroxidase [Oryza sativa Indica Group]
Unigene45346_Ganxin-203	-2.24889	0.823752	K00430|1|1e-33|139|osa:4332174|peroxidase [EC:1.11.1.7]	GO:0005774//vacuolar membrane;GO:0048046//apoplast;GO:0016023//cytoplasmic membrane-bounded vesicle;GO:0009505//plant-type cell wall;GO:0005794//Golgi apparatus	GO:0020037//heme binding;GO:0046872//metal ion binding;GO:0004601//peroxidase activity	GO:0009908//flower development;GO:0002215//defense response to nematode;GO:0045926//negative regulation of growth;GO:0009651//response to salt stress;GO:0050832//defense response to fungus;GO:0042742//defense response to bacterium;GO:0009826//unidimensional cell growth;GO:0010043//response to zinc ion;GO:0009416//response to light stimulus;GO:0052033//pathogen-associated molecular pattern depende…	gi|115451763|ref|NP_001049482.1|/3.48282e-32/Os03g0234900 [Oryza sativa Japonica Group]
CL3298.Contig2_Ganxin-203	-3.22422	0.83399	K00430|1|1e-47|186|sbi:SORBI_02g000470|peroxidase [EC:1.11.1.7]	GO:0005618//cell wall;GO:0009506//plasmodesma;GO:0016023//cytoplasmic membrane-bounded vesicle;GO:0005576//extracellular region;GO:0005794//Golgi apparatus;GO:0005886//plasma membrane	GO:0046872//metal ion binding;GO:0004601//peroxidase activity;GO:0020037//heme binding	GO:0042744//hydrogen peroxide catabolic process;GO:0055114//oxidation-reduction process;GO:0050832//defense response to fungus	gi|218186156|gb|EEC68583.1|/5.4548e-62/hypothetical protein OsI_36924 [Oryza sativa Indica Group]
Unigene29600_Ganxin-203	-3.04375	0.8936	K00430|1|2e-34|142|bdi:100835377|peroxidase [EC:1.11.1.7]	GO:0005794//Golgi apparatus;GO:0016023//cytoplasmic membrane-bounded vesicle	GO:0046872//metal ion binding;GO:0020037//heme binding;GO:0004601//peroxidase activity	GO:0006979//response to oxidative stress;GO:0050832//defense response to fungus;GO:0055114//oxidation-reduction process	gi|222616392|gb|EEE52524.1|/1.79145e-44/hypothetical protein OsJ_34737 [Oryza sativa Japonica Group]
CL3536.Contig1_Ganxin-203	-1.79739	0.833628	K00430|1|2e-52|204|vvi:100262758|peroxidase [EC:1.11.1.7]	GO:0016023//cytoplasmic membrane-bounded vesicle	GO:0046872//metal ion binding;GO:0020037//heme binding;GO:0004601//peroxidase activity	GO:0006979//response to oxidative stress;GO:0055114//oxidation-reduction process	gi|221327795|gb|ACM17610.1|/1.14406e-117/peroxidase [Oryza nivara]
Unigene29217_Ganxin-203	-2.10683	0.851354	K00430|1|2e-88|323|zma:100384634|peroxidase [EC:1.11.1.7]	GO:0009505//plant-type cell wall;GO:0016023//cytoplasmic membrane-bounded vesicle	GO:0046872//metal ion binding;GO:0020037//heme binding;GO:0004601//peroxidase activity	GO:0006979//response to oxidative stress;GO:0055114//oxidation-reduction process	gi|215704576|dbj|BAG94209.1|/2.1433e-113/unnamed protein product [Oryza sativa Japonica Group]
Unigene25557_Ganxin-203	-1.63554	0.812958	K00430|1|2e-89|326|osa:4341861|peroxidase [EC:1.11.1.7]	GO:0016023//cytoplasmic membrane-bounded vesicle;GO:0005739//mitochondrion	GO:0046872//metal ion binding;GO:0020037//heme binding;GO:0004601//peroxidase activity	GO:0042538//hyperosmotic salinity response;GO:0009269//response to desiccation;GO:0009409//response to cold;GO:0006979//response to oxidative stress;GO:0055114//oxidation-reduction process	gi|55701045|tpe|CAH69331.1|/2.81984e-88/TPA: class III peroxidase 89 precursor [Oryza sativa Japonica Group]
Unigene24673_Ganxin-203	-2.18199	0.83351	K00430|1|4e-10|61.2|zma:100274427|peroxidase [EC:1.11.1.7]	-	-	-	gi|39545735|emb|CAE03412.3|/2.85981e-10/OSJNBa0071I13.13 [Oryza sativa Japonica Group]
Unigene41981_Ganxin-203	-2.72156	0.870048	K00430|1|4e-131|466|bdi:100826442|peroxidase [EC:1.11.1.7]	-	GO:0020037//heme binding;GO:0046872//metal ion binding;GO:0004601//peroxidase activity	GO:0055114//oxidation-reduction process;GO:0006979//response to oxidative stress	gi|218188809|gb|EEC71236.1|/2.05231e-147/hypothetical protein OsI_03192 [Oryza sativa Indica Group]
Unigene27054_Ganxin-203	-1.90158	0.83788	K00430|1|4e-43|172|mtr:MTR_3g094670|peroxidase [EC:1.11.1.7]	GO:0005739//mitochondrion	GO:0020037//heme binding;GO:0046872//metal ion binding;GO:0004601//peroxidase activity	GO:0055114//oxidation-reduction process;GO:0006979//response to oxidative stress	gi|55700921|tpe|CAH69269.1|/1.16133e-69/TPA: class III peroxidase 27 precursor [Oryza sativa Japonica Group]
Unigene29601_Ganxin-203	-3.67168	0.893676	K00430|1|5e-36|148|bdi:100826228|peroxidase [EC:1.11.1.7]	GO:0009506//plasmodesma;GO:0016023//cytoplasmic membrane-bounded vesicle;GO:0005886//plasma membrane;GO:0005618//cell wall;GO:0005576//extracellular region	GO:0046872//metal ion binding;GO:0020037//heme binding;GO:0004601//peroxidase activity	GO:0042744//hydrogen peroxide catabolic process;GO:0055114//oxidation-reduction process	gi|287401|dbj|BAA03644.1|/2.61981e-43/peroxidase [Oryza sativa Japonica Group]
Unigene37657_Ganxin-203	-2.30637	0.83541	K00430|1|5e-78|289|rcu:RCOM_0679200|peroxidase [EC:1.11.1.7]	-	GO:0016491//oxidoreductase activity;GO:0005488//binding	-	gi|222618480|gb|EEE54612.1|/4.62064e-149/hypothetical protein OsJ_01847 [Oryza sativa Japonica Group]
Unigene38447_Ganxin-203	-3.76945	0.886459	K00430|1|6e-36|146|bdi:100826228|peroxidase [EC:1.11.1.7]	GO:0009506//plasmodesma;GO:0016023//cytoplasmic membrane-bounded vesicle;GO:0005886//plasma membrane;GO:0005618//cell wall;GO:0005576//extracellular region	GO:0046872//metal ion binding;GO:0020037//heme binding;GO:0004601//peroxidase activity	GO:0042744//hydrogen peroxide catabolic process;GO:0055114//oxidation-reduction process	gi|287401|dbj|BAA03644.1|/2.99012e-44/peroxidase [Oryza sativa Japonica Group]
Unigene41971_Ganxin-203	-2.53227	0.824344	K00430|1|8e-36|147|osa:4332174|peroxidase [EC:1.11.1.7]	GO:0016020//membrane;GO:0016023//cytoplasmic membrane-bounded vesicle;GO:0005773//vacuole;GO:0005618//cell wall;GO:0005576//extracellular region	GO:0020037//heme binding;GO:0046872//metal ion binding;GO:0004601//peroxidase activity	GO:0040007//growth;GO:0048856//anatomical structure development;GO:0009628//response to abiotic stimulus;GO:0050789//regulation of biological process;GO:0010035//response to inorganic substance;GO:0072593//reactive oxygen species metabolic process;GO:0055114//oxidation-reduction process;GO:0006979//response to oxidative stress	gi|115436290|ref|NP_001042903.1|/8.71504e-52/Os01g0326000 [Oryza sativa Japonica Group]
Unigene1162_Ganxin-203	2.94253	0.812206	K00485|1|2e-15|79.7|aly:ARALYDRAFT_888541|dimethylaniline monooxygenase (N-oxide forming) [EC:1.14.13.8];K14325|3|2e-06|49.7|gmx:100804778|RNA-binding protein with serine-rich domain 1;K13171|4|6e-06|48.1|ath:AT2G29210|serine/arginine repetitive matrix protein 1	-	GO:0050660//flavin adenine dinucleotide binding;GO:0004499//N,N-dimethylaniline monooxygenase activity;GO:0050661//NADP binding	GO:0022900//electron transport chain	gi|115470283|ref|NP_001058740.1|/7.83509e-76/Os07g0111900 [Oryza sativa Japonica Group]
Unigene8204_Ganxin-203	-2.53639	0.816876	K00514|1|2e-09|58.9|rcu:RCOM_1428040|zeta-carotene desaturase [EC:1.3.5.6]	GO:0016023//cytoplasmic membrane-bounded vesicle	GO:0016788//hydrolase activity, acting on ester bonds	GO:0006629//lipid metabolic process	gi|125541075|gb|EAY87470.1|/1.25913e-66/hypothetical protein OsI_08878 [Oryza sativa Indica Group]
CL2263.Contig2_Ganxin-203	-2.60264	0.868858	K00514|1|3e-11|66.6|rcu:RCOM_1428040|zeta-carotene desaturase [EC:1.3.5.6];K01206|2|1e-09|60.8|ath:AT1G67830|alpha-L-fucosidase [EC:3.2.1.51];K03006|4|2e-07|53.5|cre:CHLREDRAFT_196948|DNA-directed RNA polymerase II subunit RPB1 [EC:2.7.7.6]	GO:0016023//cytoplasmic membrane-bounded vesicle;GO:0005618//cell wall;GO:0009534//chloroplast thylakoid;GO:0005634//nucleus;GO:0048046//apoplast	GO:0016788//hydrolase activity, acting on ester bonds	GO:0006629//lipid metabolic process	gi|125527577|gb|EAY75691.1|/1.11389e-110/hypothetical protein OsI_03598 [Oryza sativa Indica Group]
CL5621.Contig1_Ganxin-203	-2.15991	0.863764	K00514|1|3e-49|194|rcu:RCOM_1428040|zeta-carotene desaturase [EC:1.3.5.6];K01206|2|8e-40|163|ath:AT1G67830|alpha-L-fucosidase [EC:3.2.1.51];K14306|4|2e-15|82.0|ppp:PHYPADRAFT_166175|nuclear pore complex protein Nup62	GO:0016023//cytoplasmic membrane-bounded vesicle	GO:0016788//hydrolase activity, acting on ester bonds	GO:0006629//lipid metabolic process	gi|115466512|ref|NP_001056855.1|/0/Os06g0156600 [Oryza sativa Japonica Group]
Unigene1252_Ganxin-203	-2.3772	0.838458	K00514|1|6e-13|72.8|rcu:RCOM_1428040|zeta-carotene desaturase [EC:1.3.5.6];K01206|2|2e-12|70.9|aly:ARALYDRAFT_475890|alpha-L-fucosidase [EC:3.2.1.51];K14325|4|2e-07|54.3|pop:POPTR_823076|RNA-binding protein with serine-rich domain 1	GO:0016023//cytoplasmic membrane-bounded vesicle	GO:0016788//hydrolase activity, acting on ester bonds	GO:0006629//lipid metabolic process	gi|125552664|gb|EAY98373.1|/3.06117e-106/hypothetical protein OsI_20284 [Oryza sativa Indica Group]
Unigene38777_Ganxin-203	2.31711	0.830935	K00517|1|4e-15|77.8|ath:AT1G01190|[EC:1.14.-.-]	-	GO:0004497//monooxygenase activity;GO:0005506//iron ion binding;GO:0020037//heme binding;GO:0016705//oxidoreductase activity, acting on paired donors, with incorporation or reduction of molecular oxygen	GO:0048316//seed development;GO:0055114//oxidation-reduction process	gi|218201563|gb|EEC83990.1|/9.21857e-33/hypothetical protein OsI_30143 [Oryza sativa Indica Group]
CL5681.Contig2_Ganxin-203	-2.62456	0.883125	K00517|1|7e-13|71.2|ath:AT3G56630|[EC:1.14.-.-];K13407|3|5e-12|68.6|vvi:100259592|cytochrome P450, family 94, subfamily A, polypeptide 1 (fatty acid omega-hydroxylase) [EC:1.14.-.-];K15401|4|1e-11|67.0|bdi:100833251|cytochrome P450, family 86, subfamily A, polypeptide 1 (fatty acid omega-hydroxylase) [EC:1.14.-.-];K15402|5|2e-11|66.6|bdi:100824104|cytochrome P450, family 86, subfamily B, polypept…	GO:0016023//cytoplasmic membrane-bounded vesicle	GO:0004497//monooxygenase activity;GO:0005506//iron ion binding;GO:0020037//heme binding;GO:0016705//oxidoreductase activity, acting on paired donors, with incorporation or reduction of molecular oxygen	GO:0055114//oxidation-reduction process	gi|125529130|gb|EAY77244.1|/4.13835e-46/hypothetical protein OsI_05218 [Oryza sativa Indica Group]
Unigene7562_Ganxin-203	-2.29411	0.809784	K00558|1|3e-09|55.5|cre:CHLREDRAFT_15852|DNA (cytosine-5-)-methyltransferase [EC:2.1.1.37];K14325|3|2e-08|57.4|bdi:100845778|RNA-binding protein with serine-rich domain 1;K11323|4|2e-08|57.4|vcn:VOLCADRAFT_121342|histone arginine demethylase JMJD6 [EC:1.14.11.-]	GO:0005576//extracellular region;GO:0016023//cytoplasmic membrane-bounded vesicle	GO:0045480	GO:0055114//oxidation-reduction process	gi|125533549|gb|EAY80097.1|/1.04505e-124/hypothetical protein OsI_35269 [Oryza sativa Indica Group]
Unigene38355_Ganxin-203	-2.8635	0.85702	K00558|1|3e-13|73.6|cre:CHLREDRAFT_15852|DNA (cytosine-5-)-methyltransferase [EC:2.1.1.37];K14306|5|1e-11|68.2|vcn:VOLCADRAFT_105669|nuclear pore complex protein Nup62	-	-	-	gi|218201943|gb|EEC84370.1|/1.10404e-135/hypothetical protein OsI_30914 [Oryza sativa Indica Group]
Unigene38581_Ganxin-203	-5.77543	0.837101	K00558|1|3e-13|73.9|cre:CHLREDRAFT_15852|DNA (cytosine-5-)-methyltransferase [EC:2.1.1.37];K13171|2|2e-10|65.1|aly:ARALYDRAFT_901882|serine/arginine repetitive matrix protein 1	GO:0016023//cytoplasmic membrane-bounded vesicle	-	-	gi|222616410|gb|EEE52542.1|/7.13201e-171/hypothetical protein OsJ_34771 [Oryza sativa Japonica Group]
Unigene42736_Ganxin-203	-1.69477	0.817676	K00558|1|9e-08|55.1|cre:CHLREDRAFT_15852|DNA (cytosine-5-)-methyltransferase [EC:2.1.1.37];K11323|2|1e-07|54.7|vcn:VOLCADRAFT_121342|histone arginine demethylase JMJD6 [EC:1.14.11.-];K14325|3|3e-07|53.1|pop:POPTR_823076|RNA-binding protein with serine-rich domain 1	GO:0005886//plasma membrane	-	-	gi|218185682|gb|EEC68109.1|/8.9028e-114/hypothetical protein OsI_36011 [Oryza sativa Indica Group]
Unigene37674_Ganxin-203	1.76888	0.821184	K00640|1|1e-180|630|osa:4331528|serine O-acetyltransferase [EC:2.3.1.30]	GO:0005829//cytosol	GO:0009001//serine O-acetyltransferase activity	GO:0006535//cysteine biosynthetic process from serine	gi|115450557|ref|NP_001048879.1|/2.56205e-179/Os03g0133900 [Oryza sativa Japonica Group]
Unigene9884_Ganxin-203	-2.02063	0.859664	K00660|1|1e-26|117|smo:SELMODRAFT_230473|chalcone synthase [EC:2.3.1.74]	GO:0005783//endoplasmic reticulum	GO:0090439//tetraketide alpha-pyrone synthase activity	GO:0030639//polyketide biosynthetic process;GO:0080110//sporopollenin biosynthetic process	gi|218199476|gb|EEC81903.1|/6.92228e-86/hypothetical protein OsI_25733 [Oryza sativa Indica Group]
Unigene9885_Ganxin-203	-1.63095	0.80732	K00660|1|5e-52|202|smo:SELMODRAFT_270496|chalcone synthase [EC:2.3.1.74];K13232|5|7e-49|192|vvi:100241891|stilbene synthase [EC:2.3.1.95]	GO:0005783//endoplasmic reticulum	GO:0090439//tetraketide alpha-pyrone synthase activity	GO:0030639//polyketide biosynthetic process;GO:0080110//sporopollenin biosynthetic process	gi|218199476|gb|EEC81903.1|/5.03104e-143/hypothetical protein OsI_25733 [Oryza sativa Indica Group]
CL2771.Contig1_Ganxin-203	1.63287	0.816577	K00666|1|1e-152|538|sbi:SORBI_10g012080|fatty-acyl-CoA synthase [EC:6.2.1.-];K01904|3|4e-40|164|sbi:SORBI_03g000610|4-coumarate--CoA ligase [EC:6.2.1.12]	-	GO:0016874//ligase activity	GO:0019605//butyrate metabolic process;GO:0006083//acetate metabolic process;GO:0006097//glyoxylate cycle	gi|115452559|ref|NP_001049880.1|/0/Os03g0305100 [Oryza sativa Japonica Group]
Unigene213_Ganxin-203	-1.97872	0.854939	K00695|1|8e-137|484|osa:4333062|sucrose synthase [EC:2.4.1.13]	GO:0009941//chloroplast envelope;GO:0005773//vacuole;GO:0000124//SAGA complex;GO:0005829//cytosol;GO:0005643//nuclear pore;GO:0070390//transcription export complex 2;GO:0071819//DUBm complex;GO:0009506//plasmodesma;GO:0005886//plasma membrane	GO:0016157//sucrose synthase activity;GO:0003713//transcription coactivator activity	GO:0045893//positive regulation of transcription, DNA-dependent;GO:0009749//response to glucose stimulus;GO:0009414//response to water deprivation;GO:0009413//response to flooding;GO:0006406//mRNA export from nucleus;GO:0015031//protein transport;GO:0009744//response to sucrose stimulus;GO:0006970//response to osmotic stress;GO:0005985//sucrose metabolic process;GO:0001666//response to hypoxia;GO…	gi|115453437|ref|NP_001050319.1|/1.57526e-135/Os03g0401300 [Oryza sativa Japonica Group]
Unigene16912_Ganxin-203	-2.23437	0.840977	K00799|1|1e-12|69.3|sbi:SORBI_01g030970|glutathione S-transferase [EC:2.5.1.18]	GO:0005737//cytoplasm	GO:0004364//glutathione transferase activity	GO:0008152//metabolic process	gi|115483066|ref|NP_001065126.1|/2.04068e-24/Os10g0529300 [Oryza sativa Japonica Group]
Unigene25536_Ganxin-203	-2.30776	0.819959	K00799|1|2e-70|263|sbi:SORBI_08g007340|glutathione S-transferase [EC:2.5.1.18]	-	GO:0004364//glutathione transferase activity	GO:0008152//metabolic process	gi|125525959|gb|EAY74073.1|/2.65984e-84/hypothetical protein OsI_01961 [Oryza sativa Indica Group]
CL6049.Contig3_Ganxin-203	-5.97916	0.810647	K00819|1|3e-18|88.2|cme:CML323C|ornithine--oxo-acid transaminase [EC:2.6.1.13]	GO:0005739//mitochondrion	GO:0030170//pyridoxal phosphate binding;GO:0008483//transaminase activity	GO:0008152//metabolic process	gi|222629543|gb|EEE61675.1|/2.31482e-60/hypothetical protein OsJ_16144 [Oryza sativa Japonica Group]
CL4973.Contig3_Ganxin-203	-2.35359	0.845974	K00844|1|4e-153|539|sbi:SORBI_09g005840|hexokinase [EC:2.7.1.1]	GO:0005774//vacuolar membrane;GO:0009536//plastid;GO:0031307//integral to mitochondrial outer membrane	GO:0004340//glucokinase activity;GO:0008270//zinc ion binding;GO:0008865//fructokinase activity;GO:0005524//ATP binding	GO:0046835//carbohydrate phosphorylation;GO:0090332//stomatal closure;GO:0010148//transpiration;GO:0012501//programmed cell death;GO:0019320//hexose catabolic process;GO:0051156//glucose 6-phosphate metabolic process;GO:0006096//glycolysis;GO:0009747//hexokinase-dependent signaling;GO:0010255//glucose mediated signaling pathway	gi|110808554|sp|Q1WM16.2|HXK7_ORYSJ/2.58438e-173/RecName: Full=Hexokinase-7; AltName: Full=Hexokinase-6 [Oryza sativa Japonica Group]
Unigene48040_Ganxin-203	-1.85295	0.802796	K00850|1|1e-06|49.3|osa:4336113|6-phosphofructokinase [EC:2.7.1.11];K14325|2|3e-06|48.1|gmx:100804778|RNA-binding protein with serine-rich domain 1;K14007|5|9e-06|46.6|sbi:SORBI_06g001240|protein transport protein SEC24	GO:0009505//plant-type cell wall;GO:0009506//plasmodesma;GO:0016023//cytoplasmic membrane-bounded vesicle	-	GO:0010015//root morphogenesis;GO:0080167//response to karrikin	gi|218190282|gb|EEC72709.1|/1.37958e-49/hypothetical protein OsI_06304 [Oryza sativa Indica Group]
CL5664.Contig3_Ganxin-203	-2.04844	0.861641	K00856|1|0.0|697|osa:4330032|adenosine kinase [EC:2.7.1.20]	GO:0005829//cytosol;GO:0009506//plasmodesma;GO:0009507//chloroplast;GO:0005886//plasma membrane;GO:0048046//apoplast	GO:0004001//adenosine kinase activity;GO:0005507//copper ion binding;GO:0016773//phosphotransferase activity, alcohol group as acceptor	GO:0006166//purine ribonucleoside salvage;GO:0006167//AMP biosynthetic process;GO:0016310//phosphorylation;GO:0080094//response to trehalose-6-phosphate stimulus;GO:0046686//response to cadmium ion	gi|297599626|ref|NP_001047479.2|/0/Os02g0625500 [Oryza sativa Japonica Group]
Unigene13219_Ganxin-203	-1.94857	0.828916	K00856|1|3e-11|68.2|bdi:100845045|adenosine kinase [EC:2.7.1.20]	-	GO:0016301//kinase activity;GO:0016773//phosphotransferase activity, alcohol group as acceptor	GO:0016310//phosphorylation	gi|115434030|ref|NP_001041773.1|/0/Os01g0105900 [Oryza sativa Japonica Group]
CL3346.Contig2_Ganxin-203	-1.61527	0.810306	K00861|1|7e-10|61.6|vcn:VOLCADRAFT_103251|riboflavin kinase [EC:2.7.1.26]	GO:0016021//integral to membrane;GO:0009506//plasmodesma;GO:0005886//plasma membrane	-	-	gi|125553050|gb|EAY98759.1|/3.26523e-73/hypothetical protein OsI_20691 [Oryza sativa Indica Group]
Unigene7632_Ganxin-203	-2.11772	0.857869	K00861|1|7e-12|69.3|vcn:VOLCADRAFT_103251|riboflavin kinase [EC:2.7.1.26]	GO:0016021//integral to membrane;GO:0016023//cytoplasmic membrane-bounded vesicle;GO:0009506//plasmodesma;GO:0005886//plasma membrane	-	-	gi|125524983|gb|EAY73097.1|/1.14114e-81/hypothetical protein OsI_00974 [Oryza sativa Indica Group]
Unigene39486_Ganxin-203	-1.78971	0.823314	K00924|1|1e-35|147|ath:AT1G30270|[EC:2.7.1.-]	GO:0005829//cytosol;GO:0005739//mitochondrion;GO:0016023//cytoplasmic membrane-bounded vesicle;GO:0005634//nucleus	GO:0004674//protein serine/threonine kinase activity;GO:0005524//ATP binding	GO:0006468//protein phosphorylation;GO:0007165//signal transduction;GO:0009735//response to cytokinin stimulus;GO:0009737//response to abscisic acid stimulus	gi|218192712|gb|EEC75139.1|/5.46312e-68/hypothetical protein OsI_11332 [Oryza sativa Indica Group]
Unigene37975_Ganxin-203	-2.30158	0.80503	K00924|1|2e-15|79.3|ath:AT1G28440|[EC:2.7.1.-];K08286|3|9e-15|77.4|aly:ARALYDRAFT_491919|protein-serine/threonine kinase [EC:2.7.11.-]	GO:0016021//integral to membrane;GO:0016023//cytoplasmic membrane-bounded vesicle	GO:0004674//protein serine/threonine kinase activity;GO:0005524//ATP binding	GO:0006468//protein phosphorylation;GO:0010051//xylem and phloem pattern formation	gi|115489722|ref|NP_001067348.1|/7.01669e-58/Os12g0632900 [Oryza sativa Japonica Group]
CL3216.Contig3_Ganxin-203	-2.986	0.819535	K00924|1|2e-19|95.1|aly:ARALYDRAFT_489138|[EC:2.7.1.-];K09566|3|2e-08|58.9|gmx:100800303|peptidyl-prolyl isomerase G (cyclophilin G) [EC:5.2.1.8];K14325|4|4e-08|57.8|mtr:MTR_2g069490|RNA-binding protein with serine-rich domain 1	GO:0016023//cytoplasmic membrane-bounded vesicle	GO:0003677//DNA binding;GO:0004190//aspartic-type endopeptidase activity	GO:0006508//proteolysis	gi|218197465|gb|EEC79892.1|/0/hypothetical protein OsI_21411 [Oryza sativa Indica Group]
CL3855.Contig2_Ganxin-203	-1.78747	0.831728	K00924|1|2e-71|267|ath:AT1G75820|[EC:2.7.1.-];K08286|3|1e-46|184|ath:AT4G28490|protein-serine/threonine kinase [EC:2.7.11.-]	GO:0016021//integral to membrane;GO:0016023//cytoplasmic membrane-bounded vesicle	GO:0004674//protein serine/threonine kinase activity;GO:0033612//receptor serine/threonine kinase binding;GO:0043621//protein self-association;GO:0005524//ATP binding	GO:0006468//protein phosphorylation;GO:0010075//regulation of meristem growth;GO:0048229//gametophyte development;GO:0009934//regulation of meristem structural organization;GO:0010480//microsporocyte differentiation	gi|125557146|gb|EAZ02682.1|/1.46949e-125/hypothetical protein OsI_24796 [Oryza sativa Indica Group]
Unigene27423_Ganxin-203	-1.92192	0.84651	K00924|1|4e-14|77.0|aly:ARALYDRAFT_489138|[EC:2.7.1.-];K13171|3|6e-11|66.6|ath:AT2G29210|serine/arginine repetitive matrix protein 1;K14325|5|1e-10|65.5|sbi:SORBI_03g046480|RNA-binding protein with serine-rich domain 1	GO:0009505//plant-type cell wall;GO:0016023//cytoplasmic membrane-bounded vesicle;GO:0048046//apoplast	GO:0004190//aspartic-type endopeptidase activity	GO:0006508//proteolysis	gi|125542690|gb|EAY88829.1|/7.51673e-169/hypothetical protein OsI_10302 [Oryza sativa Indica Group]
Unigene30230_Ganxin-203	-2.081	0.838207	K00924|1|4e-15|80.1|ath:AT5G22850|[EC:2.7.1.-];K13171|3|2e-08|57.8|ath:AT2G29210|serine/arginine repetitive matrix protein 1;K14306|4|3e-08|57.0|vvi:100265039|nuclear pore complex protein Nup62;K00558|5|5e-08|56.6|cre:CHLREDRAFT_15852|DNA (cytosine-5-)-methyltransferase [EC:2.1.1.37]	GO:0016020//membrane	GO:0004190//aspartic-type endopeptidase activity	GO:0006508//proteolysis	gi|115458646|ref|NP_001052923.1|/1.29114e-138/Os04g0448500 [Oryza sativa Japonica Group]
CL5080.Contig1_Ganxin-203	1.6753	0.812798	K00924|1|5e-98|355|ath:AT1G30270|[EC:2.7.1.-];K07198|3|1e-61|234|gmx:100806916|5'-AMP-activated protein kinase, catalytic alpha subunit [EC:2.7.11.11]	-	GO:0005524//ATP binding;GO:0004674//protein serine/threonine kinase activity	GO:0006468//protein phosphorylation;GO:0007165//signal transduction	gi|222624897|gb|EEE59029.1|/1.62505e-136/hypothetical protein OsJ_10776 [Oryza sativa Japonica Group]
CL5511.Contig2_Ganxin-203	-1.97767	0.826007	K00924|1|7e-34|143|aly:ARALYDRAFT_489138|[EC:2.7.1.-];K13171|3|2e-17|89.0|ath:AT2G29210|serine/arginine repetitive matrix protein 1	-	GO:0004190//aspartic-type endopeptidase activity	GO:0009737//response to abscisic acid stimulus;GO:0009414//response to water deprivation;GO:0006508//proteolysis	gi|115434442|ref|NP_001041979.1|/0/Os01g0140100 [Oryza sativa Japonica Group]
Unigene21593_Ganxin-203	-2.37136	0.80803	K00924|1|9e-15|77.0|ath:AT5G22850|[EC:2.7.1.-];K14325|3|2e-08|55.8|ppp:PHYPADRAFT_105411|RNA-binding protein with serine-rich domain 1	GO:0016023//cytoplasmic membrane-bounded vesicle	GO:0004190//aspartic-type endopeptidase activity	GO:0006508//proteolysis	gi|115479489|ref|NP_001063338.1|/1.68509e-79/Os09g0452800 [Oryza sativa Japonica Group]
Unigene2087_Ganxin-203	-1.84086	0.82781	K00927|1|2e-10|62.4|gmx:100801951|phosphoglycerate kinase [EC:2.7.2.3]	-	-	-	gi|218197031|gb|EEC79458.1|/4.89306e-10/hypothetical protein OsI_20465 [Oryza sativa Indica Group]
Unigene8641_Ganxin-203	-2.1115	0.830642	K01051|1|1e-87|322|zma:100281178|pectinesterase [EC:3.1.1.11]	GO:0016023//cytoplasmic membrane-bounded vesicle;GO:0005618//cell wall	GO:0030599//pectinesterase activity;GO:0045330	GO:0042545//cell wall modification;GO:0008152//metabolic process	gi|125560576|gb|EAZ06024.1|/0/hypothetical protein OsI_28269 [Oryza sativa Indica Group]
Unigene35663_Ganxin-203	-2.53226	0.822492	K01051|1|2e-08|57.8|pop:POPTR_572081|pectinesterase [EC:3.1.1.11];K14567|2|6e-08|56.2|ppp:PHYPADRAFT_233408|U3 small nucleolar RNA-associated protein 14;K13171|3|8e-08|55.8|vvi:100262120|serine/arginine repetitive matrix protein 1	GO:0016023//cytoplasmic membrane-bounded vesicle	GO:0030599//pectinesterase activity;GO:0004857//enzyme inhibitor activity	GO:0043086//negative regulation of catalytic activity	gi|297728701|ref|NP_001176714.1|/1.60446e-147/Os11g0677400 [Oryza sativa Japonica Group]
CL6302.Contig1_Ganxin-203	-2.03117	0.81966	K01051|1|3e-28|121|osa:4327285|pectinesterase [EC:3.1.1.11]	GO:0005618//cell wall	GO:0030599//pectinesterase activity;GO:0045330;GO:0004857//enzyme inhibitor activity	GO:0042545//cell wall modification;GO:0043086//negative regulation of catalytic activity;GO:0045490//pectin catabolic process	gi|218200243|gb|EEC82670.1|/5.16217e-36/hypothetical protein OsI_27314 [Oryza sativa Indica Group]
Unigene14659_Ganxin-203	-2.52406	0.846928	K01051|1|4e-06|49.3|gmx:100776781|pectinesterase [EC:3.1.1.11];K01115|2|7e-06|48.5|vcn:VOLCADRAFT_99471|phospholipase D [EC:3.1.4.4];K08742|3|9e-06|48.1|bdi:100822426|E3 ubiquitin-protein ligase SIAH2 [EC:6.3.2.19]	-	GO:0003824//catalytic activity	-	gi|530738040|gb|EQC36282.1|/9.12312e-10/hypothetical protein SDRG_06387 [Saprolegnia diclina VS20]
Unigene25726_Ganxin-203	-2.91796	0.835716	K01051|1|4e-07|52.4|gmx:100776781|pectinesterase [EC:3.1.1.11];K14005|2|8e-06|48.1|olu:OSTLU_39452|protein transport protein SEC31;K15174|3|8e-06|48.1|pop:POPTR_751858|RNA polymerase II-associated factor 1	GO:0009536//plastid	GO:0003676//nucleic acid binding;GO:0000166//nucleotide binding	-	gi|125554582|gb|EAZ00188.1|/2.08246e-82/hypothetical protein OsI_22192 [Oryza sativa Indica Group]
CL6302.Contig2_Ganxin-203	-2.1329	0.855816	K01051|1|4e-61|231|osa:4327285|pectinesterase [EC:3.1.1.11]	GO:0005618//cell wall	GO:0030599//pectinesterase activity;GO:0045330;GO:0004857//enzyme inhibitor activity	GO:0042545//cell wall modification;GO:0043086//negative regulation of catalytic activity;GO:0045490//pectin catabolic process	gi|222618293|gb|EEE54425.1|/5.99803e-60/hypothetical protein OsJ_01485 [Oryza sativa Japonica Group]
Unigene41259_Ganxin-203	-2.26694	0.80162	K01051|1|5e-06|47.4|gmx:100776781|pectinesterase [EC:3.1.1.11];K03126|2|5e-06|47.4|vvi:100242486|transcription initiation factor TFIID subunit 12;K01115|3|7e-06|47.0|vcn:VOLCADRAFT_99471|phospholipase D [EC:3.1.4.4];K12822|4|7e-06|47.0|sbi:SORBI_07g020335|RNA-binding protein 25	-	-	-	gi|222640573|gb|EEE68705.1|/1.19398e-64/hypothetical protein OsJ_27357 [Oryza sativa Japonica Group]
Unigene47356_Ganxin-203	1.63388	0.803993	K01051|1|5e-10|60.8|gmx:100776781|pectinesterase [EC:3.1.1.11];K01115|3|1e-08|56.2|vcn:VOLCADRAFT_99471|phospholipase D [EC:3.1.4.4]	GO:0009941//chloroplast envelope;GO:0016020//membrane	GO:0017111//nucleoside-triphosphatase activity;GO:0004222//metalloendopeptidase activity;GO:0005524//ATP binding	GO:0009408//response to heat;GO:0006508//proteolysis	gi|54290858|dbj|BAD61519.1|/1.05065e-36/hypothetical protein [Oryza sativa Japonica Group]
Unigene38319_Ganxin-203	-2.05372	0.847888	K01051|1|6e-61|232|ppp:PHYPADRAFT_135307|pectinesterase [EC:3.1.1.11]	GO:0009505//plant-type cell wall;GO:0005576//extracellular region	GO:0030599//pectinesterase activity;GO:0045330	GO:0016572//histone phosphorylation;GO:0042545//cell wall modification	gi|115459816|ref|NP_001053508.1|/3.99501e-118/Os04g0553500 [Oryza sativa Japonica Group]
CL2675.Contig1_Ganxin-203	1.95842	0.804355	K01057|1|1e-147|521|osa:4333117|6-phosphogluconolactonase [EC:3.1.1.31]	-	GO:0017057//6-phosphogluconolactonase activity	GO:0006098//pentose-phosphate shunt	gi|158513209|sp|A2XI04.2|6PGL1_ORYSI/6.84693e-147/RecName: Full=Probable 6-phosphogluconolactonase 1; Short=6PGL 1
Unigene50060_Ganxin-203	-5.20153	0.833531	K01115|1|1e-05|47.4|vcn:VOLCADRAFT_99471|phospholipase D [EC:3.1.4.4]	-	GO:0008168//methyltransferase activity	GO:0032259//methylation	gi|77553823|gb|ABA96619.1|/2.29776e-71/dehydration-responsive protein, putative [Oryza sativa Japonica Group]
CL3030.Contig1_Ganxin-203	7.64472	0.913532	K01115|1|1e-06|50.8|vcn:VOLCADRAFT_99471|phospholipase D [EC:3.1.4.4]	GO:0016023//cytoplasmic membrane-bounded vesicle;GO:0016021//integral to membrane	GO:0005524//ATP binding;GO:0004674//protein serine/threonine kinase activity	GO:0006468//protein phosphorylation	gi|218194591|gb|EEC77018.1|/5.1143e-49/hypothetical protein OsI_15364 [Oryza sativa Indica Group]
Unigene32999_Ganxin-203	-2.62998	0.828213	K01115|1|1e-07|53.5|vcn:VOLCADRAFT_99471|phospholipase D [EC:3.1.4.4];K14709|5|4e-06|48.1|vcn:VOLCADRAFT_104214|solute carrier family 39 (zinc transporter), member 1/2/3	GO:0009506//plasmodesma;GO:0009505//plant-type cell wall;GO:0016023//cytoplasmic membrane-bounded vesicle;GO:0016020//membrane	GO:0003677//DNA binding;GO:0004190//aspartic-type endopeptidase activity	GO:0006508//proteolysis;GO:0080167//response to karrikin	gi|115465771|ref|NP_001056485.1|/4.35597e-51/Os05g0590000 [Oryza sativa Japonica Group]
CL2460.Contig1_Ganxin-203	-3.78556	0.917667	K01115|1|1e-07|56.2|vcn:VOLCADRAFT_99471|phospholipase D [EC:3.1.4.4]	-	GO:0003824//catalytic activity	-	gi|42408575|dbj|BAD09752.1|/1.04245e-46/unknown protein [Oryza sativa Japonica Group]
Unigene20269_Ganxin-203	-4.29991	0.925329	K01115|1|1e-08|58.2|vcn:VOLCADRAFT_99471|phospholipase D [EC:3.1.4.4]	GO:0016023//cytoplasmic membrane-bounded vesicle	GO:0008289//lipid binding	GO:0006869//lipid transport	gi|115435324|ref|NP_001042420.1|/2.8063e-67/Os01g0219500 [Oryza sativa Japonica Group]
Unigene31740_Ganxin-203	-3.12237	0.850832	K01115|1|1e-09|59.3|vcn:VOLCADRAFT_99471|phospholipase D [EC:3.1.4.4]	GO:0016023//cytoplasmic membrane-bounded vesicle	GO:0008233//peptidase activity;GO:0004867//serine-type endopeptidase inhibitor activity;GO:0043167//ion binding	GO:0006508//proteolysis	gi|297720515|ref|NP_001172619.1|/4.26862e-30/Os01g0814100 [Oryza sativa Japonica Group]
Unigene32897_Ganxin-203	6.09645	0.847011	K01115|1|1e-09|60.8|vcn:VOLCADRAFT_99471|phospholipase D [EC:3.1.4.4];K01051|4|4e-08|55.8|gmx:100776781|pectinesterase [EC:3.1.1.11]	-	-	-	gi|222616857|gb|EEE52989.1|/1.56447e-41/hypothetical protein OsJ_35664 [Oryza sativa Japonica Group]
Unigene33108_Ganxin-203	-2.45151	0.886786	K01115|1|1e-09|61.2|vcn:VOLCADRAFT_99471|phospholipase D [EC:3.1.4.4]	GO:0005576//extracellular region	GO:0005548//phospholipid transporter activity	GO:0006649//phospholipid transfer to membrane	gi|115480253|ref|NP_001063720.1|/3.96608e-49/Os09g0525500 [Oryza sativa Japonica Group]
Unigene7358_Ganxin-203	-1.66691	0.824205	K01115|1|1e-15|75.9|vcn:VOLCADRAFT_99471|phospholipase D [EC:3.1.4.4]	-	-	-	gi|125526425|gb|EAY74539.1|/4.82659e-44/hypothetical protein OsI_02430 [Oryza sativa Indica Group]
Unigene38600_Ganxin-203	-2.29518	0.853749	K01115|1|1e-21|94.0|vcn:VOLCADRAFT_99471|phospholipase D [EC:3.1.4.4]	GO:0016023//cytoplasmic membrane-bounded vesicle;GO:0016020//membrane	-	-	gi|115441601|ref|NP_001045080.1|/4.02419e-90/Os01g0896400 [Oryza sativa Japonica Group]
Unigene11715_Ganxin-203	-1.6661	0.812902	K01115|1|1e-23|107|vcn:VOLCADRAFT_99471|phospholipase D [EC:3.1.4.4]	GO:0016023//cytoplasmic membrane-bounded vesicle	-	-	gi|115471843|ref|NP_001059520.1|/6.43006e-33/Os07g0440100 [Oryza sativa Japonica Group]
CL3844.Contig2_Ganxin-203	-3.28468	0.891756	K01115|1|1e-27|122|vcn:VOLCADRAFT_99471|phospholipase D [EC:3.1.4.4]	-	-	GO:0006511//ubiquitin-dependent protein catabolic process	gi|218200054|gb|EEC82481.1|/3.26709e-150/hypothetical protein OsI_26932 [Oryza sativa Indica Group]
Unigene36978_Ganxin-203	-5.00136	0.86265	K01115|1|2e-06|35.0|vcn:VOLCADRAFT_99471|phospholipase D [EC:3.1.4.4]	GO:0016020//membrane	-	-	gi|115466286|ref|NP_001056742.1|/6.43704e-55/Os06g0138900 [Oryza sativa Japonica Group]
Unigene37250_Ganxin-203	-3.00618	0.800458	K01115|1|2e-06|42.4|vcn:VOLCADRAFT_99471|phospholipase D [EC:3.1.4.4]	-	-	-	gi|218186741|gb|EEC69168.1|/1.98019e-56/hypothetical protein OsI_38132 [Oryza sativa Indica Group]
Unigene28876_Ganxin-203	-3.21069	0.868253	K01115|1|2e-06|48.5|vcn:VOLCADRAFT_99471|phospholipase D [EC:3.1.4.4];K10839|2|4e-06|47.8|rcu:RCOM_0352420|UV excision repair protein RAD23;K00703|3|5e-06|47.4|cre:CHLREDRAFT_183277|starch synthase [EC:2.4.1.21]	-	-	-	gi|357118031|ref|XP_003560763.1|/1.00264e-07/PREDICTED: proline-rich receptor-like protein kinase PERK8-like [Brachypodium distachyon]
Unigene45823_Ganxin-203	1.93468	0.844938	K01115|1|2e-06|50.1|vcn:VOLCADRAFT_99471|phospholipase D [EC:3.1.4.4]	-	-	-	gi|218184074|gb|EEC66501.1|/2.49532e-74/hypothetical protein OsI_32609 [Oryza sativa Indica Group]
Unigene14094_Ganxin-203	-1.69776	0.807731	K01115|1|2e-07|49.7|vcn:VOLCADRAFT_99471|phospholipase D [EC:3.1.4.4];K00850|3|8e-07|52.4|osa:4336113|6-phosphofructokinase [EC:2.7.1.11];K14325|4|4e-06|50.1|bdi:100845778|RNA-binding protein with serine-rich domain 1	GO:0044459//plasma membrane part	-	-	gi|222631849|gb|EEE63981.1|/1.21879e-76/hypothetical protein OsJ_18808 [Oryza sativa Japonica Group]
CL3952.Contig2_Ganxin-203	-1.56797	0.806019	K01115|1|2e-08|57.4|vcn:VOLCADRAFT_99471|phospholipase D [EC:3.1.4.4]	GO:0016023//cytoplasmic membrane-bounded vesicle	GO:0008289//lipid binding	GO:0006869//lipid transport	gi|77548412|gb|ABA91209.1|/2.18509e-76/expressed protein [Oryza sativa Japonica Group]
Unigene19637_Ganxin-203	-4.68983	0.805476	K01115|1|2e-10|58.9|vcn:VOLCADRAFT_99471|phospholipase D [EC:3.1.4.4]	-	GO:0003824//catalytic activity	-	gi|551622232|ref|XP_005791504.1|/4.87975e-10/hypothetical protein EMIHUDRAFT_109093 [Emiliania huxleyi CCMP1516]
Unigene43506_Ganxin-203	3.14056	0.806395	K01115|1|2e-11|65.5|vcn:VOLCADRAFT_99471|phospholipase D [EC:3.1.4.4]	GO:0005634//nucleus	GO:0003700//sequence-specific DNA binding transcription factor activity;GO:0043565//sequence-specific DNA binding	GO:0006355//regulation of transcription, DNA-dependent;GO:0006950//response to stress	gi|218192029|gb|EEC74456.1|/3.45538e-48/hypothetical protein OsI_09879 [Oryza sativa Indica Group]
Unigene14707_Ganxin-203	-1.65608	0.821671	K01115|1|2e-11|67.4|vcn:VOLCADRAFT_99471|phospholipase D [EC:3.1.4.4];K14325|3|5e-11|66.2|gmx:100783566|RNA-binding protein with serine-rich domain 1	GO:0009505//plant-type cell wall;GO:0016023//cytoplasmic membrane-bounded vesicle;GO:0031012//extracellular matrix;GO:0005634//nucleus;GO:0048046//apoplast	GO:0045735//nutrient reservoir activity;GO:0030145//manganese ion binding	GO:0009409//response to cold	gi|115476760|ref|NP_001061976.1|/3.68423e-116/Os08g0460000 [Oryza sativa Japonica Group]
Unigene47189_Ganxin-203	-2.72698	0.897128	K01115|1|2e-14|75.9|vcn:VOLCADRAFT_99471|phospholipase D [EC:3.1.4.4]	-	-	-	gi|38569183|emb|CAD40836.3|/1.07408e-33/OSJNBa0086B14.8 [Oryza sativa Japonica Group]
Unigene28775_Ganxin-203	-1.73747	0.82655	K01115|1|2e-14|78.2|vcn:VOLCADRAFT_99471|phospholipase D [EC:3.1.4.4]	GO:0016023//cytoplasmic membrane-bounded vesicle	-	-	gi|218196106|gb|EEC78533.1|/3.29692e-165/hypothetical protein OsI_18484 [Oryza sativa Indica Group]
CL6379.Contig1_Ganxin-203	-2.1596	0.866902	K01115|1|2e-14|79.0|vcn:VOLCADRAFT_99471|phospholipase D [EC:3.1.4.4]	GO:0016023//cytoplasmic membrane-bounded vesicle	GO:0016788//hydrolase activity, acting on ester bonds	GO:0006629//lipid metabolic process	gi|115443735|ref|NP_001045647.1|/0/Os02g0110000 [Oryza sativa Japonica Group]
Unigene15122_Ganxin-203	-1.6613	0.820091	K01115|1|2e-33|141|vcn:VOLCADRAFT_99471|phospholipase D [EC:3.1.4.4];K14709|5|1e-30|132|vcn:VOLCADRAFT_104214|solute carrier family 39 (zinc transporter), member 1/2/3	-	GO:0016740//transferase activity	-	gi|115470151|ref|NP_001058674.1|/7.64484e-176/Os07g0100900 [Oryza sativa Japonica Group]
Unigene16591_Ganxin-203	-2.26507	0.840936	K01115|1|3e-10|61.6|vcn:VOLCADRAFT_99471|phospholipase D [EC:3.1.4.4]	-	GO:0003824//catalytic activity	-	gi|77556332|gb|ABA99128.1|/1.28055e-63/expressed protein [Oryza sativa Japonica Group]
Unigene22597_Ganxin-203	-2.09537	0.825088	K01115|1|3e-10|63.9|vcn:VOLCADRAFT_99471|phospholipase D [EC:3.1.4.4]	GO:0016021//integral to membrane	-	-	gi|218187926|gb|EEC70353.1|/2.3635e-130/hypothetical protein OsI_01272 [Oryza sativa Indica Group]
CL7954.Contig1_Ganxin-203	-1.74869	0.819771	K01115|1|3e-11|67.0|vcn:VOLCADRAFT_99471|phospholipase D [EC:3.1.4.4]	-	-	-	gi|125545336|gb|EAY91475.1|/2.57905e-94/hypothetical protein OsI_13105 [Oryza sativa Indica Group]
Unigene48114_Ganxin-203	-2.4831	0.824504	K01115|1|3e-13|72.0|vcn:VOLCADRAFT_99471|phospholipase D [EC:3.1.4.4]	-	-	GO:0032502//developmental process	gi|14140115|emb|CAC39032.1|/9.95773e-40/putative protein [Oryza sativa]
CL620.Contig10_Ganxin-203	-1.80693	0.826153	K01115|1|3e-21|99.0|vcn:VOLCADRAFT_99471|phospholipase D [EC:3.1.4.4]	GO:0016023//cytoplasmic membrane-bounded vesicle;GO:0016020//membrane	-	-	gi|115462731|ref|NP_001054965.1|/8.81459e-77/Os05g0226900 [Oryza sativa Japonica Group]
Unigene50754_Ganxin-203	-10.2349	0.87579	K01115|1|4e-07|43.1|vcn:VOLCADRAFT_99471|phospholipase D [EC:3.1.4.4]	-	-	-	gi|218195819|gb|EEC78246.1|/1.22797e-61/hypothetical protein OsI_17908 [Oryza sativa Indica Group]
Unigene39470_Ganxin-203	-1.73473	0.813507	K01115|1|4e-07|53.5|vcn:VOLCADRAFT_99471|phospholipase D [EC:3.1.4.4];K15174|2|5e-06|49.7|rcu:RCOM_1489440|RNA polymerase II-associated factor 1	-	-	-	gi|125526323|gb|EAY74437.1|/1.65617e-47/hypothetical protein OsI_02328 [Oryza sativa Indica Group]
Unigene16830_Ganxin-203	1.68615	0.826411	K01115|1|4e-08|56.6|vcn:VOLCADRAFT_99471|phospholipase D [EC:3.1.4.4];K14325|3|2e-07|54.7|bdi:100845778|RNA-binding protein with serine-rich domain 1;K14709|4|4e-07|53.5|vcn:VOLCADRAFT_104214|solute carrier family 39 (zinc transporter), member 1/2/3	GO:0005739//mitochondrion	GO:0004857//enzyme inhibitor activity	GO:0045980//negative regulation of nucleotide metabolic process;GO:0043086//negative regulation of catalytic activity	gi|218190903|gb|EEC73330.1|/1.38472e-49/hypothetical protein OsI_07529 [Oryza sativa Indica Group]
Unigene47174_Ganxin-203	-1.7752	0.83289	K01115|1|4e-17|85.9|vcn:VOLCADRAFT_99471|phospholipase D [EC:3.1.4.4]	GO:0009505//plant-type cell wall;GO:0016023//cytoplasmic membrane-bounded vesicle;GO:0048046//apoplast	GO:0004190//aspartic-type endopeptidase activity	GO:0006508//proteolysis	gi|125542690|gb|EAY88829.1|/9.80111e-80/hypothetical protein OsI_10302 [Oryza sativa Indica Group]
CL8273.Contig5_Ganxin-203	-2.33427	0.823808	K01115|1|4e-38|158|vcn:VOLCADRAFT_99471|phospholipase D [EC:3.1.4.4]	GO:0009506//plasmodesma;GO:0009505//plant-type cell wall;GO:0016023//cytoplasmic membrane-bounded vesicle	-	GO:0010054//trichoblast differentiation;GO:0009826//unidimensional cell growth;GO:0000904//cell morphogenesis involved in differentiation	gi|115444109|ref|NP_001045834.1|/0/Os02g0138000 [Oryza sativa Japonica Group]
Unigene22532_Ganxin-203	-1.80328	0.834053	K01115|1|5e-07|53.1|vcn:VOLCADRAFT_99471|phospholipase D [EC:3.1.4.4];K12826|4|3e-06|50.4|gmx:100818114|splicing factor 3A subunit 2;K14325|5|9e-06|48.9|mtr:MTR_2g069490|RNA-binding protein with serine-rich domain 1	-	-	-	gi|115468490|ref|NP_001057844.1|/1.01893e-73/Os06g0553200 [Oryza sativa Japonica Group]
Unigene1189_Ganxin-203	-1.90249	0.815275	K01115|1|5e-08|55.5|vcn:VOLCADRAFT_99471|phospholipase D [EC:3.1.4.4];K14709|4|1e-06|51.2|vcn:VOLCADRAFT_104214|solute carrier family 39 (zinc transporter), member 1/2/3;K10990|5|2e-06|50.4|bdi:100828863|RecQ-mediated genome instability protein 1	GO:0009517//PSII associated light-harvesting complex II;GO:0009941//chloroplast envelope	-	GO:0010117//photoprotection;GO:0032928//regulation of superoxide anion generation;GO:0016122//xanthophyll metabolic process;GO:0009688//abscisic acid biosynthetic process	gi|222617669|gb|EEE53801.1|/4.75981e-101/hypothetical protein OsJ_00227 [Oryza sativa Japonica Group]
Unigene16301_Ganxin-203	-2.88251	0.825151	K01115|1|5e-11|63.9|vcn:VOLCADRAFT_99471|phospholipase D [EC:3.1.4.4]	-	GO:0005488//binding;GO:0016772//transferase activity, transferring phosphorus-containing groups	GO:0008152//metabolic process	gi|222615441|gb|EEE51573.1|/1.16015e-35/hypothetical protein OsJ_32803 [Oryza sativa Japonica Group]
Unigene8735_Ganxin-203	-1.93878	0.823328	K01115|1|5e-12|67.4|vcn:VOLCADRAFT_99471|phospholipase D [EC:3.1.4.4]	GO:0016023//cytoplasmic membrane-bounded vesicle	GO:0008233//peptidase activity	GO:0006508//proteolysis	gi|115440619|ref|NP_001044589.1|/2.0264e-24/Os01g0811200 [Oryza sativa Japonica Group]
Unigene365_Ganxin-203	-3.91643	0.92155	K01115|1|5e-13|55.1|vcn:VOLCADRAFT_99471|phospholipase D [EC:3.1.4.4]	GO:0016023//cytoplasmic membrane-bounded vesicle	-	-	gi|125543094|gb|EAY89233.1|/5.17556e-130/hypothetical protein OsI_10730 [Oryza sativa Indica Group]
Unigene7308_Ganxin-203	3.72771	0.900462	K01115|1|5e-15|79.3|vcn:VOLCADRAFT_99471|phospholipase D [EC:3.1.4.4]	-	-	-	gi|14018080|gb|AAK52143.1|AC084380_16/1.0814e-91/hypothetical protein [Oryza sativa Japonica Group]
Unigene7259_Ganxin-203	-2.23011	0.857061	K01115|1|5e-17|86.3|vcn:VOLCADRAFT_99471|phospholipase D [EC:3.1.4.4]	-	-	-	gi|125528905|gb|EAY77019.1|/1.06865e-96/hypothetical protein OsI_04975 [Oryza sativa Indica Group]
Unigene954_Ganxin-203	-2.32941	0.879165	K01115|1|5e-22|103|vcn:VOLCADRAFT_99471|phospholipase D [EC:3.1.4.4]	GO:0009506//plasmodesma;GO:0009505//plant-type cell wall;GO:0016023//cytoplasmic membrane-bounded vesicle	-	GO:0010102//lateral root morphogenesis;GO:0009733//response to auxin stimulus;GO:0009651//response to salt stress;GO:0009409//response to cold;GO:0009627//systemic acquired resistance;GO:0050832//defense response to fungus;GO:0009737//response to abscisic acid stimulus	gi|297306728|dbj|BAJ08376.1|/4.52502e-103/qLTG3-1 [Oryza sativa Indica Group]
Unigene14715_Ganxin-203	-2.32532	0.813236	K01115|1|6e-07|50.4|vcn:VOLCADRAFT_99471|phospholipase D [EC:3.1.4.4]	-	-	-	gi|593788816|ref|XP_007157447.1|/4.62253e-08/hypothetical protein PHAVU_002G070900g [Phaseolus vulgaris]
Unigene22767_Ganxin-203	-3.37907	0.912669	K01115|1|6e-15|80.1|vcn:VOLCADRAFT_99471|phospholipase D [EC:3.1.4.4]	GO:0032578;GO:0009536//plastid	-	-	gi|218202302|gb|EEC84729.1|/1.16413e-66/hypothetical protein OsI_31714 [Oryza sativa Indica Group]
CL8079.Contig3_Ganxin-203	-1.7192	0.819124	K01115|1|6e-18|90.5|vcn:VOLCADRAFT_99471|phospholipase D [EC:3.1.4.4];K14709|5|2e-17|88.6|vcn:VOLCADRAFT_104214|solute carrier family 39 (zinc transporter), member 1/2/3	-	-	-	gi|218194859|gb|EEC77286.1|/1.88513e-147/hypothetical protein OsI_15923 [Oryza sativa Indica Group]
CL2683.Contig2_Ganxin-203	-3.01188	0.826216	K01115|1|7e-06|47.0|vcn:VOLCADRAFT_99471|phospholipase D [EC:3.1.4.4]	-	-	-	gi|54290902|dbj|BAD61585.1|/1.83095e-09/hypothetical protein [Oryza sativa Japonica Group]
CL213.Contig1_Ganxin-203	2.76304	0.898861	K01115|1|7e-24|109|vcn:VOLCADRAFT_99471|phospholipase D [EC:3.1.4.4]	GO:0016023//cytoplasmic membrane-bounded vesicle	-	-	gi|218186454|gb|EEC68881.1|/9.09945e-84/hypothetical protein OsI_37510 [Oryza sativa Indica Group]
Unigene39123_Ganxin-203	3.70164	0.879917	K01115|1|8e-07|50.1|vcn:VOLCADRAFT_99471|phospholipase D [EC:3.1.4.4]	-	-	-	gi|125558393|gb|EAZ03929.1|/1.15316e-19/hypothetical protein OsI_26063 [Oryza sativa Indica Group]
Unigene41485_Ganxin-203	-2.30467	0.865503	K01115|1|8e-08|56.2|vcn:VOLCADRAFT_99471|phospholipase D [EC:3.1.4.4];K03514|3|1e-07|55.5|cre:CHLREDRAFT_17066|DNA polymerase sigma subunit [EC:2.7.7.7];K14325|5|2e-07|55.1|sbi:SORBI_03g046480|RNA-binding protein with serine-rich domain 1	-	-	-	gi|77556655|gb|ABA99451.1|/1.05634e-58/expressed protein [Oryza sativa Japonica Group]
Unigene1165_Ganxin-203	-2.82537	0.863353	K01115|1|8e-09|58.5|vcn:VOLCADRAFT_99471|phospholipase D [EC:3.1.4.4]	GO:0009506//plasmodesma	-	-	gi|52077118|dbj|BAD46165.1|/8.69022e-85/33 kDa secretory protein-like [Oryza sativa Japonica Group]
Unigene8567_Ganxin-203	-2.46546	0.870368	K01115|1|9e-08|54.7|vcn:VOLCADRAFT_99471|phospholipase D [EC:3.1.4.4];K14709|3|6e-06|48.5|vcn:VOLCADRAFT_104214|solute carrier family 39 (zinc transporter), member 1/2/3	-	-	-	gi|215766527|dbj|BAG98835.1|/1.70474e-74/unnamed protein product [Oryza sativa Japonica Group]
CL905.Contig1_Ganxin-203	3.22179	0.867362	K01176|1|1e-121|434|zma:542522|alpha-amylase [EC:3.2.1.1]	GO:0016023//cytoplasmic membrane-bounded vesicle	GO:0005509//calcium ion binding;GO:0004556//alpha-amylase activity	GO:0009739//response to gibberellin stimulus;GO:0005983//starch catabolic process;GO:0005987//sucrose catabolic process;GO:0009737//response to abscisic acid stimulus	gi|115476856|ref|NP_001062024.1|/1.25202e-150/Os08g0473900 [Oryza sativa Japonica Group]
Unigene33739_Ganxin-203	-2.72121	0.811559	K01179|1|2e-21|99.0|osa:4335944|endoglucanase [EC:3.2.1.4]	GO:0009505//plant-type cell wall;GO:0005794//Golgi apparatus;GO:0009506//plasmodesma;GO:0005886//plasma membrane;GO:0005576//extracellular region	GO:0008810//cellulase activity	GO:0009624//response to nematode;GO:0030245//cellulose catabolic process	gi|297596646|ref|NP_001042867.2|/2.22261e-39/Os01g0312800 [Oryza sativa Japonica Group]
Unigene18249_Ganxin-203	-3.46459	0.812199	K01184|1|2e-21|98.6|rcu:RCOM_0968450|polygalacturonase [EC:3.2.1.15]	GO:0016023//cytoplasmic membrane-bounded vesicle;GO:0005576//extracellular region	GO:0004650//polygalacturonase activity	GO:0010047//fruit dehiscence;GO:0048235//pollen sperm cell differentiation;GO:0010227//floral organ abscission;GO:0045490//pectin catabolic process;GO:0009830//cell wall modification involved in abscission;GO:0009901//anther dehiscence	gi|125585408|gb|EAZ26072.1|/9.27025e-38/hypothetical protein OsJ_09925 [Oryza sativa Japonica Group]
Unigene18248_Ganxin-203	-4.14576	0.81982	K01184|1|2e-33|139|rcu:RCOM_0968450|polygalacturonase [EC:3.2.1.15]	GO:0016023//cytoplasmic membrane-bounded vesicle;GO:0005576//extracellular region	GO:0004650//polygalacturonase activity	GO:0010047//fruit dehiscence;GO:0048235//pollen sperm cell differentiation;GO:0010227//floral organ abscission;GO:0045490//pectin catabolic process;GO:0009901//anther dehiscence	gi|125585408|gb|EAZ26072.1|/5.19272e-73/hypothetical protein OsJ_09925 [Oryza sativa Japonica Group]
CL6904.Contig2_Ganxin-203	-3.14564	0.826292	K01184|1|2e-83|307|aly:ARALYDRAFT_488306|polygalacturonase [EC:3.2.1.15]	GO:0005576//extracellular region	GO:0004650//polygalacturonase activity	GO:0005975//carbohydrate metabolic process	gi|125525509|gb|EAY73623.1|/1.44831e-175/hypothetical protein OsI_01510 [Oryza sativa Indica Group]
Unigene17621_Ganxin-203	5.99023	0.864007	K01184|1|5e-06|50.8|mtr:MTR_4g083660|polygalacturonase [EC:3.2.1.15]	-	GO:0003676//nucleic acid binding	GO:0034645//cellular macromolecule biosynthetic process;GO:0090304	gi|222635925|gb|EEE66057.1|/5.30447e-150/hypothetical protein OsJ_22054 [Oryza sativa Japonica Group]
Unigene35109_Ganxin-203	1.59229	0.801084	K01191|1|0.0|1365|osa:4350617|alpha-mannosidase [EC:3.2.1.24];K12311|2|0.0|1232|sbi:SORBI_05g019600|lysosomal alpha-mannosidase [EC:3.2.1.24]	GO:0009505//plant-type cell wall;GO:0016023//cytoplasmic membrane-bounded vesicle;GO:0005774//vacuolar membrane;GO:0048046//apoplast	GO:0004559//alpha-mannosidase activity;GO:0030246//carbohydrate binding;GO:0008270//zinc ion binding	GO:0006013//mannose metabolic process	gi|218185845|gb|EEC68272.1|/0/hypothetical protein OsI_36309 [Oryza sativa Indica Group]
CL7338.Contig1_Ganxin-203	-2.66281	0.853359	K01193|1|0.0|1230|osa:4328018|beta-fructofuranosidase [EC:3.2.1.26]	GO:0000325//plant-type vacuole;GO:0009505//plant-type cell wall	GO:0004575//sucrose alpha-glucosidase activity	GO:0005975//carbohydrate metabolic process;GO:0071370//cellular response to gibberellin stimulus;GO:0009617//response to bacterium;GO:0080022//primary root development	gi|115443693|ref|NP_001045626.1|/0/Os02g0106100 [Oryza sativa Japonica Group]
CL6063.Contig2_Ganxin-203	-1.994	0.806875	K01193|1|0.0|785|osa:4335790|beta-fructofuranosidase [EC:3.2.1.26]	GO:0005773//vacuole;GO:0016023//cytoplasmic membrane-bounded vesicle;GO:0005618//cell wall;GO:0048046//apoplast	GO:0004575//sucrose alpha-glucosidase activity	GO:0005986//sucrose biosynthetic process	gi|115458296|ref|NP_001052748.1|/0/Os04g0413500 [Oryza sativa Japonica Group]
CL3027.Contig1_Ganxin-203	-1.97372	0.845717	K01206|1|1e-09|61.6|ath:AT1G67830|alpha-L-fucosidase [EC:3.2.1.51];K00514|3|2e-06|51.2|rcu:RCOM_1428040|zeta-carotene desaturase [EC:1.3.5.6];K11323|4|4e-06|50.1|vcn:VOLCADRAFT_121342|histone arginine demethylase JMJD6 [EC:1.14.11.-]	GO:0016023//cytoplasmic membrane-bounded vesicle	GO:0016788//hydrolase activity, acting on ester bonds	GO:0042538//hyperosmotic salinity response;GO:0006629//lipid metabolic process;GO:0009751//response to salicylic acid stimulus;GO:0010226//response to lithium ion	gi|115459328|ref|NP_001053264.1|/9.27035e-108/Os04g0507700 [Oryza sativa Japonica Group]
Unigene47204_Ganxin-203	-1.95324	0.848473	K01206|1|1e-10|64.3|ath:AT1G67830|alpha-L-fucosidase [EC:3.2.1.51];K00514|3|1e-09|60.8|rcu:RCOM_1428040|zeta-carotene desaturase [EC:1.3.5.6]	GO:0016023//cytoplasmic membrane-bounded vesicle	GO:0016788//hydrolase activity, acting on ester bonds	GO:0006629//lipid metabolic process	gi|115466512|ref|NP_001056855.1|/9.49315e-52/Os06g0156600 [Oryza sativa Japonica Group]
CL4137.Contig2_Ganxin-203	-2.07264	0.858662	K01206|1|3e-19|94.0|ath:AT1G67830|alpha-L-fucosidase [EC:3.2.1.51];K00514|3|1e-14|79.0|rcu:RCOM_1428040|zeta-carotene desaturase [EC:1.3.5.6];K11323|4|7e-13|72.8|vcn:VOLCADRAFT_121342|histone arginine demethylase JMJD6 [EC:1.14.11.-]	GO:0016023//cytoplasmic membrane-bounded vesicle	GO:0016788//hydrolase activity, acting on ester bonds	GO:0006629//lipid metabolic process	gi|218198611|gb|EEC81038.1|/4.47003e-146/hypothetical protein OsI_23823 [Oryza sativa Indica Group]
Unigene30795_Ganxin-203	-2.04201	0.802685	K01206|1|4e-27|120|aly:ARALYDRAFT_475890|alpha-L-fucosidase [EC:3.2.1.51];K00514|3|3e-12|70.5|rcu:RCOM_1428040|zeta-carotene desaturase [EC:1.3.5.6];K15356|4|7e-07|52.8|cre:CHLREDRAFT_183096|GDP-mannose transporter	GO:0005739//mitochondrion;GO:0009570//chloroplast stroma	GO:0016788//hydrolase activity, acting on ester bonds	GO:0006629//lipid metabolic process	gi|115436332|ref|NP_001042924.1|/1.51311e-100/Os01g0329900 [Oryza sativa Japonica Group]
CL2976.Contig2_Ganxin-203	1.88565	0.811719	K01262|1|4e-81|298|osa:4350667|Xaa-Pro aminopeptidase [EC:3.4.11.9]	GO:0005886//plasma membrane;GO:0005829//cytosol	GO:0046872//metal ion binding;GO:0010013//N-1-naphthylphthalamic acid binding;GO:0004177//aminopeptidase activity	GO:0006508//proteolysis	gi|222616096|gb|EEE52228.1|/7.06287e-80/hypothetical protein OsJ_34153 [Oryza sativa Japonica Group]
Unigene3286_Ganxin-203	-4.60741	0.860785	K01365|1|1e-36|150|zma:100284911|cathepsin L [EC:3.4.22.15];K01376|3|8e-36|147|ath:AT5G50260|[EC:3.4.22.-]	GO:0016023//cytoplasmic membrane-bounded vesicle	GO:0008234//cysteine-type peptidase activity	GO:0006508//proteolysis	gi|125564726|gb|EAZ10106.1|/3.17087e-101/hypothetical protein OsI_32416 [Oryza sativa Indica Group]
Unigene48968_Ganxin-203	-3.36847	0.904026	K01507|1|2e-13|72.0|osa:4337608|inorganic pyrophosphatase [EC:3.6.1.1]	GO:0005829//cytosol	GO:0004427//inorganic diphosphatase activity;GO:0000287//magnesium ion binding	GO:0046686//response to cadmium ion;GO:0006796//phosphate-containing compound metabolic process	gi|115461719|ref|NP_001054459.1|/5.11645e-12/Os05g0114000 [Oryza sativa Japonica Group]
Unigene26477_Ganxin-203	-3.13464	0.867132	K01507|1|2e-36|148|osa:4337608|inorganic pyrophosphatase [EC:3.6.1.1]	GO:0016020//membrane;GO:0005829//cytosol	GO:0004427//inorganic diphosphatase activity;GO:0000287//magnesium ion binding	GO:0046686//response to cadmium ion;GO:0006796//phosphate-containing compound metabolic process	gi|115461719|ref|NP_001054459.1|/4.3828e-35/Os05g0114000 [Oryza sativa Japonica Group]
Unigene26478_Ganxin-203	-2.59254	0.845919	K01507|1|6e-40|160|osa:4337608|inorganic pyrophosphatase [EC:3.6.1.1]	GO:0005829//cytosol	GO:0004427//inorganic diphosphatase activity;GO:0000287//magnesium ion binding	GO:0046686//response to cadmium ion;GO:0006796//phosphate-containing compound metabolic process	gi|115461719|ref|NP_001054459.1|/1.42611e-38/Os05g0114000 [Oryza sativa Japonica Group]
Unigene27863_Ganxin-203	-1.9087	0.812784	K01520|1|2e-82|283|osa:4333679|dUTP pyrophosphatase [EC:3.6.1.23]	GO:0005829//cytosol	GO:0004170//dUTP diphosphatase activity;GO:0042802//identical protein binding;GO:0000287//magnesium ion binding	GO:0006281//DNA repair;GO:0006226//dUMP biosynthetic process;GO:0046080//dUTP metabolic process	gi|222631282|gb|EEE63414.1|/5.80823e-93/hypothetical protein OsJ_18226 [Oryza sativa Japonica Group]
CL6395.Contig1_Ganxin-203	-1.92528	0.807961	K01535|1|0.0|1257|sbi:SORBI_07g007610|H+-transporting ATPase [EC:3.6.3.6]	GO:0005773//vacuole;GO:0005794//Golgi apparatus;GO:0016021//integral to membrane;GO:0009506//plasmodesma;GO:0005634//nucleus	GO:0019829//cation-transporting ATPase activity;GO:0000287//magnesium ion binding;GO:0005524//ATP binding	GO:0010119//regulation of stomatal movement;GO:0009414//response to water deprivation;GO:0015991//ATP hydrolysis coupled proton transport;GO:0006754//ATP biosynthetic process;GO:0009737//response to abscisic acid stimulus;GO:0006200//ATP catabolic process	gi|125560691|gb|EAZ06139.1|/0/hypothetical protein OsI_28373 [Oryza sativa Indica Group]
Unigene44705_Ganxin-203	-1.93089	0.839864	K01583|1|0.0|1399|osa:4340008|arginine decarboxylase [EC:4.1.1.19]	-	GO:0008792//arginine decarboxylase activity	GO:0006979//response to oxidative stress;GO:0009446//putrescine biosynthetic process;GO:0048316//seed development;GO:0009753//response to jasmonic acid stimulus;GO:0008295//spermidine biosynthetic process;GO:0006527//arginine catabolic process;GO:0009651//response to salt stress;GO:0009409//response to cold;GO:0009611//response to wounding;GO:0080167//response to karrikin;GO:0009737//response to …	gi|115466192|ref|NP_001056695.1|/0/Os06g0131300 [Oryza sativa Japonica Group]
Unigene51599_Ganxin-203	-3.43535	0.867925	K01602|1|2e-31|132|osa:4352021|ribulose-bisphosphate carboxylase small chain [EC:4.1.1.39]	GO:0005618//cell wall;GO:0031977//thylakoid lumen;GO:0009573//chloroplast ribulose bisphosphate carboxylase complex;GO:0009941//chloroplast envelope;GO:0009535//chloroplast thylakoid membrane;GO:0022626//cytosolic ribosome;GO:0048046//apoplast	GO:0005507//copper ion binding;GO:0016984//ribulose-bisphosphate carboxylase activity;GO:0004497//monooxygenase activity	GO:0019253//reductive pentose-phosphate cycle;GO:0055114//oxidation-reduction process;GO:0010114//response to red light;GO:0009409//response to cold;GO:0080158//chloroplast ribulose bisphosphate carboxylase complex biogenesis;GO:0009637//response to blue light;GO:0009853//photorespiration;GO:0010218//response to far red light	gi|115488240|ref|NP_001066607.1|/4.27064e-30/Os12g0292400 [Oryza sativa Japonica Group]
Unigene969_Ganxin-203	-2.88544	0.89685	K01611|1|0.0|706|osa:4347103|S-adenosylmethionine decarboxylase [EC:4.1.1.50]	-	GO:0004014//adenosylmethionine decarboxylase activity	GO:0019079//viral genome replication;GO:0006557//S-adenosylmethioninamine biosynthetic process;GO:0008295//spermidine biosynthetic process;GO:0016458//gene silencing;GO:0006597//spermine biosynthetic process	gi|125563769|gb|EAZ09149.1|/0/hypothetical protein OsI_31419 [Oryza sativa Indica Group]
Unigene30415_Ganxin-203	-2.42951	0.878128	K01611|1|1e-13|72.8|gmx:100785366|S-adenosylmethionine decarboxylase [EC:4.1.1.50]	-	GO:0004014//adenosylmethionine decarboxylase activity	GO:0006597//spermine biosynthetic process;GO:0008295//spermidine biosynthetic process	gi|218202170|gb|EEC84597.1|/3.4238e-16/hypothetical protein OsI_31420 [Oryza sativa Indica Group]
Unigene30409_Ganxin-203	-2.75447	0.896342	K01611|1|2e-65|246|osa:4347103|S-adenosylmethionine decarboxylase [EC:4.1.1.50]	-	GO:0004014//adenosylmethionine decarboxylase activity	GO:0019079//viral genome replication;GO:0006557//S-adenosylmethioninamine biosynthetic process;GO:0008295//spermidine biosynthetic process;GO:0016458//gene silencing;GO:0006597//spermine biosynthetic process	gi|115479247|ref|NP_001063217.1|/3.93763e-64/Os09g0424300 [Oryza sativa Japonica Group]
Unigene30412_Ganxin-203	-3.22187	0.907658	K01611|1|8e-31|129|osa:4347103|S-adenosylmethionine decarboxylase [EC:4.1.1.50]	-	GO:0004014//adenosylmethionine decarboxylase activity	GO:0019079//viral genome replication;GO:0006557//S-adenosylmethioninamine biosynthetic process;GO:0008295//spermidine biosynthetic process;GO:0016458//gene silencing;GO:0006597//spermine biosynthetic process	gi|125563769|gb|EAZ09149.1|/4.17696e-30/hypothetical protein OsI_31419 [Oryza sativa Indica Group]
CL3700.Contig3_Ganxin-203	-1.83949	0.832396	K01648|1|0.0|803|zma:100273868|ATP citrate (pro-S)-lyase [EC:2.3.3.8]	GO:0005829//cytosol	GO:0003878//ATP citrate synthase activity;GO:0005524//ATP binding;GO:0004775//succinate-CoA ligase (ADP-forming) activity	GO:0006629//lipid metabolic process	gi|122248711|sp|Q2QZ86.2|ACLA2_ORYSJ/0/RecName: Full=ATP-citrate synthase alpha chain protein 2; Short=ATP-citrate synthase A-2; AltName: Full=ATP-citrate lyase A-2; AltName: Full=Citrate cleavage enzyme A-2 [Oryza sativa Japonica Group]
Unigene36665_Ganxin-203	-1.69597	0.826947	K01648|1|1e-15|79.3|mtr:MTR_2g034090|ATP citrate (pro-S)-lyase [EC:2.3.3.8]	GO:0009346//citrate lyase complex;GO:0005886//plasma membrane;GO:0005829//cytosol	GO:0003878//ATP citrate synthase activity;GO:0004775//succinate-CoA ligase (ADP-forming) activity;GO:0048037//cofactor binding	GO:0006085//acetyl-CoA biosynthetic process;GO:0044262//cellular carbohydrate metabolic process	gi|629095295|gb|KCW61290.1|/3.31312e-14/hypothetical protein EUGRSUZ_H04045 [Eucalyptus grandis]
Unigene28590_Ganxin-203	-1.73634	0.8271	K01728|1|0.0|845|osa:4335013|pectate lyase [EC:4.2.2.2]	-	GO:0016829//lyase activity	GO:0008152//metabolic process	gi|218194283|gb|EEC76710.1|/0/hypothetical protein OsI_14719 [Oryza sativa Indica Group]
Unigene28589_Ganxin-203	-2.07975	0.864773	K01728|1|3e-18|88.2|osa:4335013|pectate lyase [EC:4.2.2.2]	-	-	-	gi|115457006|ref|NP_001052103.1|/7.09384e-17/Os04g0137100 [Oryza sativa Japonica Group]
Unigene45463_Ganxin-203	-1.62697	0.819138	K01738|1|1e-139|494|osa:4334101|cysteine synthase A [EC:2.5.1.47]	GO:0005777//peroxisome;GO:0005739//mitochondrion;GO:0005774//vacuolar membrane;GO:0009570//chloroplast stroma;GO:0005634//nucleus;GO:0005886//plasma membrane;GO:0048046//apoplast	GO:0016740//transferase activity;GO:0004124//cysteine synthase activity	GO:0007568//aging;GO:0006535//cysteine biosynthetic process from serine;GO:0046686//response to cadmium ion	gi|115455323|ref|NP_001051262.1|/2.03402e-138/Os03g0747800 [Oryza sativa Japonica Group]
Unigene34155_Ganxin-203	-1.79062	0.808378	K01757|1|8e-40|163|aly:ARALYDRAFT_476541|strictosidine synthase [EC:4.3.3.2]	GO:0005739//mitochondrion	GO:0016844//strictosidine synthase activity	GO:0009058//biosynthetic process	gi|125543206|gb|EAY89345.1|/0/hypothetical protein OsI_10849 [Oryza sativa Indica Group]
Unigene27462_Ganxin-203	-2.26608	0.815185	K01809|1|3e-16|81.3|osa:4350861|mannose-6-phosphate isomerase [EC:5.3.1.8]	-	GO:0008270//zinc ion binding;GO:0004476//mannose-6-phosphate isomerase activity	GO:0009646//response to absence of light;GO:0033591//response to L-ascorbic acid;GO:0046680//response to DDT;GO:0032025//response to cobalt ion;GO:0009744//response to sucrose stimulus;GO:0019853//L-ascorbic acid biosynthetic process;GO:0009298//GDP-mannose biosynthetic process;GO:0010043//response to zinc ion;GO:0046686//response to cadmium ion;GO:0009793//embryo development ending in seed dorma…	gi|222616236|gb|EEE52368.1|/8.71851e-15/hypothetical protein OsJ_34433 [Oryza sativa Japonica Group]
CL6505.Contig1_Ganxin-203	4.69808	0.868976	K01853|1|2e-166|584|sbi:SORBI_04g003200|cycloartenol synthase [EC:5.4.99.8]	GO:0005773//vacuole;GO:0005783//endoplasmic reticulum;GO:0005739//mitochondrion	GO:0034075//arabidiol synthase activity;GO:0034074//marneral synthase activity;GO:0042300//beta-amyrin synthase activity;GO:0042299//lupeol synthase activity	GO:0009555//pollen development;GO:0010027//thylakoid membrane organization;GO:0010263//tricyclic triterpenoid biosynthetic process	gi|115485919|ref|NP_001068103.1|/0/Os11g0562100 [Oryza sativa Japonica Group]
CL5877.Contig2_Ganxin-203	-2.3829	0.826049	K01859|1|2e-20|98.2|pop:POPTR_724846|chalcone isomerase [EC:5.5.1.6]	-	GO:0045430//chalcone isomerase activity	GO:0080167//response to karrikin;GO:0009813//flavonoid biosynthetic process	gi|115483851|ref|NP_001065587.1|/4.67297e-114/Os11g0116300 [Oryza sativa Japonica Group]
Unigene28945_Ganxin-203	-1.91434	0.845905	K01904|1|0.0|934|zma:100283944|4-coumarate--CoA ligase [EC:6.2.1.12]	GO:0005737//cytoplasm	GO:0031956//medium-chain fatty acid-CoA ligase activity;GO:0005524//ATP binding;GO:0047077;GO:0004467//long-chain fatty acid-CoA ligase activity	GO:0055114//oxidation-reduction process;GO:0080110//sporopollenin biosynthetic process;GO:0001676//long-chain fatty acid metabolic process;GO:0046949//fatty-acyl-CoA biosynthetic process	gi|75296548|sp|Q7XXL2.2|4CLL9_ORYSJ/0/RecName: Full=4-coumarate--CoA ligase-like 9 [Oryza sativa Japonica Group]
Unigene28592_Ganxin-203	-3.05407	0.885373	K01988|1|0.0|936|osa:4336475|lactosylceramide 4-alpha-galactosyltransferase [EC:2.4.1.228]	GO:0005795//Golgi stack;GO:0009536//plastid	GO:0008378//galactosyltransferase activity	GO:0008152//metabolic process	gi|115459564|ref|NP_001053382.1|/0/Os04g0529700 [Oryza sativa Japonica Group]
Unigene27220_Ganxin-203	-1.67138	0.82394	K02129|1|6e-08|53.9|smo:SELMODRAFT_228282|F-type H+-transporting ATPase subunit e [EC:3.6.3.14]	GO:0000276//mitochondrial proton-transporting ATP synthase complex, coupling factor F(o)	GO:0015078//hydrogen ion transmembrane transporter activity	GO:0015986//ATP synthesis coupled proton transport	gi|115456900|ref|NP_001052050.1|/2.11171e-21/Os04g0117100 [Oryza sativa Japonica Group]
Unigene29847_Ganxin-203	1.77211	0.804557	K02218|1|2e-42|170|rcu:RCOM_0654970|casein kinase 1 [EC:2.7.11.1]	-	GO:0005524//ATP binding;GO:0004674//protein serine/threonine kinase activity	GO:0006468//protein phosphorylation	gi|218196246|gb|EEC78673.1|/5.45815e-121/hypothetical protein OsI_18806 [Oryza sativa Indica Group]
Unigene7623_Ganxin-203	-1.8093	0.82252	K02267|1|2e-29|125|osa:4333018|cytochrome c oxidase subunit 6b	GO:0005751//mitochondrial respiratory chain complex IV	GO:0004129//cytochrome-c oxidase activity	GO:0009060//aerobic respiration;GO:0006123//mitochondrial electron transport, cytochrome c to oxygen	gi|115453349|ref|NP_001050275.1|/5.12408e-28/Os03g0390400 [Oryza sativa Japonica Group]
Unigene13390_Ganxin-203	-1.6602	0.806137	K02433|1|3e-22|104|bdi:100823644|aspartyl-tRNA(Asn)/glutamyl-tRNA (Gln) amidotransferase subunit A [EC:6.3.5.6 6.3.5.7]	-	GO:0016884//carbon-nitrogen ligase activity, with glutamine as amido-N-donor	GO:0008152//metabolic process	gi|77553129|gb|ABA95925.1|/3.26386e-172/Amidase family protein, expressed [Oryza sativa Japonica Group]
Unigene36996_Ganxin-203	-2.84904	0.84928	K02433|1|4e-44|177|bdi:100823644|aspartyl-tRNA(Asn)/glutamyl-tRNA (Gln) amidotransferase subunit A [EC:6.3.5.6 6.3.5.7]	-	GO:0016884//carbon-nitrogen ligase activity, with glutamine as amido-N-donor	GO:0008152//metabolic process	gi|218185324|gb|EEC67751.1|/0/hypothetical protein OsI_35272 [Oryza sativa Indica Group]
Unigene27479_Ganxin-203	-2.68811	0.810487	K02603|1|7e-06|47.0|cre:CHLREDRAFT_143060|origin recognition complex subunit 1	GO:0009536//plastid	-	-	gi|297724413|ref|NP_001174570.1|/9.60016e-51/Os06g0115700 [Oryza sativa Japonica Group]
CL2915.Contig1_Ganxin-203	-2.09965	0.865169	K02866|1|3e-17|86.7|osa:4332737|large subunit ribosomal protein L10e	GO:0016023//cytoplasmic membrane-bounded vesicle;GO:0005739//mitochondrion	GO:0003993//acid phosphatase activity	GO:0016311//dephosphorylation	gi|125536454|gb|EAY82942.1|/3.69602e-83/hypothetical protein OsI_38160 [Oryza sativa Indica Group]
CL2915.Contig3_Ganxin-203	-2.3493	0.883119	K02866|1|6e-17|86.7|osa:4332737|large subunit ribosomal protein L10e	GO:0016023//cytoplasmic membrane-bounded vesicle	GO:0003993//acid phosphatase activity	GO:0016311//dephosphorylation	gi|297723785|ref|NP_001174256.1|/9.75834e-124/Os05g0190300 [Oryza sativa Japonica Group]
Unigene22084_Ganxin-203	-2.25397	0.80194	K02879|1|5e-11|63.9|bdi:100843749|large subunit ribosomal protein L17;K00658|2|3e-06|48.1|smo:SELMODRAFT_163943|2-oxoglutarate dehydrogenase E2 component (dihydrolipoamide succinyltransferase) [EC:2.3.1.61]	GO:0005840//ribosome;GO:0009536//plastid	GO:0003735//structural constituent of ribosome	GO:0006412//translation	gi|55296824|dbj|BAD68168.1|/5.24934e-20/putative plastid ribosomal protein L34 precursor [Oryza sativa Japonica Group]
CL8260.Contig1_Ganxin-203	-1.56972	0.804474	K02903|1|2e-40|163|zma:100281129|large subunit ribosomal protein L28e	GO:0009506//plasmodesma;GO:0005886//plasma membrane;GO:0005618//cell wall;GO:0022625//cytosolic large ribosomal subunit;GO:0009507//chloroplast	GO:0003735//structural constituent of ribosome	GO:0006412//translation	gi|582044908|pdb|3J61|RR/1.15146e-46/Chain r, Localization Of The Large Subunit Ribosomal Proteins Into A 5.5 A Cryo-em Map Of Triticum Aestivum Translating 80s Ribosome
CL2734.Contig1_Ganxin-203	-1.6575	0.814287	K02942|1|2e-11|67.4|gmx:100785976|large subunit ribosomal protein LP1;K01115|2|7e-11|65.5|vcn:VOLCADRAFT_99471|phospholipase D [EC:3.1.4.4]	GO:0022626//cytosolic ribosome;GO:0005886//plasma membrane;GO:0005634//nucleus	GO:0003735//structural constituent of ribosome	GO:0006414//translational elongation	gi|115469770|ref|NP_001058484.1|/4.64042e-57/Os06g0701400 [Oryza sativa Japonica Group]
Unigene26494_Ganxin-203	-2.67588	0.840309	K02943|1|2e-16|82.0|osa:4326782|large subunit ribosomal protein LP2	GO:0005840//ribosome	GO:0003735//structural constituent of ribosome	GO:0006414//translational elongation	gi|40253922|dbj|BAD05855.1|/9.64651e-43/putative 60S acidiic ribosomal protein P2A [Oryza sativa Japonica Group]
CL7142.Contig1_Ganxin-203	-2.5146	0.818748	K03006|1|3e-11|67.0|bdi:100841250|DNA-directed RNA polymerase II subunit RPB1 [EC:2.7.7.6]	GO:0009536//plastid	-	-	gi|218185417|gb|EEC67844.1|/6.67099e-144/hypothetical protein OsI_35458 [Oryza sativa Indica Group]
Unigene28752_Ganxin-203	-2.30165	0.828067	K03006|1|5e-09|59.7|sbi:SORBI_07g003680|DNA-directed RNA polymerase II subunit RPB1 [EC:2.7.7.6]	GO:0005739//mitochondrion	GO:0004553//hydrolase activity, hydrolyzing O-glycosyl compounds	GO:0005975//carbohydrate metabolic process	gi|218192424|gb|EEC74851.1|/1.00448e-127/hypothetical protein OsI_10717 [Oryza sativa Indica Group]
Unigene40931_Ganxin-203	-1.98988	0.852997	K03006|1|7e-17|86.3|bdi:100841250|DNA-directed RNA polymerase II subunit RPB1 [EC:2.7.7.6];K14709|5|3e-16|84.3|vcn:VOLCADRAFT_104214|solute carrier family 39 (zinc transporter), member 1/2/3	GO:0016023//cytoplasmic membrane-bounded vesicle	-	-	gi|218184146|gb|EEC66573.1|/2.72953e-141/hypothetical protein OsI_32750 [Oryza sativa Indica Group]
Unigene30321_Ganxin-203	-1.84981	0.835556	K03006|1|9e-06|42.7|mtr:MTR_5g023020|DNA-directed RNA polymerase II subunit RPB1 [EC:2.7.7.6]	GO:0016023//cytoplasmic membrane-bounded vesicle	GO:0005507//copper ion binding;GO:0009055//electron carrier activity	-	gi|125554567|gb|EAZ00173.1|/4.32641e-107/hypothetical protein OsI_22178 [Oryza sativa Indica Group]
Unigene30754_Ganxin-203	-3.09048	0.806944	K03094|1|1e-39|159|osa:4346585|S-phase kinase-associated protein 1	GO:0016023//cytoplasmic membrane-bounded vesicle	-	GO:0006511//ubiquitin-dependent protein catabolic process	gi|115478294|ref|NP_001062742.1|/3.1708e-38/Os09g0272900 [Oryza sativa Japonica Group]
CL3844.Contig1_Ganxin-203	-4.19791	0.831985	K03094|1|2e-11|65.5|pop:POPTR_836573|S-phase kinase-associated protein 1	-	GO:0016301//kinase activity	GO:0016310//phosphorylation;GO:0006511//ubiquitin-dependent protein catabolic process	gi|125559230|gb|EAZ04766.1|/2.93126e-31/hypothetical protein OsI_26931 [Oryza sativa Indica Group]
Unigene30753_Ganxin-203	-3.69519	0.830928	K03094|1|2e-38|154|osa:4345419|S-phase kinase-associated protein 1	GO:0005737//cytoplasm;GO:0005730//nucleolus;GO:0019005//SCF ubiquitin ligase complex	GO:0005515//protein binding;GO:0004842//ubiquitin-protein ligase activity	GO:0006511//ubiquitin-dependent protein catabolic process	gi|115476152|ref|NP_001061672.1|/6.04112e-37/Os08g0375700 [Oryza sativa Japonica Group]
Unigene24377_Ganxin-203	-2.75554	0.805949	K03094|1|2e-48|188|osa:4345419|S-phase kinase-associated protein 1	GO:0005737//cytoplasm;GO:0005730//nucleolus	-	GO:0009793//embryo development ending in seed dormancy;GO:0006511//ubiquitin-dependent protein catabolic process	gi|125561352|gb|EAZ06800.1|/2.21873e-47/hypothetical protein OsI_29044 [Oryza sativa Indica Group]
CL8287.Contig1_Ganxin-203	-2.7834	0.863005	K03094|1|3e-60|228|osa:4343963|S-phase kinase-associated protein 1	-	GO:0016301//kinase activity	GO:0006511//ubiquitin-dependent protein catabolic process;GO:0016310//phosphorylation	gi|115473463|ref|NP_001060330.1|/6.0474e-59/Os07g0625500 [Oryza sativa Japonica Group]
Unigene8892_Ganxin-203	-2.70109	0.813911	K03094|1|5e-31|131|osa:4343963|S-phase kinase-associated protein 1	-	-	GO:0044238//primary metabolic process;GO:0044260	gi|222637491|gb|EEE67623.1|/1.41381e-58/hypothetical protein OsJ_25193 [Oryza sativa Japonica Group]
Unigene31033_Ganxin-203	3.33547	0.810953	K03135|1|1e-32|135|osa:4325286|transcription initiation factor TFIID subunit 11	GO:0005634//nucleus	GO:0003743//translation initiation factor activity;GO:0046982//protein heterodimerization activity	GO:0006413//translational initiation;GO:0006367//transcription initiation from RNA polymerase II promoter	gi|218188845|gb|EEC71272.1|/4.5487e-32/hypothetical protein OsI_03273 [Oryza sativa Indica Group]
CL8265.Contig2_Ganxin-203	1.8604	0.808086	K03145|1|6e-11|66.2|rcu:RCOM_1058130|transcription elongation factor S-II	-	-	GO:0006351//transcription, DNA-dependent	gi|125597753|gb|EAZ37533.1|/5.50095e-159/hypothetical protein OsJ_21863 [Oryza sativa Japonica Group]
Unigene13920_Ganxin-203	1.70451	0.823689	K03243|1|2e-06|51.6|cre:CHLREDRAFT_141272|translation initiation factor 5B;K06066|2|3e-06|50.8|pop:POPTR_827503|CBF1 interacting corepressor	-	-	-	gi|115477116|ref|NP_001062154.1|/2.01744e-118/Os08g0500200 [Oryza sativa Japonica Group]
Unigene24428_Ganxin-203	2.00798	0.847735	K03283|1|1e-08|57.0|ota:Ot17g02270|heat shock 70kDa protein 1/8	-	GO:0005524//ATP binding;GO:0032440//2-alkenal reductase [NAD(P)] activity	GO:0009644//response to high light intensity;GO:0042542//response to hydrogen peroxide;GO:0009408//response to heat;GO:0055114//oxidation-reduction process	gi|125542923|gb|EAY89062.1|/1.07548e-51/hypothetical protein OsI_10547 [Oryza sativa Indica Group]
Unigene25544_Ganxin-203	3.57175	0.810069	K03283|1|2e-24|108|osa:4332420|heat shock 70kDa protein 1/8	GO:0005794//Golgi apparatus;GO:0005886//plasma membrane;GO:0005618//cell wall;GO:0005829//cytosol	GO:0005524//ATP binding	GO:0009617//response to bacterium;GO:0046686//response to cadmium ion;GO:0009408//response to heat;GO:0009615//response to virus	gi|125543318|gb|EAY89457.1|/1.34233e-23/hypothetical protein OsI_10990 [Oryza sativa Indica Group]
Unigene24427_Ganxin-203	2.73584	0.883787	K03283|1|8e-68|256|rcu:RCOM_1442270|heat shock 70kDa protein 1/8	-	GO:0005524//ATP binding	GO:0009644//response to high light intensity;GO:0042542//response to hydrogen peroxide;GO:0009408//response to heat	gi|125542923|gb|EAY89062.1|/0/hypothetical protein OsI_10547 [Oryza sativa Indica Group]
CL1163.Contig1_Ganxin-203	-4.50446	0.893008	K03322|1|2e-154|544|mtr:MTR_3g088460|manganese transport protein	GO:0016021//integral to membrane	GO:0005215//transporter activity	GO:0055072//iron ion homeostasis;GO:0006811//ion transport	gi|115471427|ref|NP_001059312.1|/0/Os07g0257200 [Oryza sativa Japonica Group]
CL1105.Contig1_Ganxin-203	-1.60223	0.814252	K03509|1|4e-06|40.8|vcn:VOLCADRAFT_116690|DNA polymerase eta subunit [EC:2.7.7.7];K10839|3|7e-06|50.4|gmx:100818012|UV excision repair protein RAD23;K12418|4|7e-06|50.4|cre:CHLREDRAFT_32523|fatty acid desaturase (delta-4 desaturase) [EC:1.14.19.-]	GO:0009505//plant-type cell wall;GO:0009506//plasmodesma;GO:0016023//cytoplasmic membrane-bounded vesicle;GO:0005576//extracellular region;GO:0009507//chloroplast;GO:0016020//membrane;GO:0005829//cytosol	-	GO:0009664//plant-type cell wall organization;GO:0010114//response to red light;GO:0006949//syncytium formation	gi|115456261|ref|NP_001051731.1|/3.73113e-159/Os03g0822000 [Oryza sativa Japonica Group]
Unigene27326_Ganxin-203	-3.06435	0.905877	K03514|1|2e-08|57.4|cre:CHLREDRAFT_17066|DNA polymerase sigma subunit [EC:2.7.7.7];K12418|2|2e-08|57.0|cre:CHLREDRAFT_32523|fatty acid desaturase (delta-4 desaturase) [EC:1.14.19.-];K11323|3|3e-08|56.6|vcn:VOLCADRAFT_121342|histone arginine demethylase JMJD6 [EC:1.14.11.-]	GO:0016023//cytoplasmic membrane-bounded vesicle	GO:0030598//rRNA N-glycosylase activity	GO:0006952//defense response;GO:0017148//negative regulation of translation	gi|115454677|ref|NP_001050939.1|/2.24923e-101/Os03g0687700 [Oryza sativa Japonica Group]
Unigene33806_Ganxin-203	1.66287	0.80526	K03544|1|2e-118|424|zma:100281116|ATP-dependent Clp protease ATP-binding subunit ClpX	-	GO:0008233//peptidase activity;GO:0005524//ATP binding;GO:0051082//unfolded protein binding;GO:0017111//nucleoside-triphosphatase activity	GO:0006457//protein folding;GO:0006508//proteolysis	gi|218197157|gb|EEC79584.1|/0/hypothetical protein OsI_20758 [Oryza sativa Indica Group]
Unigene10459_Ganxin-203	-2.95722	0.817433	K03549|1|4e-09|57.8|ppp:PHYPADRAFT_140250|KUP system potassium uptake protein	GO:0016021//integral to membrane	GO:0015079//potassium ion transmembrane transporter activity	GO:0071805//potassium ion transmembrane transport	gi|115469462|ref|NP_001058330.1|/5.86703e-64/Os06g0671000 [Oryza sativa Japonica Group]
Unigene45741_Ganxin-203	3.33164	0.857528	K03627|1|4e-32|134|osa:4341420|putative transcription factor	-	GO:0043565//sequence-specific DNA binding;GO:0016740//transferase activity;GO:0003713//transcription coactivator activity	GO:0009414//response to water deprivation;GO:0009408//response to heat;GO:2001141//regulation of RNA biosynthetic process;GO:0009737//response to abscisic acid stimulus	gi|115468750|ref|NP_001057974.1|/1.10711e-30/Os06g0592500 [Oryza sativa Japonica Group]
Unigene19753_Ganxin-203	10.0721	0.85885	K03655|1|5e-24|107|gmx:100806552|ATP-dependent DNA helicase RecG [EC:3.6.4.12]	GO:0009536//plastid	GO:0003964//RNA-directed DNA polymerase activity;GO:0003677//DNA binding;GO:0003723//RNA binding;GO:0004190//aspartic-type endopeptidase activity;GO:0005215//transporter activity	GO:0006278//RNA-dependent DNA replication;GO:0006508//proteolysis;GO:0015074//DNA integration;GO:0006310//DNA recombination	gi|297605855|ref|NP_001057680.2|/1.75297e-52/Os06g0493000 [Oryza sativa Japonica Group]
Unigene50871_Ganxin-203	10.4029	0.891227	K03671|1|2e-07|52.4|gmx:100820138|thioredoxin 1	-	-	-	gi|125564715|gb|EAZ10095.1|/3.08252e-33/hypothetical protein OsI_32404 [Oryza sativa Indica Group]
Unigene23968_Ganxin-203	1.66726	0.811593	K03687|1|1e-22|102|sbi:SORBI_02g019590|molecular chaperone GrpE	GO:0005759//mitochondrial matrix	GO:0005507//copper ion binding;GO:0000774//adenyl-nucleotide exchange factor activity;GO:0051087//chaperone binding;GO:0005524//ATP binding;GO:0042803//protein homodimerization activity	GO:0009411//response to UV;GO:0006457//protein folding;GO:0010286//heat acclimation;GO:0050790//regulation of catalytic activity	gi|115478362|ref|NP_001062776.1|/7.19154e-30/Os09g0284400 [Oryza sativa Japonica Group]
Unigene23967_Ganxin-203	2.17947	0.832814	K03687|1|2e-80|296|sbi:SORBI_02g019590|molecular chaperone GrpE	GO:0005759//mitochondrial matrix	GO:0005507//copper ion binding;GO:0000774//adenyl-nucleotide exchange factor activity;GO:0051087//chaperone binding;GO:0005524//ATP binding;GO:0042803//protein homodimerization activity	GO:0009411//response to UV;GO:0006457//protein folding;GO:0010286//heat acclimation;GO:0050790//regulation of catalytic activity	gi|125563069|gb|EAZ08449.1|/6.25858e-105/hypothetical protein OsI_30714 [Oryza sativa Indica Group]
CL2139.Contig2_Ganxin-203	-1.90395	0.842077	K03809|1|1e-116|417|osa:4327039|Trp repressor binding protein	GO:0009506//plasmodesma;GO:0005886//plasma membrane	GO:0016491//oxidoreductase activity;GO:0010181//FMN binding	GO:0055114//oxidation-reduction process;GO:0045892//negative regulation of transcription, DNA-dependent	gi|115440369|ref|NP_001044464.1|/2.59968e-115/Os01g0784800 [Oryza sativa Japonica Group]
Unigene37481_Ganxin-203	-1.85581	0.809123	K03879|1|5e-15|77.4|rcu:RCOM_2033430|NADH-ubiquinone oxidoreductase chain 2 [EC:1.6.5.3]	GO:0016020//membrane	GO:0008137//NADH dehydrogenase (ubiquinone) activity	GO:0055114//oxidation-reduction process	gi|242085054|ref|XP_002442952.1|/4.61145e-16/hypothetical protein SORBIDRAFT_08g005385 [Sorghum bicolor]
CL6339.Contig2_Ganxin-203	10.4658	0.896551	K03921|1|1e-134|476|osa:4335627|acyl-[acyl-carrier-protein] desaturase [EC:1.14.19.2]	GO:0009507//chloroplast	GO:0046872//metal ion binding;GO:0045300//acyl-[acyl-carrier-protein] desaturase activity	GO:0006633//fatty acid biosynthetic process;GO:0055114//oxidation-reduction process	gi|115457988|ref|NP_001052594.1|/2.51135e-133/Os04g0379900 [Oryza sativa Japonica Group]
CL8042.Contig1_Ganxin-203	-2.43432	0.828088	K03921|1|1e-170|597|osa:4333144|acyl-[acyl-carrier-protein] desaturase [EC:1.14.19.2]	GO:0009507//chloroplast	GO:0046872//metal ion binding;GO:0045300//acyl-[acyl-carrier-protein] desaturase activity	GO:0006633//fatty acid biosynthetic process;GO:0055114//oxidation-reduction process	gi|115453585|ref|NP_001050393.1|/2.9685e-169/Os03g0423300 [Oryza sativa Japonica Group]
Unigene7538_Ganxin-203	-1.99441	0.850735	K03955|1|3e-07|53.1|pop:POPTR_742720|NADH dehydrogenase (ubiquinone) 1 alpha/beta subcomplex 1 [EC:1.6.5.3 1.6.99.3]	GO:0009570//chloroplast stroma;GO:0005829//cytosol	GO:0000036//ACP phosphopantetheine attachment site binding involved in fatty acid biosynthetic process	GO:0006633//fatty acid biosynthetic process	gi|125564534|gb|EAZ09914.1|/4.05229e-66/hypothetical protein OsI_32210 [Oryza sativa Indica Group]
CL4597.Contig1_Ganxin-203	1.66005	0.814858	K04043|1|1e-169|593|osa:4331379|molecular chaperone DnaK	GO:0005618//cell wall;GO:0005774//vacuolar membrane;GO:0005739//mitochondrion	GO:0005524//ATP binding;GO:0051082//unfolded protein binding;GO:0008270//zinc ion binding	GO:0006457//protein folding;GO:0046686//response to cadmium ion;GO:0009651//response to salt stress	gi|27476086|gb|AAO17017.1|/2.96284e-168/Putative heat shock 70 KD protein, mitochondrial precursor [Oryza sativa Japonica Group]
Unigene31813_Ganxin-203	4.74403	0.89012	K04079|1|1e-12|69.3|zma:100196928|molecular chaperone HtpG	GO:0005737//cytoplasm	GO:0005524//ATP binding;GO:0051082//unfolded protein binding	GO:0006457//protein folding;GO:0009816//defense response to bacterium, incompatible interaction	gi|38345312|emb|CAE02770.2|/1.01582e-15/OSJNBb0085F13.17 [Oryza sativa Japonica Group]
Unigene19490_Ganxin-203	5.01698	0.886856	K04079|1|1e-83|306|bdi:100824256|molecular chaperone HtpG	GO:0005737//cytoplasm	GO:0005524//ATP binding;GO:0051082//unfolded protein binding	GO:0006457//protein folding;GO:0009816//defense response to bacterium, incompatible interaction	gi|125546956|gb|EAY92778.1|/1.61827e-93/hypothetical protein OsI_14582 [Oryza sativa Indica Group]
Unigene31811_Ganxin-203	5.21961	0.887413	K04079|1|2e-83|305|sbi:SORBI_06g000660|molecular chaperone HtpG	GO:0005737//cytoplasm	GO:0005524//ATP binding;GO:0051082//unfolded protein binding	GO:0006457//protein folding;GO:0009816//defense response to bacterium, incompatible interaction	gi|38345312|emb|CAE02770.2|/4.97398e-90/OSJNBb0085F13.17 [Oryza sativa Japonica Group]
Unigene19491_Ganxin-203	5.8284	0.868447	K04079|1|3e-61|230|bdi:100824256|molecular chaperone HtpG	-	GO:0005524//ATP binding;GO:0051082//unfolded protein binding	GO:0006457//protein folding;GO:0006950//response to stress	gi|294717840|gb|ADF31772.1|/4.57132e-61/heat shock protein 90 [Triticum urartu]
Unigene19492_Ganxin-203	10.3172	0.883738	K04079|1|6e-08|53.9|rcu:RCOM_1582180|molecular chaperone HtpG	-	-	-	gi|38345312|emb|CAE02770.2|/2.83568e-10/OSJNBb0085F13.17 [Oryza sativa Japonica Group]
CL7778.Contig1_Ganxin-203	-1.73507	0.800841	K04460|1|5e-14|77.0|sbi:SORBI_09g006380|protein phosphatase 5 [EC:3.1.3.16]	-	-	GO:0045454//cell redox homeostasis	gi|125526854|gb|EAY74968.1|/4.90046e-158/hypothetical protein OsI_02866 [Oryza sativa Indica Group]
Unigene23677_Ganxin-203	1.76861	0.830357	K04506|1|4e-70|260|osa:4327774|E3 ubiquitin-protein ligase SIAH1 [EC:6.3.2.19];K08742|2|2e-68|254|bdi:100822426|E3 ubiquitin-protein ligase SIAH2 [EC:6.3.2.19]	GO:0005634//nucleus	GO:0004842//ubiquitin-protein ligase activity;GO:0008270//zinc ion binding	GO:0007275//multicellular organismal development;GO:0016567//protein ubiquitination;GO:0006511//ubiquitin-dependent protein catabolic process	gi|573916074|ref|XP_006645687.1|/1.04011e-68/PREDICTED: E3 ubiquitin-protein ligase SINAT3-like [Oryza brachyantha]
Unigene49199_Ganxin-203	-3.39444	0.863033	K04728|1|4e-13|72.8|gmx:100788458|ataxia telangiectasia mutated family protein [EC:2.7.11.1];K05356|2|2e-07|38.5|sbi:SORBI_0011s005450|all-trans-nonaprenyl-diphosphate synthase [EC:2.5.1.84 2.5.1.85];K10760|4|2e-06|50.8|vvi:100247527|adenylate isopentenyltransferase (cytokinin synthase);K05391|5|5e-06|49.3|vvi:100246030|cyclic nucleotide gated channel, other eukaryote	GO:0009536//plastid	GO:0003676//nucleic acid binding;GO:0009055//electron carrier activity;GO:0008270//zinc ion binding	GO:0015074//DNA integration;GO:0022900//electron transport chain	gi|31432318|gb|AAP53968.1|/2.41242e-46/retrotransposon protein, putative, Ty1-copia subclass [Oryza sativa Japonica Group]
Unigene44646_Ganxin-203	-1.97174	0.838361	K04733|1|5e-62|236|smo:SELMODRAFT_159261|interleukin-1 receptor-associated kinase 4 [EC:2.7.11.1];K13430|4|6e-57|219|zma:100283091|serine/threonine-protein kinase PBS1 [EC:2.7.11.1]	GO:0009506//plasmodesma;GO:0005886//plasma membrane	GO:0005524//ATP binding;GO:0004709//MAP kinase kinase kinase activity	GO:0046777//protein autophosphorylation;GO:0000186//activation of MAPKK activity	gi|115438737|ref|NP_001043648.1|/1.44257e-155/Os01g0631700 [Oryza sativa Japonica Group]
CL1993.Contig2_Ganxin-203	2.5674	0.84919	K05016|1|2e-66|248|zma:542114|chloride channel 7	GO:0016021//integral to membrane;GO:0009705//plant-type vacuole membrane	GO:0005247//voltage-gated chloride channel activity;GO:0030554//adenyl nucleotide binding	GO:0044070//regulation of anion transport;GO:0006821//chloride transport;GO:0034220//ion transmembrane transport	gi|222628660|gb|EEE60792.1|/7.71686e-72/hypothetical protein OsJ_14377 [Oryza sativa Japonica Group]
Unigene31597_Ganxin-203	-2.86902	0.886397	K05298|1|8e-10|60.1|bdi:100846055|glyceraldehyde-3-phosphate dehydrogenase (NADP+) (phosphorylating) [EC:1.2.1.13]	-	-	-	gi|215695450|dbj|BAG90619.1|/2.046e-08/unnamed protein product [Oryza sativa Japonica Group]
Unigene11296_Ganxin-203	-1.83267	0.818846	K05349|1|5e-16|81.3|pop:POPTR_755637|beta-glucosidase [EC:3.2.1.21]	GO:0009505//plant-type cell wall;GO:0048046//apoplast	GO:0004553//hydrolase activity, hydrolyzing O-glycosyl compounds	GO:0005975//carbohydrate metabolic process;GO:0010214//seed coat development	gi|222635353|gb|EEE65485.1|/3.14839e-33/hypothetical protein OsJ_20901 [Oryza sativa Japonica Group]
Unigene28123_Ganxin-203	-1.92419	0.845362	K05350|1|7e-08|55.1|bdi:100833042|beta-glucosidase [EC:3.2.1.21]	GO:0005739//mitochondrion	GO:0004338//glucan exo-1,3-beta-glucosidase activity;GO:0047701;GO:0080079//cellobiose glucosidase activity;GO:0033907;GO:0004567//beta-mannosidase activity;GO:0004565//beta-galactosidase activity;GO:0080083//beta-gentiobiose beta-glucosidase activity	GO:0005975//carbohydrate metabolic process	gi|62733403|gb|AAX95520.1|/7.48217e-43/Putative Glycosyl hydrolase family 1 protein [Oryza sativa Japonica Group]
Unigene6047_Ganxin-203	6.36244	0.824086	K05387|1|4e-34|141|osa:4347123|glutamate receptor, ionotropic, other eukaryote	GO:0016021//integral to membrane;GO:0005739//mitochondrion	GO:0005234//extracellular-glutamate-gated ion channel activity;GO:0004970//ionotropic glutamate receptor activity	GO:0034220//ion transmembrane transport;GO:0035235//ionotropic glutamate receptor signaling pathway	gi|222635109|gb|EEE65241.1|/1.02903e-79/hypothetical protein OsJ_20410 [Oryza sativa Japonica Group]
Unigene6046_Ganxin-203	6.65053	0.853804	K05387|1|5e-12|68.2|osa:4347123|glutamate receptor, ionotropic, other eukaryote	GO:0043231//intracellular membrane-bounded organelle;GO:0044444//cytoplasmic part;GO:0016021//integral to membrane	GO:0005234//extracellular-glutamate-gated ion channel activity;GO:0004970//ionotropic glutamate receptor activity	GO:0034220//ion transmembrane transport;GO:0035235//ionotropic glutamate receptor signaling pathway	gi|222635109|gb|EEE65241.1|/2.81929e-69/hypothetical protein OsJ_20410 [Oryza sativa Japonica Group]
Unigene33635_Ganxin-203	-2.14754	0.849907	K05658|1|8e-43|170|osa:4330390|ATP-binding cassette, subfamily B (MDR/TAP), member 1	GO:0016021//integral to membrane;GO:0005886//plasma membrane;GO:0005739//mitochondrion	GO:0010329//auxin efflux transmembrane transporter activity;GO:0042626//ATPase activity, coupled to transmembrane movement of substances;GO:0005524//ATP binding	GO:0010541//acropetal auxin transport;GO:0010540//basipetal auxin transport;GO:0010315//auxin efflux;GO:0055085//transmembrane transport;GO:0006200//ATP catabolic process	gi|218191397|gb|EEC73824.1|/1.28779e-41/hypothetical protein OsI_08549 [Oryza sativa Indica Group]
CL2410.Contig2_Ganxin-203	-2.07571	0.845125	K05681|1|7e-25|112|cme:CMS467C|ATP-binding cassette, subfamily G (WHITE), member 2;K11323|3|2e-10|64.7|vcn:VOLCADRAFT_121342|histone arginine demethylase JMJD6 [EC:1.14.11.-]	GO:0005886//plasma membrane	GO:0005524//ATP binding;GO:0016887//ATPase activity	GO:0006200//ATP catabolic process;GO:0010584//pollen exine formation;GO:0010152//pollen maturation	gi|225216857|gb|ACN85155.1|/1.36413e-162/ABC transporter-like protein [Oryza nivara]
Unigene33053_Ganxin-203	-2.58596	0.826759	K05692|1|3e-44|174|mtr:MTR_7g026230|actin beta/gamma 1;K10355|3|3e-44|174|osa:4349087|actin, other eukaryote	GO:0005829//cytosol;GO:0005618//cell wall;GO:0005856//cytoskeleton;GO:0005739//mitochondrion;GO:0005730//nucleolus;GO:0009506//plasmodesma;GO:0009941//chloroplast envelope;GO:0009570//chloroplast stroma;GO:0005773//vacuole;GO:0005886//plasma membrane	GO:0005507//copper ion binding;GO:0005524//ATP binding	GO:0048768//root hair cell tip growth;GO:0009733//response to auxin stimulus;GO:0009845//seed germination;GO:0010114//response to red light;GO:0009651//response to salt stress;GO:0009611//response to wounding;GO:0051301//cell division;GO:0010218//response to far red light;GO:0009735//response to cytokinin stimulus;GO:0009644//response to high light intensity	gi|629090788|gb|KCW57041.1|/4.33515e-43/hypothetical protein EUGRSUZ_I02702 [Eucalyptus grandis]
CL6888.Contig1_Ganxin-203	-2.89889	0.80249	K05868|1|1e-93|340|bdi:100835840|cyclin B	GO:0005739//mitochondrion;GO:0005634//nucleus	GO:0019901//protein kinase binding	GO:0010332//response to gamma radiation;GO:0001558//regulation of cell growth;GO:0000079//regulation of cyclin-dependent protein serine/threonine kinase activity;GO:0051301//cell division	gi|222632072|gb|EEE64204.1|/2.49948e-119/hypothetical protein OsJ_19037 [Oryza sativa Japonica Group]
Unigene27126_Ganxin-203	-4.04594	0.822875	K05868|1|2e-08|55.5|bdi:100835840|cyclin B	GO:0005737//cytoplasm;GO:0005634//nucleus	GO:0019901//protein kinase binding	GO:0000079//regulation of cyclin-dependent protein serine/threonine kinase activity;GO:0010332//response to gamma radiation;GO:0051301//cell division	gi|218187989|gb|EEC70416.1|/1.58139e-24/hypothetical protein OsI_01413 [Oryza sativa Indica Group]
Unigene44034_Ganxin-203	-3.59876	0.869123	K05868|1|2e-21|99.0|bdi:100835840|cyclin B	GO:0005739//mitochondrion;GO:0005634//nucleus	GO:0019901//protein kinase binding	GO:0010332//response to gamma radiation;GO:0001558//regulation of cell growth;GO:0000079//regulation of cyclin-dependent protein serine/threonine kinase activity;GO:0051301//cell division	gi|222632072|gb|EEE64204.1|/2.89449e-31/hypothetical protein OsJ_19037 [Oryza sativa Japonica Group]
CL1622.Contig2_Ganxin-203	-3.37822	0.910303	K05929|1|0.0|882|zma:100282545|phosphoethanolamine N-methyltransferase [EC:2.1.1.103]	GO:0005829//cytosol	GO:0000234//phosphoethanolamine N-methyltransferase activity;GO:0052667//phosphomethylethanolamine N-methyltransferase activity	GO:0006656//phosphatidylcholine biosynthetic process;GO:0042425//choline biosynthetic process;GO:0032259//methylation;GO:0009860//pollen tube growth;GO:0009555//pollen development;GO:0010183//pollen tube guidance;GO:0048528//post-embryonic root development	gi|215769253|dbj|BAH01482.1|/0/unnamed protein product [Oryza sativa Japonica Group]
Unigene22781_Ganxin-203	-1.95561	0.844276	K05933|1|5e-09|58.5|osa:4330873|aminocyclopropanecarboxylate oxidase [EC:1.14.17.4]	-	-	-	gi|2952328|gb|AAC05507.1|/7.13222e-08/1-aminocyclopropane-1-carboxylate oxidase [Oryza sativa]
CL3001.Contig2_Ganxin-203	1.87406	0.80407	K06617|1|8e-75|276|sbi:SORBI_01g004130|raffinose synthase [EC:2.4.1.82]	GO:0009506//plasmodesma	GO:0052692//raffinose alpha-galactosidase activity	GO:0006979//response to oxidative stress;GO:0034484//raffinose catabolic process;GO:0080167//response to karrikin	gi|297722637|ref|NP_001173682.1|/1.62616e-89/Os03g0808900 [Oryza sativa Japonica Group]
CL983.Contig4_Ganxin-203	-1.6045	0.819507	K06630|1|4e-135|479|bdi:100824107|tyrosine 3-monooxygenase/tryptophan 5-monooxygenase activation protein	GO:0005773//vacuole;GO:0005794//Golgi apparatus;GO:0009506//plasmodesma;GO:0005886//plasma membrane;GO:0005618//cell wall;GO:0009570//chloroplast stroma;GO:0005634//nucleus;GO:0005829//cytosol;GO:0048046//apoplast;GO:0005739//mitochondrion	GO:0019904//protein domain specific binding;GO:0005524//ATP binding	GO:0046686//response to cadmium ion	gi|125561626|gb|EAZ07074.1|/4.58387e-140/hypothetical protein OsI_29320 [Oryza sativa Indica Group]
Unigene9742_Ganxin-203	-2.23394	0.827427	K06688|1|1e-63|238|osa:4325174|ubiquitin-conjugating enzyme E2 C [EC:6.3.2.19]	-	GO:0004842//ubiquitin-protein ligase activity	GO:0016579//protein deubiquitination;GO:0008283//cell proliferation;GO:0006511//ubiquitin-dependent protein catabolic process	gi|115435910|ref|NP_001042713.1|/3.25151e-62/Os01g0273100 [Oryza sativa Japonica Group]
Unigene9741_Ganxin-203	-1.9238	0.810069	K06688|1|8e-26|113|osa:4325174|ubiquitin-conjugating enzyme E2 C [EC:6.3.2.19]	GO:0005634//nucleus	GO:0004842//ubiquitin-protein ligase activity	GO:0000911//cytokinesis by cell plate formation;GO:0051510//regulation of unidimensional cell growth;GO:0043248//proteasome assembly;GO:0043161//proteasomal ubiquitin-dependent protein catabolic process;GO:0051788//response to misfolded protein;GO:0000226//microtubule cytoskeleton organization;GO:0042023//DNA endoreduplication;GO:0016579//protein deubiquitination;GO:0008283//cell proliferation	gi|125525360|gb|EAY73474.1|/2.03467e-24/hypothetical protein OsI_01354 [Oryza sativa Indica Group]
Unigene8079_Ganxin-203	-3.15514	0.839495	K07025|1|7e-06|47.0|rcu:RCOM_1342600|putative hydrolase of the HAD superfamily	-	GO:0016787//hydrolase activity	GO:0008152//metabolic process	gi|115473565|ref|NP_001060381.1|/2.05999e-16/Os07g0634400 [Oryza sativa Japonica Group]
Unigene8534_Ganxin-203	-1.79971	0.83502	K07375|1|4e-08|54.3|osa:4326917|tubulin beta	-	-	-	gi|115436006|ref|NP_001042761.1|/1.10211e-06/Os01g0282800 [Oryza sativa Japonica Group]
Unigene1047_Ganxin-203	-1.77037	0.822736	K07976|1|1e-111|401|osa:4348493|Rab family, other	GO:0016023//cytoplasmic membrane-bounded vesicle;GO:0032588//trans-Golgi network membrane;GO:0005886//plasma membrane	GO:0019900//kinase binding;GO:0005525//GTP binding	GO:0032456//endocytic recycling;GO:0007264//small GTPase mediated signal transduction;GO:0015031//protein transport	gi|115481766|ref|NP_001064476.1|/2.72001e-110/Os10g0377400 [Oryza sativa Japonica Group]
CL4912.Contig2_Ganxin-203	-2.07089	0.813187	K07976|1|6e-72|268|osa:4324623|Rab family, other	GO:0005774//vacuolar membrane;GO:0032588//trans-Golgi network membrane;GO:0005829//cytosol;GO:0009506//plasmodesma;GO:0005886//plasma membrane;GO:0005634//nucleus	GO:0005525//GTP binding;GO:0003677//DNA binding;GO:0003924//GTPase activity	GO:0015031//protein transport;GO:0006184//GTP catabolic process;GO:0009733//response to auxin stimulus;GO:0042538//hyperosmotic salinity response;GO:0007264//small GTPase mediated signal transduction	gi|125552993|gb|EAY98702.1|/1.5688e-80/hypothetical protein OsI_20633 [Oryza sativa Indica Group]
Unigene30808_Ganxin-203	-3.44728	0.898792	K07977|1|2e-24|108|osa:4326208|Arf/Sar family, other	GO:0005829//cytosol;GO:0005739//mitochondrion;GO:0009506//plasmodesma;GO:0005774//vacuolar membrane;GO:0005794//Golgi apparatus;GO:0005886//plasma membrane	GO:0005507//copper ion binding;GO:0005215//transporter activity;GO:0005525//GTP binding	GO:0007264//small GTPase mediated signal transduction;GO:0006886//intracellular protein transport;GO:0046686//response to cadmium ion	gi|242056935|ref|XP_002457613.1|/5.07201e-23/hypothetical protein SORBIDRAFT_03g010350 [Sorghum bicolor]
CL3882.Contig1_Ganxin-203	-2.47888	0.864244	K07977|1|3e-29|124|aly:ARALYDRAFT_888339|Arf/Sar family, other	GO:0005773//vacuole;GO:0005794//Golgi apparatus;GO:0009506//plasmodesma;GO:0009536//plastid	GO:0005525//GTP binding	GO:0007264//small GTPase mediated signal transduction	gi|629089749|gb|KCW56002.1|/6.7067e-28/hypothetical protein EUGRSUZ_I01779 [Eucalyptus grandis]
Unigene7095_Ganxin-203	-2.15569	0.838583	K08145|1|1e-07|52.8|zma:100281441|MFS transporter, SP family, solute carrier family 2 (facilitated glucose transporter), member 8;K08150|2|5e-07|50.8|aly:ARALYDRAFT_482546|MFS transporter, SP family, solute carrier family 2 (myo-inositol transporter), member 13	GO:0005773//vacuole;GO:0009506//plasmodesma;GO:0016021//integral to membrane;GO:0005634//nucleus	GO:0015145//monosaccharide transmembrane transporter activity;GO:0005351//sugar:hydrogen symporter activity	GO:0015749//monosaccharide transport;GO:0055085//transmembrane transport	gi|115472765|ref|NP_001059981.1|/2.90267e-55/Os07g0559700 [Oryza sativa Japonica Group]
CL8157.Contig1_Ganxin-203	-1.86704	0.820509	K08150|1|3e-48|108|vvi:100268023|MFS transporter, SP family, solute carrier family 2 (myo-inositol transporter), member 13	GO:0005773//vacuole;GO:0009506//plasmodesma;GO:0016023//cytoplasmic membrane-bounded vesicle;GO:0016021//integral to membrane;GO:0005634//nucleus	GO:0015145//monosaccharide transmembrane transporter activity;GO:0005351//sugar:hydrogen symporter activity	GO:0015749//monosaccharide transport;GO:0055085//transmembrane transport	gi|125526478|gb|EAY74592.1|/0/hypothetical protein OsI_02482 [Oryza sativa Indica Group]
CL597.Contig2_Ganxin-203	-2.76904	0.858537	K08150|1|4e-15|77.8|ppp:PHYPADRAFT_229701|MFS transporter, SP family, solute carrier family 2 (myo-inositol transporter), member 13;K08145|5|3e-12|68.6|pop:POPTR_764739|MFS transporter, SP family, solute carrier family 2 (facilitated glucose transporter), member 8	GO:0005773//vacuole;GO:0009506//plasmodesma;GO:0016021//integral to membrane;GO:0005634//nucleus	GO:0015145//monosaccharide transmembrane transporter activity;GO:0005351//sugar:hydrogen symporter activity	GO:0015749//monosaccharide transport;GO:0055085//transmembrane transport	gi|115472765|ref|NP_001059981.1|/6.34057e-71/Os07g0559700 [Oryza sativa Japonica Group]
Unigene36348_Ganxin-203	-2.02359	0.812637	K08235|1|1e-21|100|mtr:MTR_4g128580|xyloglucan:xyloglucosyl transferase [EC:2.4.1.207];K14504|2|2e-20|97.1|zma:100284736|xyloglucan:xyloglucosyl transferase TCH4 [EC:2.4.1.207]	GO:0016023//cytoplasmic membrane-bounded vesicle;GO:0005618//cell wall;GO:0048046//apoplast	GO:0004553//hydrolase activity, hydrolyzing O-glycosyl compounds;GO:0016762//xyloglucan:xyloglucosyl transferase activity	GO:0006073//cellular glucan metabolic process	gi|53791846|dbj|BAD53912.1|/2.31473e-55/putative xyloglucan endotransglycosylase [Oryza sativa Japonica Group]
CL6801.Contig1_Ganxin-203	-2.0219	0.833113	K08235|1|1e-67|253|osa:4349281|xyloglucan:xyloglucosyl transferase [EC:2.4.1.207]	GO:0016023//cytoplasmic membrane-bounded vesicle;GO:0005618//cell wall;GO:0048046//apoplast	GO:0016762//xyloglucan:xyloglucosyl transferase activity;GO:0004553//hydrolase activity, hydrolyzing O-glycosyl compounds	GO:0006073//cellular glucan metabolic process	gi|115450197|ref|NP_001048699.1|/8.65446e-102/Os03g0108300 [Oryza sativa Japonica Group]
CL7848.Contig2_Ganxin-203	-2.80413	0.889661	K08235|1|5e-63|238|osa:4349281|xyloglucan:xyloglucosyl transferase [EC:2.4.1.207]	GO:0016023//cytoplasmic membrane-bounded vesicle;GO:0005618//cell wall;GO:0048046//apoplast	GO:0016762//xyloglucan:xyloglucosyl transferase activity;GO:0033946//xyloglucan-specific endo-beta-1,4-glucanase activity	GO:0006073//cellular glucan metabolic process;GO:0016998//cell wall macromolecule catabolic process	gi|24476042|gb|AAN62784.1|/9.47116e-83/Putative cellulase [Oryza sativa Japonica Group]
Unigene30783_Ganxin-203	-1.61593	0.800521	K08286|1|1e-10|63.2|ath:AT4G28490|protein-serine/threonine kinase [EC:2.7.11.-];K14325|2|2e-10|62.0|ppp:PHYPADRAFT_166555|RNA-binding protein with serine-rich domain 1;K00924|4|4e-10|61.2|ath:AT1G14370|[EC:2.7.1.-]	GO:0016023//cytoplasmic membrane-bounded vesicle;GO:0016021//integral to membrane	GO:0016491//oxidoreductase activity;GO:0004672//protein kinase activity;GO:0005524//ATP binding	GO:0006468//protein phosphorylation	gi|42408926|dbj|BAD10183.1|/7.68298e-56/putative leucine-rich repeat/receptor protein kinase [Oryza sativa Japonica Group]
Unigene30955_Ganxin-203	-2.70061	0.843044	K08286|1|1e-12|69.3|ath:AT4G28490|protein-serine/threonine kinase [EC:2.7.11.-];K00924|2|2e-12|68.9|aly:ARALYDRAFT_476729|[EC:2.7.1.-]	GO:0016021//integral to membrane;GO:0016023//cytoplasmic membrane-bounded vesicle	GO:0005524//ATP binding;GO:0004709//MAP kinase kinase kinase activity;GO:0032440//2-alkenal reductase [NAD(P)] activity	GO:0055114//oxidation-reduction process;GO:0010051//xylem and phloem pattern formation;GO:0000186//activation of MAPKK activity	gi|125578918|gb|EAZ20064.1|/1.28278e-26/hypothetical protein OsJ_35662 [Oryza sativa Japonica Group]
Unigene31916_Ganxin-203	-2.71249	0.868336	K08286|1|8e-24|108|ath:AT4G28490|protein-serine/threonine kinase [EC:2.7.11.-];K00924|2|3e-22|103|ath:AT1G28440|[EC:2.7.1.-]	GO:0005886//plasma membrane;GO:0016021//integral to membrane	GO:0005524//ATP binding;GO:0004674//protein serine/threonine kinase activity	GO:0006468//protein phosphorylation	gi|222629411|gb|EEE61543.1|/1.39798e-98/hypothetical protein OsJ_15867 [Oryza sativa Japonica Group]
Unigene20823_Ganxin-203	-1.87737	0.829737	K08498|1|2e-33|102|aly:ARALYDRAFT_473066|syntaxin 6;K08500|3|1e-24|110|osa:4324558|syntaxin of plants SYP6	GO:0005802//trans-Golgi network;GO:0016020//membrane	-	GO:0048193//Golgi vesicle transport	gi|108864037|gb|ABA91573.2|/1.18065e-43/SNELIPTRC, putative, expressed [Oryza sativa Japonica Group]
CL3937.Contig1_Ganxin-203	-1.89063	0.812825	K08679|1|3e-161|566|sbi:SORBI_02g029130|UDP-glucuronate 4-epimerase [EC:5.1.3.6]	GO:0005802//trans-Golgi network;GO:0005768//endosome;GO:0005739//mitochondrion	GO:0050662//coenzyme binding;GO:0016857//racemase and epimerase activity, acting on carbohydrates and derivatives	GO:0005975//carbohydrate metabolic process;GO:0044237//cellular metabolic process	gi|218201487|gb|EEC83914.1|/1.56365e-176/hypothetical protein OsI_29969 [Oryza sativa Indica Group]
Unigene29824_Ganxin-203	-1.90168	0.843253	K08762|1|3e-42|169|osa:4333305|diazepam-binding inhibitor (GABA receptor modulator, acyl-CoA-binding protein)	GO:0005829//cytosol	GO:0000062//fatty-acyl-CoA binding;GO:0031210//phosphatidylcholine binding	GO:0050826//response to freezing;GO:0006869//lipid transport	gi|115474931|ref|NP_001061062.1|/7.17959e-45/Os08g0162800 [Oryza sativa Japonica Group]
CL1141.Contig2_Ganxin-203	1.63053	0.822242	K08770|1|1e-65|245|mtr:MTR_8g018230|ubiquitin C	GO:0005730//nucleolus;GO:0005618//cell wall;GO:0005774//vacuolar membrane	-	GO:0009751//response to salicylic acid stimulus;GO:0010224//response to UV-B	gi|270300599|gb|ACZ69386.1|/3.45256e-64/polyubiquitin UBQ14 [Cucumis sativus]
Unigene45273_Ganxin-203	1.5971	0.815463	K08776|1|5e-83|303|osa:4328737|puromycin-sensitive aminopeptidase [EC:3.4.11.-]	GO:0005829//cytosol;GO:0031090//organelle membrane;GO:0005783//endoplasmic reticulum;GO:0005634//nucleus;GO:0005886//plasma membrane	GO:0008270//zinc ion binding;GO:0004177//aminopeptidase activity;GO:0008237//metallopeptidase activity	GO:0010498//proteasomal protein catabolic process;GO:0009926//auxin polar transport;GO:0010359//regulation of anion channel activity;GO:0007010//cytoskeleton organization;GO:0006094//gluconeogenesis	gi|115445047|ref|NP_001046303.1|/8.14107e-82/Os02g0218200 [Oryza sativa Japonica Group]
Unigene13616_Ganxin-203	-2.19853	0.861697	K08818|1|6e-13|73.2|vvi:100246062|cell division cycle 2-like [EC:2.7.11.22];K01115|2|3e-08|57.4|vcn:VOLCADRAFT_99471|phospholipase D [EC:3.1.4.4];K03243|3|7e-06|49.7|vcn:VOLCADRAFT_121350|translation initiation factor 5B	-	-	-	gi|115450243|ref|NP_001048722.1|/2.81898e-90/Os03g0111200 [Oryza sativa Japonica Group]
Unigene7152_Ganxin-203	-2.50802	0.85979	K08818|1|7e-12|68.2|vvi:100246062|cell division cycle 2-like [EC:2.7.11.22]	-	-	-	gi|222640715|gb|EEE68847.1|/3.65357e-98/hypothetical protein OsJ_27640 [Oryza sativa Japonica Group]
Unigene47445_Ganxin-203	-1.98618	0.838764	K08914|1|1e-07|52.8|osa:4343604|light-harvesting complex II chlorophyll a/b binding protein 3	-	-	-	gi|2570511|gb|AAB82141.1|/5.60348e-19/chlorophyll a-b binding protein [Oryza sativa Indica Group]
Unigene27454_Ganxin-203	-2.12457	0.841158	K08960|1|7e-16|80.1|bdi:100835656|casein kinase 1, epsilon [EC:2.7.11.1]	GO:0005737//cytoplasm;GO:0005634//nucleus	GO:0004674//protein serine/threonine kinase activity;GO:0004712//protein serine/threonine/tyrosine kinase activity;GO:0005524//ATP binding	GO:0006468//protein phosphorylation;GO:0048364//root development;GO:0009850//auxin metabolic process;GO:0009741//response to brassinosteroid stimulus;GO:0009826//unidimensional cell growth	gi|115459418|ref|NP_001053309.1|/2.75023e-29/Os04g0514800 [Oryza sativa Japonica Group]
Unigene15197_Ganxin-203	-2.27253	0.844826	K09273|1|2e-18|90.1|ppp:PHYPADRAFT_210318|upstream-binding transcription factor;K10802|3|3e-12|69.3|vvi:100256381|high mobility group protein B1;K09272|4|8e-12|68.2|gmx:100780190|structure-specific recognition protein 1	-	-	-	gi|125538867|gb|EAY85262.1|/3.72182e-69/hypothetical protein OsI_06634 [Oryza sativa Indica Group]
Unigene15196_Ganxin-203	-1.8655	0.807564	K09273|1|6e-58|222|ppp:PHYPADRAFT_210318|upstream-binding transcription factor;K10802|3|1e-18|91.3|vvi:100246802|high mobility group protein B1	-	-	-	gi|125538867|gb|EAY85262.1|/2.3845e-144/hypothetical protein OsI_06634 [Oryza sativa Indica Group]
Unigene7516_Ganxin-203	1.66079	0.804815	K09286|1|3e-10|61.6|gmx:100170723|EREBP-like factor	GO:0005634//nucleus	GO:0003700//sequence-specific DNA binding transcription factor activity;GO:0003677//DNA binding	GO:0006355//regulation of transcription, DNA-dependent;GO:0034059//response to anoxia	gi|125525607|gb|EAY73721.1|/8.29811e-34/hypothetical protein OsI_01597 [Oryza sativa Indica Group]
Unigene33882_Ganxin-203	2.13493	0.813013	K09291|1|1e-52|202|bdi:100825422|nucleoprotein TPR	GO:0005643//nuclear pore	-	GO:0006606//protein import into nucleus	gi|222623651|gb|EEE57783.1|/4.23491e-62/hypothetical protein OsJ_08332 [Oryza sativa Japonica Group]
Unigene10295_Ganxin-203	-2.62319	0.85283	K09338|1|2e-15|79.0|aly:ARALYDRAFT_483619|homeobox-leucine zipper protein	GO:0005634//nucleus	GO:0003700//sequence-specific DNA binding transcription factor activity;GO:0043565//sequence-specific DNA binding	GO:0006355//regulation of transcription, DNA-dependent	gi|115466306|ref|NP_001056752.1|/1.57637e-53/Os06g0140400 [Oryza sativa Japonica Group]
Unigene49306_Ganxin-203	-2.87879	0.829348	K09422|1|2e-46|181|osa:9267500|myb proto-oncogene protein, plant;K14325|4|3e-07|51.6|gmx:100804778|RNA-binding protein with serine-rich domain 1	-	GO:0003677//DNA binding;GO:0003682//chromatin binding	-	gi|125543481|gb|EAY89620.1|/6.03871e-45/hypothetical protein OsI_11146 [Oryza sativa Indica Group]
Unigene36326_Ganxin-203	-2.29386	0.860499	K09422|1|4e-11|64.3|zma:100383951|myb proto-oncogene protein, plant	GO:0005739//mitochondrion	GO:0003677//DNA binding;GO:0003682//chromatin binding	-	gi|297720083|ref|NP_001172403.1|/3.45275e-32/Os01g0545100 [Oryza sativa Japonica Group]
Unigene41228_Ganxin-203	-1.67185	0.811524	K09422|1|4e-17|84.3|sbi:SORBI_01g034270|myb proto-oncogene protein, plant	-	-	-	gi|218192915|gb|EEC75342.1|/2.95645e-47/hypothetical protein OsI_11755 [Oryza sativa Indica Group]
Unigene18729_Ganxin-203	-3.85118	0.841444	K09422|1|4e-24|107|sbi:SORBI_06g019650|myb proto-oncogene protein, plant	-	GO:0003677//DNA binding;GO:0003682//chromatin binding	GO:0048513//organ development	gi|125548666|gb|EAY94488.1|/2.41265e-41/hypothetical protein OsI_16260 [Oryza sativa Indica Group]
Unigene18728_Ganxin-203	-3.18251	0.884838	K09422|1|5e-14|73.9|sbi:SORBI_06g019650|myb proto-oncogene protein, plant	GO:0005634//nucleus	GO:0043565//sequence-specific DNA binding;GO:0003682//chromatin binding	GO:0048658//tapetal layer development;GO:0010090//trichome morphogenesis	gi|222629033|gb|EEE61165.1|/3.37036e-19/hypothetical protein OsJ_15134 [Oryza sativa Japonica Group]
Unigene16350_Ganxin-203	-2.87841	0.811628	K09422|1|6e-48|186|sbi:SORBI_06g019650|myb proto-oncogene protein, plant	GO:0005634//nucleus	GO:0043565//sequence-specific DNA binding;GO:0003682//chromatin binding	GO:0048658//tapetal layer development;GO:0010090//trichome morphogenesis	gi|222629033|gb|EEE61165.1|/1.42964e-46/hypothetical protein OsJ_15134 [Oryza sativa Japonica Group]
Unigene16351_Ganxin-203	-3.7669	0.83138	K09422|1|7e-24|106|zma:100279834|myb proto-oncogene protein, plant	GO:0005634//nucleus	GO:0043565//sequence-specific DNA binding;GO:0003682//chromatin binding	GO:0048658//tapetal layer development;GO:0010090//trichome morphogenesis	gi|38344747|emb|CAE03051.2|/1.335e-31/OSJNBa0089K21.5 [Oryza sativa Japonica Group]
Unigene16700_Ganxin-203	2.91245	0.90191	K09553|1|9e-12|68.9|sbi:SORBI_06g023830|stress-induced-phosphoprotein 1	-	GO:0051879//Hsp90 protein binding	-	gi|40539009|gb|AAR87266.1|/5.6266e-126/expressed protein [Oryza sativa Japonica Group]
Unigene43080_Ganxin-203	1.8284	0.833976	K09561|1|4e-08|55.1|mtr:MTR_8g011720|STIP1 homology and U-box containing protein 1 [EC:6.3.2.19]	GO:0005829//cytosol;GO:0000151//ubiquitin ligase complex;GO:0005634//nucleus	GO:0004842//ubiquitin-protein ligase activity;GO:0070696//transmembrane receptor protein serine/threonine kinase binding	GO:0031348//negative regulation of defense response;GO:0042742//defense response to bacterium;GO:0009908//flower development;GO:0048586//regulation of long-day photoperiodism, flowering;GO:0016567//protein ubiquitination;GO:0043069//negative regulation of programmed cell death	gi|218187101|gb|EEC69528.1|/1.05938e-81/hypothetical protein OsI_38799 [Oryza sativa Indica Group]
CL628.Contig1_Ganxin-203	5.18908	0.913734	K09571|1|0.0|872|zma:100283417|FK506-binding protein 4/5 [EC:5.2.1.8]	GO:0005829//cytosol;GO:0071944//cell periphery;GO:0016020//membrane;GO:0005634//nucleus	GO:0032266//phosphatidylinositol-3-phosphate binding;GO:0003755//peptidyl-prolyl cis-trans isomerase activity;GO:0005528//FK506 binding;GO:0080025//phosphatidylinositol-3,5-bisphosphate binding	GO:0009845//seed germination;GO:0000413//protein peptidyl-prolyl isomerization;GO:0006457//protein folding;GO:0009611//response to wounding;GO:0009408//response to heat;GO:0006970//response to osmotic stress;GO:0046686//response to cadmium ion	gi|115457870|ref|NP_001052535.1|/0/Os04g0352400 [Oryza sativa Japonica Group]
Unigene41952_Ganxin-203	-2.05744	0.829974	K09646|1|2e-27|118|osa:4333028|serine carboxypeptidase 1 [EC:3.4.16.-]	GO:0016023//cytoplasmic membrane-bounded vesicle	GO:0004180//carboxypeptidase activity	-	gi|218188108|gb|EEC70535.1|/1.05038e-36/hypothetical protein OsI_01665 [Oryza sativa Indica Group]
Unigene47200_Ganxin-203	-2.05571	0.859295	K09753|1|1e-38|159|sbi:SORBI_07g021680|cinnamoyl-CoA reductase [EC:1.2.1.44]	-	GO:0050662//coenzyme binding;GO:0003824//catalytic activity	GO:0044237//cellular metabolic process;GO:0080167//response to karrikin	gi|115483634|ref|NP_001065487.1|/0/Os10g0576900 [Oryza sativa Japonica Group]
Unigene13257_Ganxin-203	-2.43255	0.884176	K09753|1|1e-62|238|pop:POPTR_813757|cinnamoyl-CoA reductase [EC:1.2.1.44]	GO:0005829//cytosol	GO:0016491//oxidoreductase activity;GO:0050662//coenzyme binding	GO:0080110//sporopollenin biosynthetic process	gi|115434292|ref|NP_001041904.1|/0/Os01g0127500 [Oryza sativa Japonica Group]
Unigene39634_Ganxin-203	-2.04978	0.862288	K09753|1|2e-28|122|rcu:RCOM_0470860|cinnamoyl-CoA reductase [EC:1.2.1.44];K13082|2|2e-28|122|pop:POPTR_710083|bifunctional dihydroflavonol 4-reductase/flavanone 4-reductase [EC:1.1.1.219 1.1.1.234]	GO:0005783//endoplasmic reticulum	GO:0050662//coenzyme binding;GO:0003824//catalytic activity	GO:0048316//seed development;GO:0080110//sporopollenin biosynthetic process	gi|222640860|gb|EEE68992.1|/3.22472e-78/hypothetical protein OsJ_27928 [Oryza sativa Japonica Group]
Unigene48077_Ganxin-203	-2.28375	0.837964	K09775|1|7e-79|291|bdi:100821322|hypothetical protein	GO:0016020//membrane	GO:0004601//peroxidase activity	GO:0055114//oxidation-reduction process	gi|125602059|gb|EAZ41384.1|/2.16091e-102/hypothetical protein OsJ_25902 [Oryza sativa Japonica Group]
Unigene18220_Ganxin-203	-1.82756	0.841465	K09872|1|4e-36|149|osa:4335226|aquaporin PIP	GO:0005773//vacuole;GO:0046658//anchored to plasma membrane;GO:0009506//plasmodesma;GO:0016021//integral to membrane;GO:0005634//nucleus	GO:0005515//protein binding;GO:0015250//water channel activity	GO:0006833//water transport;GO:0009737//response to abscisic acid stimulus	gi|573965409|ref|XP_006664814.1|/6.18189e-35/PREDICTED: probable aquaporin PIP2-6-like [Oryza brachyantha]
Unigene8562_Ganxin-203	-1.9556	0.812596	K09873|1|2e-12|68.9|osa:4324277|aquaporin TIP	-	-	-	gi|218187815|gb|EEC70242.1|/4.37048e-11/hypothetical protein OsI_01025 [Oryza sativa Indica Group]
Unigene35858_Ganxin-203	-3.33155	0.901471	K09873|1|2e-39|159|osa:4324276|aquaporin TIP	GO:0016021//integral to membrane;GO:0042807//central vacuole;GO:0009705//plant-type vacuole membrane	GO:0005215//transporter activity	GO:0006810//transport	gi|222618045|gb|EEE54177.1|/2.43459e-38/hypothetical protein OsJ_00995 [Oryza sativa Japonica Group]
Unigene35859_Ganxin-203	-3.18533	0.858592	K09873|1|2e-54|207|osa:4324276|aquaporin TIP	GO:0016021//integral to membrane;GO:0005774//vacuolar membrane;GO:0000325//plant-type vacuole	GO:0005215//transporter activity	GO:0006810//transport	gi|125525037|gb|EAY73151.1|/2.11246e-53/hypothetical protein OsI_01024 [Oryza sativa Indica Group]
Unigene26603_Ganxin-203	-1.60413	0.819966	K09874|1|1e-161|568|osa:4328814|aquaporin NIP	GO:0005886//plasma membrane;GO:0016021//integral to membrane	GO:0015129//lactate transmembrane transporter activity;GO:0015105//arsenite transmembrane transporter activity;GO:0015250//water channel activity	GO:0031347//regulation of defense response;GO:0006833//water transport;GO:0015700//arsenite transport;GO:0035873//lactate transmembrane transport;GO:0080170//hydrogen peroxide transmembrane transport;GO:0046685//response to arsenic-containing substance;GO:0001666//response to hypoxia	gi|115445191|ref|NP_001046375.1|/2.09443e-160/Os02g0232900 [Oryza sativa Japonica Group]
Unigene41787_Ganxin-203	-2.45905	0.875031	K09874|1|1e-39|159|osa:4340558|aquaporin NIP	GO:0016021//integral to membrane	GO:0005215//transporter activity	GO:0006810//transport	gi|115467216|ref|NP_001057207.1|/3.26603e-38/Os06g0228200 [Oryza sativa Japonica Group]
CL4291.Contig1_Ganxin-203	-2.15522	0.868253	K09874|1|2e-159|560|osa:4326119|aquaporin NIP	GO:0016021//integral to membrane	GO:0046715//borate transmembrane transporter activity	GO:0035445//borate transmembrane transport	gi|115434110|ref|NP_001041813.1|/3.93264e-158/Os01g0112400 [Oryza sativa Japonica Group]
Unigene42014_Ganxin-203	-2.23506	0.832688	K09955|1|8e-15|76.6|bdi:100829886|hypothetical protein	GO:0016023//cytoplasmic membrane-bounded vesicle	GO:0046556//alpha-N-arabinofuranosidase activity	GO:0046373//L-arabinose metabolic process	gi|218198543|gb|EEC80970.1|/9.56655e-22/hypothetical protein OsI_23693 [Oryza sativa Indica Group]
CL7965.Contig2_Ganxin-203	1.60612	0.815637	K10144|1|8e-172|601|osa:4348796|RING finger and CHY zinc finger domain-containing protein 1 [EC:6.3.2.19]	GO:0005739//mitochondrion	GO:0008270//zinc ion binding	-	gi|218184662|gb|EEC67089.1|/2.57072e-171/hypothetical protein OsI_33881 [Oryza sativa Indica Group]
Unigene15686_Ganxin-203	-1.84714	0.840908	K10251|1|1e-74|276|osa:4336202|beta-keto reductase [EC:1.1.1.-]	-	GO:0018454//acetoacetyl-CoA reductase activity;GO:0045703//ketoreductase activity	GO:0009790//embryo development;GO:0042761//very long-chain fatty acid biosynthetic process;GO:0055114//oxidation-reduction process	gi|116310470|emb|CAH67473.1|/2.60563e-73/H0805A05.3 [Oryza sativa Indica Group]
CL7666.Contig2_Ganxin-203	-1.61707	0.808232	K10251|1|4e-94|341|osa:4336202|beta-keto reductase [EC:1.1.1.-]	-	GO:0018454//acetoacetyl-CoA reductase activity;GO:0045703//ketoreductase activity	GO:0009790//embryo development;GO:0042761//very long-chain fatty acid biosynthetic process;GO:0055114//oxidation-reduction process	gi|115459050|ref|NP_001053125.1|/7.2751e-93/Os04g0483500 [Oryza sativa Japonica Group]
Unigene35256_Ganxin-203	-1.73727	0.827552	K10258|1|4e-87|318|osa:4324516|enoyl reductase [EC:1.3.1.-]	GO:0005737//cytoplasm;GO:0005886//plasma membrane;GO:0016021//integral to membrane	GO:0019166//trans-2-enoyl-CoA reductase (NADPH) activity;GO:0009922//fatty acid elongase activity	GO:0006665//sphingolipid metabolic process;GO:0010025//wax biosynthetic process;GO:0055114//oxidation-reduction process	gi|115434544|ref|NP_001042030.1|/7.721e-86/Os01g0150000 [Oryza sativa Japonica Group]
Unigene49377_Ganxin-203	-3.81848	0.847241	K10355|1|3e-09|58.2|osa:4351585|actin, other eukaryote;K05692|2|9e-09|56.6|mtr:MTR_2g008050|actin beta/gamma 1	-	-	-	gi|226493041|ref|NP_001150248.1|/7.84615e-08/LOC100283878 [Zea mays]
Unigene33050_Ganxin-203	-2.92669	0.892458	K10355|1|3e-117|418|osa:4349087|actin, other eukaryote	GO:0009941//chloroplast envelope;GO:0005773//vacuole;GO:0005618//cell wall;GO:0005730//nucleolus;GO:0005829//cytosol;GO:0009570//chloroplast stroma;GO:0005856//cytoskeleton;GO:0009506//plasmodesma;GO:0005886//plasma membrane;GO:0005739//mitochondrion	GO:0005515//protein binding;GO:0005507//copper ion binding;GO:0005524//ATP binding;GO:0005200//structural constituent of cytoskeleton	GO:0007010//cytoskeleton organization;GO:0006094//gluconeogenesis;GO:0009611//response to wounding;GO:0006007//glucose catabolic process;GO:0009651//response to salt stress;GO:0010498//proteasomal protein catabolic process;GO:0051301//cell division;GO:0009733//response to auxin stimulus;GO:0032880//regulation of protein localization;GO:0009845//seed germination;GO:0009416//response to light stimu…	gi|115482882|ref|NP_001065034.1|/5.34884e-116/Os10g0510000 [Oryza sativa Japonica Group]
Unigene1379_Ganxin-203	-3.75196	0.919351	K10355|1|3e-17|84.7|osa:4349087|actin, other eukaryote;K05692|3|4e-16|80.9|mtr:MTR_2g008050|actin beta/gamma 1	GO:0005829//cytosol;GO:0005618//cell wall;GO:0005856//cytoskeleton;GO:0005739//mitochondrion;GO:0009506//plasmodesma;GO:0009941//chloroplast envelope;GO:0009570//chloroplast stroma;GO:0005773//vacuole;GO:0005634//nucleus;GO:0005886//plasma membrane;GO:0048046//apoplast	GO:0005507//copper ion binding;GO:0005524//ATP binding	GO:0048768//root hair cell tip growth;GO:0009651//response to salt stress	gi|293331813|ref|NP_001167929.1|/7.84759e-16/putative actin family protein [Zea mays]
Unigene38812_Ganxin-203	1.88289	0.834143	K10523|1|8e-06|48.9|cre:CHLREDRAFT_152724|speckle-type POZ protein	GO:0005634//nucleus	GO:0046982//protein heterodimerization activity;GO:0042803//protein homodimerization activity	GO:0010114//response to red light	gi|218190448|gb|EEC72875.1|/2.04072e-140/hypothetical protein OsI_06647 [Oryza sativa Indica Group]
Unigene44928_Ganxin-203	-2.05594	0.812422	K10576|1|2e-18|90.1|vvi:100250088|ubiquitin-conjugating enzyme E2 H [EC:6.3.2.19];K13415|2|4e-11|65.9|osa:4324691|protein brassinosteroid insensitive 1 [EC:2.7.10.1 2.7.11.1]	GO:0016021//integral to membrane;GO:0009536//plastid	GO:0004672//protein kinase activity;GO:0005524//ATP binding	GO:0006468//protein phosphorylation	gi|53792169|dbj|BAD52802.1|/2.66723e-67/putative atypical receptor-like kinase MARK [Oryza sativa Japonica Group]
Unigene22504_Ganxin-203	-1.77022	0.806346	K10576|1|2e-24|110|vvi:100250088|ubiquitin-conjugating enzyme E2 H [EC:6.3.2.19];K13420|2|1e-23|107|sbi:SORBI_06g028760|LRR receptor-like serine/threonine-protein kinase FLS2 [EC:2.7.11.1]	GO:0016023//cytoplasmic membrane-bounded vesicle;GO:0005886//plasma membrane;GO:0016021//integral to membrane	GO:0004672//protein kinase activity;GO:0005524//ATP binding	GO:0006468//protein phosphorylation	gi|218188631|gb|EEC71058.1|/2.44419e-107/hypothetical protein OsI_02797 [Oryza sativa Indica Group]
Unigene44925_Ganxin-203	-2.4664	0.856602	K10576|1|5e-15|79.3|vvi:100250088|ubiquitin-conjugating enzyme E2 H [EC:6.3.2.19];K04733|2|1e-08|58.5|smo:SELMODRAFT_159261|interleukin-1 receptor-associated kinase 4 [EC:2.7.11.1];K13416|3|3e-08|57.0|ath:AT4G33430|brassinosteroid insensitive 1-associated receptor kinase 1 [EC:2.7.10.1 2.7.11.1];K13415|5|1e-07|54.7|osa:4324691|protein brassinosteroid insensitive 1 [EC:2.7.10.1 2.7.11.1]	GO:0005886//plasma membrane	GO:0005524//ATP binding;GO:0004674//protein serine/threonine kinase activity	GO:0006468//protein phosphorylation;GO:0007169//transmembrane receptor protein tyrosine kinase signaling pathway	gi|125535762|gb|EAY82250.1|/7.53878e-78/hypothetical protein OsI_37457 [Oryza sativa Indica Group]
CL4822.Contig1_Ganxin-203	-1.77924	0.806388	K10576|1|5e-51|200|vvi:100250088|ubiquitin-conjugating enzyme E2 H [EC:6.3.2.19];K13416|2|4e-50|197|aly:ARALYDRAFT_491347|brassinosteroid insensitive 1-associated receptor kinase 1 [EC:2.7.10.1 2.7.11.1];K13418|4|6e-49|193|aly:ARALYDRAFT_895025|somatic embryogenesis receptor kinase 1 [EC:2.7.10.1 2.7.11.1]	GO:0016021//integral to membrane;GO:0009506//plasmodesma;GO:0009505//plant-type cell wall;GO:0016023//cytoplasmic membrane-bounded vesicle;GO:0005886//plasma membrane	GO:0005524//ATP binding;GO:0050321//tau-protein kinase activity;GO:0032440//2-alkenal reductase [NAD(P)] activity	GO:0006468//protein phosphorylation;GO:2000605//positive regulation of secondary growth;GO:0055114//oxidation-reduction process	gi|115474103|ref|NP_001060650.1|/0/Os07g0681100 [Oryza sativa Japonica Group]
Unigene36042_Ganxin-203	-2.76987	0.847909	K10576|1|8e-12|66.6|vvi:100250088|ubiquitin-conjugating enzyme E2 H [EC:6.3.2.19];K00924|2|9e-08|53.1|aly:ARALYDRAFT_658378|[EC:2.7.1.-];K13420|3|1e-07|52.8|pop:POPTR_1075175|LRR receptor-like serine/threonine-protein kinase FLS2 [EC:2.7.11.1]	GO:0005886//plasma membrane;GO:0016021//integral to membrane	GO:0004672//protein kinase activity;GO:0005524//ATP binding	GO:0006468//protein phosphorylation	gi|222624832|gb|EEE58964.1|/5.04549e-60/hypothetical protein OsJ_10651 [Oryza sativa Japonica Group]
Unigene32530_Ganxin-203	2.16975	0.834449	K10609|1|1e-103|373|osa:4344771|cullin 4;K03869|2|1e-71|267|smo:SELMODRAFT_136955|cullin 3	GO:0005829//cytosol;GO:0031461//cullin-RING ubiquitin ligase complex	GO:0031625//ubiquitin protein ligase binding	GO:0006511//ubiquitin-dependent protein catabolic process;GO:0009960//endosperm development;GO:0009911//positive regulation of flower development;GO:0009639//response to red or far red light;GO:0009793//embryo development ending in seed dormancy	gi|218200547|gb|EEC82974.1|/2.482e-102/hypothetical protein OsI_27981 [Oryza sativa Indica Group]
Unigene32529_Ganxin-203	1.89339	0.84159	K10609|1|1e-155|547|osa:4344771|cullin 4;K03869|2|2e-134|476|zma:100384196|cullin 3	GO:0005829//cytosol;GO:0031461//cullin-RING ubiquitin ligase complex	GO:0031625//ubiquitin protein ligase binding	GO:0006511//ubiquitin-dependent protein catabolic process;GO:0009960//endosperm development;GO:0009911//positive regulation of flower development;GO:0009639//response to red or far red light;GO:0009793//embryo development ending in seed dormancy	gi|218200546|gb|EEC82973.1|/1.94499e-154/hypothetical protein OsI_27980 [Oryza sativa Indica Group]
CL372.Contig1_Ganxin-203	2.28085	0.863402	K10609|1|1e-57|219|osa:4344771|cullin 4;K03869|2|9e-54|206|zma:100384196|cullin 3	GO:0005829//cytosol;GO:0031461//cullin-RING ubiquitin ligase complex	GO:0031625//ubiquitin protein ligase binding	GO:0006511//ubiquitin-dependent protein catabolic process;GO:0009960//endosperm development;GO:0009911//positive regulation of flower development;GO:0009639//response to red or far red light;GO:0009793//embryo development ending in seed dormancy	gi|115474995|ref|NP_001061094.1|/2.62535e-56/Os08g0170900 [Oryza sativa Japonica Group]
CL3450.Contig1_Ganxin-203	2.2901	0.862998	K10609|1|7e-104|374|osa:4344771|cullin 4;K03869|2|8e-79|290|pop:POPTR_566300|cullin 3	GO:0005829//cytosol;GO:0031461//cullin-RING ubiquitin ligase complex	GO:0031625//ubiquitin protein ligase binding	GO:0006511//ubiquitin-dependent protein catabolic process;GO:0009960//endosperm development;GO:0009911//positive regulation of flower development;GO:0009639//response to red or far red light;GO:0009793//embryo development ending in seed dormancy	gi|218200547|gb|EEC82974.1|/1.18155e-102/hypothetical protein OsI_27981 [Oryza sativa Indica Group]
Unigene45125_Ganxin-203	-1.91236	0.84342	K10703|1|4e-20|94.4|osa:4335343|3-hydroxy acyl-CoA dehydratase [EC:4.2.1.-]	GO:0005789//endoplasmic reticulum membrane;GO:0016021//integral to membrane	GO:0016829//lyase activity	GO:0006633//fatty acid biosynthetic process;GO:0007275//multicellular organismal development	gi|218194482|gb|EEC76909.1|/7.43764e-19/hypothetical protein OsI_15146 [Oryza sativa Indica Group]
Unigene1341_Ganxin-203	-2.59205	0.88918	K10730|1|1e-07|55.8|osa:4336217|ATP-dependent DNA helicase Q4 [EC:3.6.4.12];K01115|2|2e-07|55.1|vcn:VOLCADRAFT_99471|phospholipase D [EC:3.1.4.4];K13171|3|2e-07|55.1|ath:AT2G29210|serine/arginine repetitive matrix protein 1	-	-	-	gi|125533148|gb|EAY79696.1|/5.08432e-115/hypothetical protein OsI_34845 [Oryza sativa Indica Group]
Unigene8405_Ganxin-203	-2.24105	0.834178	K10802|1|2e-25|113|vvi:100256381|high mobility group protein B1	-	-	-	gi|125559825|gb|EAZ05273.1|/8.63906e-86/hypothetical protein OsI_27476 [Oryza sativa Indica Group]
Unigene24110_Ganxin-203	-2.08452	0.864501	K10802|1|3e-38|155|gmx:100499704|high mobility group protein B1	-	-	-	gi|115480551|ref|NP_001063869.1|/4.06698e-68/Os09g0551600 [Oryza sativa Japonica Group]
Unigene765_Ganxin-203	-4.77639	0.926457	K10990|1|1e-10|65.9|sbi:SORBI_06g014000|RecQ-mediated genome instability protein 1;K14325|2|7e-10|63.2|rcu:RCOM_1576190|RNA-binding protein with serine-rich domain 1;K01115|3|3e-09|61.2|vcn:VOLCADRAFT_99471|phospholipase D [EC:3.1.4.4]	GO:0016023//cytoplasmic membrane-bounded vesicle	-	-	gi|125535340|gb|EAY81888.1|/2.45482e-130/hypothetical protein OsI_37053 [Oryza sativa Indica Group]
CL5944.Contig1_Ganxin-203	-1.82217	0.839711	K10999|1|1e-60|230|osa:4337958|cellulose synthase A [EC:2.4.1.12]	GO:0016021//integral to membrane;GO:0005768//endosome;GO:0005802//trans-Golgi network;GO:0005794//Golgi apparatus;GO:0005886//plasma membrane	GO:0008270//zinc ion binding;GO:0016760//cellulose synthase (UDP-forming) activity	GO:0009833//primary cell wall biogenesis;GO:0030244//cellulose biosynthetic process;GO:0042538//hyperosmotic salinity response	gi|573943449|ref|XP_006654097.1|/2.75471e-59/PREDICTED: probable cellulose synthase A catalytic subunit 1 [UDP-forming]-like [Oryza brachyantha]
Unigene39992_Ganxin-203	-1.96276	0.844395	K10999|1|2e-27|119|osa:4348853|cellulose synthase A [EC:2.4.1.12]	GO:0016021//integral to membrane;GO:0005886//plasma membrane	GO:0008270//zinc ion binding;GO:0016760//cellulose synthase (UDP-forming) activity	GO:0030244//cellulose biosynthetic process;GO:0042742//defense response to bacterium;GO:0009834//secondary cell wall biogenesis;GO:0050832//defense response to fungus	gi|222612976|gb|EEE51108.1|/3.70623e-26/hypothetical protein OsJ_31839 [Oryza sativa Japonica Group]
Unigene46443_Ganxin-203	-1.57316	0.806186	K10999|1|3e-11|65.1|zma:542624|cellulose synthase A [EC:2.4.1.12]	-	-	-	gi|162461169|ref|NP_001105621.1|/6.37315e-10/cellulose synthase-4 [Zea mays]
Unigene756_Ganxin-203	-1.88925	0.842703	K10999|1|3e-64|243|osa:4342850|cellulose synthase A [EC:2.4.1.12]	GO:0016021//integral to membrane;GO:0005794//Golgi apparatus;GO:0005886//plasma membrane	GO:0008270//zinc ion binding;GO:0016760//cellulose synthase (UDP-forming) activity	GO:0009833//primary cell wall biogenesis;GO:0016049//cell growth;GO:0030244//cellulose biosynthetic process;GO:0010214//seed coat development;GO:0043622//cortical microtubule organization;GO:0010192//mucilage biosynthetic process	gi|218199385|gb|EEC81812.1|/5.54661e-63/hypothetical protein OsI_25542 [Oryza sativa Indica Group]
Unigene14501_Ganxin-203	-1.61841	0.818191	K10999|1|8e-23|103|osa:4343049|cellulose synthase A [EC:2.4.1.12]	GO:0016021//integral to membrane;GO:0005794//Golgi apparatus;GO:0005886//plasma membrane	GO:0008270//zinc ion binding;GO:0016760//cellulose synthase (UDP-forming) activity	GO:0009833//primary cell wall biogenesis;GO:0016049//cell growth;GO:0030244//cellulose biosynthetic process;GO:0010214//seed coat development;GO:0043622//cortical microtubule organization	gi|270486538|gb|ACZ82299.1|/2.06481e-21/cellulose synthase [Phyllostachys edulis]
Unigene43580_Ganxin-203	-2.81861	0.902835	K11086|1|1e-08|58.2|vcn:VOLCADRAFT_107252|small nuclear ribonucleoprotein B and B'	GO:0016023//cytoplasmic membrane-bounded vesicle	-	-	gi|7106524|dbj|BAA92209.1|/2.33944e-44/putative structural protein [Oryza sativa Japonica Group]
Unigene46639_Ganxin-203	2.14556	0.816103	K11137|1|3e-52|202|osa:4329880|telomere length regulation protein	-	-	-	gi|297599537|ref|NP_001047336.2|/4.90436e-51/Os02g0599100 [Oryza sativa Japonica Group]
Unigene28393_Ganxin-203	-1.7987	0.826731	K11251|1|1e-30|129|osa:4352398|histone H2A	GO:0000786//nucleosome;GO:0005730//nucleolus	GO:0003677//DNA binding;GO:0046982//protein heterodimerization activity	GO:0001510//RNA methylation;GO:0006334//nucleosome assembly;GO:0008283//cell proliferation	gi|222617196|gb|EEE53328.1|/2.76112e-29/hypothetical protein OsJ_36334 [Oryza sativa Japonica Group]
CL2459.Contig2_Ganxin-203	-1.92914	0.841381	K11251|1|1e-35|145|osa:4332433|histone H2A	GO:0000786//nucleosome;GO:0005634//nucleus	GO:0003677//DNA binding;GO:0046982//protein heterodimerization activity	GO:0006334//nucleosome assembly	gi|115436786|ref|NP_001043136.1|/3.65102e-34/Os01g0502700 [Oryza sativa Japonica Group]
CL5831.Contig3_Ganxin-203	-2.08969	0.82284	K11251|1|1e-71|266|osa:4331710|histone H2A	GO:0000786//nucleosome;GO:0005730//nucleolus	GO:0003677//DNA binding;GO:0046982//protein heterodimerization activity	GO:0042742//defense response to bacterium;GO:0009909//regulation of flower development;GO:0044030//regulation of DNA methylation;GO:0016048//detection of temperature stimulus;GO:0006334//nucleosome assembly	gi|115450897|ref|NP_001049049.1|/2.15746e-70/Os03g0162200 [Oryza sativa Japonica Group]
Unigene25407_Ganxin-203	-2.34956	0.873973	K11251|1|2e-14|75.5|osa:4332433|histone H2A	GO:0000786//nucleosome;GO:0005634//nucleus	GO:0003677//DNA binding;GO:0046982//protein heterodimerization activity	GO:0006334//nucleosome assembly	gi|115436786|ref|NP_001043136.1|/4.75777e-13/Os01g0502700 [Oryza sativa Japonica Group]
Unigene7523_Ganxin-203	-2.42694	0.812825	K11251|1|2e-18|89.0|osa:4352398|histone H2A	GO:0005618//cell wall;GO:0000786//nucleosome;GO:0005730//nucleolus	GO:0003677//DNA binding;GO:0046982//protein heterodimerization activity	GO:0009294//DNA mediated transformation;GO:0009611//response to wounding;GO:0009617//response to bacterium;GO:0006334//nucleosome assembly	gi|115488866|ref|NP_001066920.1|/4.09724e-17/Os12g0530000 [Oryza sativa Japonica Group]
CL7357.Contig1_Ganxin-203	-2.52645	0.881309	K11251|1|2e-23|105|zma:100216750|histone H2A	GO:0000786//nucleosome;GO:0005634//nucleus	GO:0003677//DNA binding;GO:0046982//protein heterodimerization activity	GO:0006334//nucleosome assembly	gi|218195973|gb|EEC78400.1|/4.30619e-22/hypothetical protein OsI_18189 [Oryza sativa Indica Group]
Unigene28957_Ganxin-203	-2.22794	0.858927	K11253|1|1e-15|79.7|ota:Ot11g02340|histone H3	GO:0000786//nucleosome;GO:0005634//nucleus	GO:0003677//DNA binding;GO:0046982//protein heterodimerization activity	GO:0006334//nucleosome assembly	gi|413918289|gb|AFW58221.1|/5.29613e-17/histone H3.2 [Zea mays]
Unigene28956_Ganxin-203	-1.87492	0.829675	K11253|1|7e-16|80.1|ota:Ot11g02340|histone H3	GO:0000786//nucleosome;GO:0005634//nucleus	GO:0003677//DNA binding;GO:0046982//protein heterodimerization activity	GO:0006334//nucleosome assembly	gi|413953368|gb|AFW86017.1|/9.98807e-16/histone H3 [Zea mays]
Unigene43245_Ganxin-203	-2.57355	0.859525	K11254|1|3e-53|206|mtr:MTR_2g096100|histone H4	GO:0000786//nucleosome;GO:0005634//nucleus	GO:0003677//DNA binding;GO:0046982//protein heterodimerization activity	GO:0006334//nucleosome assembly	gi|195617694|gb|ACG30677.1|/1.35212e-53/histone H4 [Zea mays]
Unigene33120_Ganxin-203	3.887	0.880745	K11294|1|2e-07|55.8|sbi:SORBI_07g005510|nucleolin	-	-	-	gi|218190444|gb|EEC72871.1|/0/hypothetical protein OsI_06641 [Oryza sativa Indica Group]
Unigene36976_Ganxin-203	-4.51289	0.875428	K11323|1|1e-09|61.6|vcn:VOLCADRAFT_121342|histone arginine demethylase JMJD6 [EC:1.14.11.-]	-	-	-	gi|115466286|ref|NP_001056742.1|/3.43196e-127/Os06g0138900 [Oryza sativa Japonica Group]
Unigene11929_Ganxin-203	-1.78141	0.832612	K11323|1|2e-13|75.5|vcn:VOLCADRAFT_121342|histone arginine demethylase JMJD6 [EC:1.14.11.-]	GO:0016020//membrane	-	-	gi|125527080|gb|EAY75194.1|/0/hypothetical protein OsI_03086 [Oryza sativa Indica Group]
CL2263.Contig1_Ganxin-203	-2.54121	0.822764	K11323|1|5e-11|65.1|vcn:VOLCADRAFT_121342|histone arginine demethylase JMJD6 [EC:1.14.11.-];K00514|3|3e-09|59.3|rcu:RCOM_1428040|zeta-carotene desaturase [EC:1.3.5.6];K14306|4|6e-09|58.2|vvi:100265039|nuclear pore complex protein Nup62	GO:0016023//cytoplasmic membrane-bounded vesicle;GO:0005618//cell wall;GO:0009534//chloroplast thylakoid;GO:0005634//nucleus;GO:0048046//apoplast	GO:0016788//hydrolase activity, acting on ester bonds	GO:0006629//lipid metabolic process	gi|115464915|ref|NP_001056057.1|/2.53032e-93/Os05g0518300 [Oryza sativa Japonica Group]
Unigene16654_Ganxin-203	-1.83109	0.840991	K11323|1|6e-06|48.9|vcn:VOLCADRAFT_121342|histone arginine demethylase JMJD6 [EC:1.14.11.-]	GO:0016023//cytoplasmic membrane-bounded vesicle;GO:0005886//plasma membrane;GO:0016021//integral to membrane	-	GO:0042538//hyperosmotic salinity response;GO:0009414//response to water deprivation;GO:0009409//response to cold;GO:0009737//response to abscisic acid stimulus	gi|573953198|ref|XP_006658870.1|/1.22579e-26/PREDICTED: pentatricopeptide repeat-containing protein At4g33990-like [Oryza brachyantha]
CL761.Contig1_Ganxin-203	1.71091	0.81293	K11323|1|7e-10|62.4|vcn:VOLCADRAFT_121342|histone arginine demethylase JMJD6 [EC:1.14.11.-];K14845|5|2e-07|53.9|rcu:RCOM_1243340|RAT1-interacting protein	-	-	-	gi|108706573|gb|ABF94368.1|/3.59709e-128/expressed protein [Oryza sativa Japonica Group]
Unigene31290_Ganxin-203	-2.53938	0.8051	K11323|1|8e-07|51.2|vcn:VOLCADRAFT_121342|histone arginine demethylase JMJD6 [EC:1.14.11.-]	GO:0016023//cytoplasmic membrane-bounded vesicle	GO:0030598//rRNA N-glycosylase activity	GO:0006952//defense response;GO:0017148//negative regulation of translation	gi|222613311|gb|EEE51443.1|/4.10392e-90/hypothetical protein OsJ_32535 [Oryza sativa Japonica Group]
Unigene38679_Ganxin-203	-1.69753	0.821066	K11498|1|3e-12|68.2|smo:SELMODRAFT_83012|centromeric protein E	-	-	-	gi|169730530|gb|ACA64831.1|/1.62625e-13/SKIP interacting protein 13 [Oryza sativa]
Unigene32042_Ganxin-203	2.06537	0.864453	K11596|1|3e-06|47.8|osa:4342603|argonaute;K06640|3|6e-06|50.8|vcn:VOLCADRAFT_88866|serine/threonine-protein kinase ATR [EC:2.7.11.1];K11654|4|6e-06|50.8|vcn:VOLCADRAFT_80059|SWI/SNF-related matrix-associated actin-dependent regulator of chromatin subfamily A member 5 [EC:3.6.4.-];K14325|5|8e-06|50.4|aly:ARALYDRAFT_471861|RNA-binding protein with serine-rich domain 1	-	GO:0008289//lipid binding	-	gi|218199205|gb|EEC81632.1|/0/hypothetical protein OsI_25162 [Oryza sativa Indica Group]
Unigene41140_Ganxin-203	-1.80744	0.834783	K11596|1|9e-69|257|osa:4342138|argonaute	GO:0005739//mitochondrion	GO:0003676//nucleic acid binding	GO:0031047//gene silencing by RNA	gi|54291346|dbj|BAD62112.1|/1.10099e-71/unknown protein [Oryza sativa Japonica Group]
Unigene30650_Ganxin-203	1.66036	0.819465	K11643|1|0.0|930|sbi:SORBI_10g005630|chromodomain-helicase-DNA-binding protein 4 [EC:3.6.4.12]	GO:0005634//nucleus	GO:0008270//zinc ion binding;GO:0016740//transferase activity;GO:0004386//helicase activity;GO:0005506//iron ion binding;GO:0003677//DNA binding;GO:0005524//ATP binding	GO:2000023//regulation of lateral root development;GO:0009736//cytokinin mediated signaling pathway;GO:0008283//cell proliferation;GO:0009733//response to auxin stimulus;GO:0045892//negative regulation of transcription, DNA-dependent;GO:0009788//negative regulation of abscisic acid mediated signaling pathway;GO:0009739//response to gibberellin stimulus;GO:0035556//intracellular signal transduction	gi|218197711|gb|EEC80138.1|/0/hypothetical protein OsI_21929 [Oryza sativa Indica Group]
Unigene30651_Ganxin-203	1.90712	0.832751	K11643|1|3e-129|459|bdi:100827866|chromodomain-helicase-DNA-binding protein 4 [EC:3.6.4.12]	GO:0005634//nucleus	GO:0008270//zinc ion binding;GO:0016740//transferase activity;GO:0004386//helicase activity;GO:0005506//iron ion binding;GO:0003677//DNA binding;GO:0005524//ATP binding	GO:2000023//regulation of lateral root development;GO:0009736//cytokinin mediated signaling pathway;GO:0008283//cell proliferation;GO:0009733//response to auxin stimulus;GO:0045892//negative regulation of transcription, DNA-dependent;GO:0009788//negative regulation of abscisic acid mediated signaling pathway;GO:0009739//response to gibberellin stimulus	gi|218197711|gb|EEC80138.1|/5.4988e-158/hypothetical protein OsI_21929 [Oryza sativa Indica Group]
Unigene30653_Ganxin-203	2.16096	0.826814	K11643|1|7e-71|264|bdi:100827866|chromodomain-helicase-DNA-binding protein 4 [EC:3.6.4.12]	GO:0005634//nucleus	GO:0008270//zinc ion binding;GO:0003677//DNA binding;GO:0016887//ATPase activity;GO:0005524//ATP binding;GO:0003678//DNA helicase activity	GO:0006346//methylation-dependent chromatin silencing;GO:0016246//RNA interference;GO:2000023//regulation of lateral root development;GO:0009736//cytokinin mediated signaling pathway;GO:0008283//cell proliferation;GO:0009733//response to auxin stimulus;GO:0009788//negative regulation of abscisic acid mediated signaling pathway;GO:0009739//response to gibberellin stimulus	gi|55771379|dbj|BAD72546.1|/1.41449e-88/chromatin-remodeling factor CHD3 [Oryza sativa Japonica Group]
CL6834.Contig2_Ganxin-203	2.14488	0.866798	K11968|1|0.0|670|sbi:SORBI_07g025570|ariadne-1	GO:0016020//membrane;GO:0005739//mitochondrion	GO:0003676//nucleic acid binding;GO:0008270//zinc ion binding	-	gi|115477573|ref|NP_001062382.1|/0/Os08g0540300 [Oryza sativa Japonica Group]
Unigene34463_Ganxin-203	1.84279	0.841012	K11968|1|2e-83|305|sbi:SORBI_07g025570|ariadne-1	GO:0005739//mitochondrion	GO:0003676//nucleic acid binding;GO:0008270//zinc ion binding	-	gi|218201538|gb|EEC83965.1|/1.45012e-92/hypothetical protein OsI_30081 [Oryza sativa Indica Group]
CL2377.Contig1_Ganxin-203	-2.51214	0.811065	K12126|1|1e-07|56.2|aly:ARALYDRAFT_471048|phytochrome-interacting factor 3	GO:0005634//nucleus	GO:0046983//protein dimerization activity	-	gi|218191496|gb|EEC73923.1|/0/hypothetical protein OsI_08775 [Oryza sativa Indica Group]
Unigene40046_Ganxin-203	-2.12238	0.836245	K12126|1|1e-11|68.2|aly:ARALYDRAFT_471048|phytochrome-interacting factor 3;K10863|3|9e-08|55.5|aly:ARALYDRAFT_486946|aprataxin [EC:3.-.-.-]	GO:0009536//plastid	GO:0046983//protein dimerization activity	-	gi|222628662|gb|EEE60794.1|/3.96333e-101/hypothetical protein OsJ_14380 [Oryza sativa Japonica Group]
CL971.Contig2_Ganxin-203	1.99626	0.803666	K12130|1|0.0|770|osa:4347674|pseudo-response regulator 5	GO:0005634//nucleus	GO:0000156//phosphorelay response regulator activity	GO:0000160//two-component signal transduction system (phosphorelay);GO:0035556//intracellular signal transduction;GO:0048511//rhythmic process;GO:0006355//regulation of transcription, DNA-dependent	gi|218202508|gb|EEC84935.1|/0/hypothetical protein OsI_32150 [Oryza sativa Indica Group]
Unigene883_Ganxin-203	1.59227	0.800695	K12130|1|3e-44|174|osa:4347674|pseudo-response regulator 5	GO:0005634//nucleus	GO:0000156//phosphorelay response regulator activity	GO:0000160//two-component signal transduction system (phosphorelay);GO:0035556//intracellular signal transduction;GO:0048511//rhythmic process;GO:0006355//regulation of transcription, DNA-dependent	gi|218202508|gb|EEC84935.1|/7.49995e-43/hypothetical protein OsI_32150 [Oryza sativa Indica Group]
Unigene234_Ganxin-203	-2.14816	0.858961	K12309|1|0.0|951|ath:AT3G52840|beta-galactosidase [EC:3.2.1.23];K01190|3|1e-63|243|cme:CMP078C|beta-galactosidase [EC:3.2.1.23]	GO:0016023//cytoplasmic membrane-bounded vesicle;GO:0048046//apoplast	GO:0030246//carbohydrate binding;GO:0004565//beta-galactosidase activity	GO:0005975//carbohydrate metabolic process	gi|115450935|ref|NP_001049068.1|/0/Os03g0165400 [Oryza sativa Japonica Group]
CL1742.Contig3_Ganxin-203	-1.66598	0.811781	K12309|1|2e-71|266|aly:ARALYDRAFT_485655|beta-galactosidase [EC:3.2.1.23]	GO:0016023//cytoplasmic membrane-bounded vesicle;GO:0048046//apoplast;GO:0009536//plastid	GO:0004565//beta-galactosidase activity	GO:0005975//carbohydrate metabolic process	gi|125581329|gb|EAZ22260.1|/3.82713e-118/hypothetical protein OsJ_05915 [Oryza sativa Japonica Group]
CL4434.Contig1_Ganxin-203	-2.33625	0.874189	K12373|1|0.0|1081|osa:4324914|hexosaminidase [EC:3.2.1.52]	GO:0016023//cytoplasmic membrane-bounded vesicle;GO:0009505//plant-type cell wall	GO:0004563//beta-N-acetylhexosaminidase activity	GO:0005975//carbohydrate metabolic process	gi|115441545|ref|NP_001045052.1|/0/Os01g0891000 [Oryza sativa Japonica Group]
Unigene36008_Ganxin-203	-1.78651	0.82545	K12393|1|3e-36|148|osa:4339486|AP-1 complex subunit mu	GO:0005829//cytosol;GO:0030131//clathrin adaptor complex	-	GO:0016192//vesicle-mediated transport;GO:0006886//intracellular protein transport	gi|115465203|ref|NP_001056201.1|/5.01547e-35/Os05g0543100 [Oryza sativa Japonica Group]
Unigene36868_Ganxin-203	-2.3887	0.838242	K12418|1|5e-07|50.8|cre:CHLREDRAFT_32523|fatty acid desaturase (delta-4 desaturase) [EC:1.14.19.-];K15627|2|6e-07|50.4|vcn:VOLCADRAFT_90019|tether containing UBX domain for GLUT4;K01115|3|3e-06|48.1|vcn:VOLCADRAFT_99471|phospholipase D [EC:3.1.4.4];K12822|5|4e-06|47.8|bdi:100842258|RNA-binding protein 25	-	GO:0046872//metal ion binding;GO:0003950//NAD+ ADP-ribosyltransferase activity	GO:0008152//metabolic process	gi|38345520|emb|CAE01804.2|/1.18994e-56/OSJNBa0039K24.23 [Oryza sativa Japonica Group]
Unigene33832_Ganxin-203	-2.39077	0.836565	K12447|1|4e-06|50.1|cre:CHLREDRAFT_32796|UDP-sugar pyrophosphorylase [EC:2.7.7.64]	-	-	-	gi|242117495|dbj|BAH79978.1|/2.16375e-59/hypothetical protein [Oryza sativa Indica Group]
Unigene1641_Ganxin-203	-1.68388	0.810007	K12450|1|3e-31|132|osa:4332425|UDP-glucose 4,6-dehydratase [EC:4.2.1.76]	GO:0005829//cytosol;GO:0009506//plasmodesma	GO:0008460//dTDP-glucose 4,6-dehydratase activity;GO:0050377//UDP-glucose 4,6-dehydratase activity;GO:0050662//coenzyme binding;GO:0008831//dTDP-4-dehydrorhamnose reductase activity;GO:0010280//UDP-L-rhamnose synthase activity	GO:0010253//UDP-rhamnose biosynthetic process;GO:0045226//extracellular polysaccharide biosynthetic process;GO:0010214//seed coat development;GO:0051555//flavonol biosynthetic process;GO:0010315//auxin efflux;GO:0010192//mucilage biosynthetic process;GO:0055114//oxidation-reduction process	gi|115452247|ref|NP_001049724.1|/4.85787e-30/Os03g0278200 [Oryza sativa Japonica Group]
Unigene37700_Ganxin-203	-1.77646	0.819903	K12580|1|9e-08|54.7|vcn:VOLCADRAFT_92540|CCR4-NOT transcription complex subunit 3;K00602|2|5e-07|52.4|cre:CHLREDRAFT_116979|phosphoribosylaminoimidazolecarboxamide formyltransferase / IMP cyclohydrolase [EC:2.1.2.3 3.5.4.10];K12400|3|2e-06|50.1|cre:CHLREDRAFT_195459|AP-4 complex subunit epsilon-1;K01115|4|4e-06|33.5|vcn:VOLCADRAFT_99471|phospholipase D [EC:3.1.4.4]	-	-	-	gi|125551232|gb|EAY96941.1|/4.533e-105/hypothetical protein OsI_18858 [Oryza sativa Indica Group]
Unigene17619_Ganxin-203	9.61072	0.802741	K12619|1|3e-15|78.2|vvi:100260845|5'-3' exoribonuclease 2 [EC:3.1.13.-];K13148|2|5e-13|70.9|vvi:100261060|integrator complex subunit 11 [EC:3.1.27.-];K13217|3|2e-12|68.6|vvi:100243465|pre-mRNA-processing factor 39;K01855|4|3e-06|48.1|vvi:100244254|tRNA pseudouridine38/39 synthase [EC:5.4.99.45]	-	GO:0003964//RNA-directed DNA polymerase activity;GO:0003723//RNA binding	GO:0006278//RNA-dependent DNA replication	gi|218194347|gb|EEC76774.1|/1.9367e-35/hypothetical protein OsI_14862 [Oryza sativa Indica Group]
Unigene48595_Ganxin-203	-1.99133	0.808462	K12625|1|9e-16|79.7|osa:4335668|U6 snRNA-associated Sm-like protein LSm6	GO:0019013;GO:0030529//ribonucleoprotein complex	-	-	gi|38344578|emb|CAE05536.2|/2.51634e-14/OSJNBa0053B21.10 [Oryza sativa Japonica Group]
Unigene8077_Ganxin-203	6.55271	0.927396	K12811|1|3e-08|54.7|rcu:RCOM_0075460|ATP-dependent RNA helicase DDX46/PRP5 [EC:3.6.4.13];K13091|3|1e-07|52.8|olu:OSTLU_42846|RNA-binding protein 39	-	-	-	gi|255578793|ref|XP_002530253.1|/8.67493e-07/dead box ATP-dependent RNA helicase, putative [Ricinus communis]
Unigene13921_Ganxin-203	1.97666	0.853651	K12811|1|3e-15|80.9|mtr:MTR_2g007000|ATP-dependent RNA helicase DDX46/PRP5 [EC:3.6.4.13];K13172|2|8e-14|76.3|gmx:100792927|serine/arginine repetitive matrix protein 2	-	-	-	gi|115477116|ref|NP_001062154.1|/2.09095e-164/Os08g0500200 [Oryza sativa Japonica Group]
Unigene42435_Ganxin-203	-1.9343	0.81435	K12815|1|1e-08|58.5|cre:CHLREDRAFT_132956|pre-mRNA-splicing factor ATP-dependent RNA helicase PRP16 [EC:3.6.4.13];K03514|2|1e-08|58.2|cre:CHLREDRAFT_17066|DNA polymerase sigma subunit [EC:2.7.7.7];K15174|4|1e-06|51.6|gmx:100797526|RNA polymerase II-associated factor 1;K01115|5|2e-06|51.2|vcn:VOLCADRAFT_99471|phospholipase D [EC:3.1.4.4]	-	-	-	gi|215706441|dbj|BAG93297.1|/9.43501e-93/unnamed protein product [Oryza sativa Japonica Group]
CL3231.Contig3_Ganxin-203	6.08166	0.859636	K12815|1|8e-07|52.4|ppp:PHYPADRAFT_172110|pre-mRNA-splicing factor ATP-dependent RNA helicase PRP16 [EC:3.6.4.13]	GO:0009536//plastid	-	-	gi|115455271|ref|NP_001051236.1|/2.96818e-17/Os03g0744200 [Oryza sativa Japonica Group]
Unigene15307_Ganxin-203	2.38554	0.883404	K12819|1|1e-171|600|osa:4344572|pre-mRNA-processing factor SLU7	GO:0005681//spliceosomal complex	GO:0008270//zinc ion binding;GO:0003727//single-stranded RNA binding	GO:0045893//positive regulation of transcription, DNA-dependent;GO:0051276//chromosome organization;GO:0035196//production of miRNAs involved in gene silencing by miRNA;GO:0000398//mRNA splicing, via spliceosome;GO:0043687//post-translational protein modification;GO:0009410//response to xenobiotic stimulus;GO:0030422//production of siRNA involved in RNA interference;GO:0008284//positive regulatio…	gi|115474617|ref|NP_001060905.1|/3.06643e-170/Os08g0127700 [Oryza sativa Japonica Group]
Unigene47210_Ganxin-203	1.87006	0.842592	K12819|1|2e-142|503|osa:4344572|pre-mRNA-processing factor SLU7	GO:0005681//spliceosomal complex	GO:0003676//nucleic acid binding;GO:0008270//zinc ion binding	GO:0008380//RNA splicing;GO:0008284//positive regulation of cell proliferation;GO:0006397//mRNA processing	gi|115474617|ref|NP_001060905.1|/4.20657e-141/Os08g0127700 [Oryza sativa Japonica Group]
CL4983.Contig2_Ganxin-203	5.19786	0.888164	K12826|1|8e-07|52.0|gmx:100818114|splicing factor 3A subunit 2;K14563|2|8e-07|52.0|cme:CMN074C|rRNA 2'-O-methyltransferase fibrillarin [EC:2.1.1.-];K01115|3|8e-07|52.0|vcn:VOLCADRAFT_99471|phospholipase D [EC:3.1.4.4]	-	-	-	gi|37573084|dbj|BAC98654.1|/1.37102e-40/hypothetical protein [Oryza sativa Japonica Group]
CL6018.Contig1_Ganxin-203	1.80404	0.811232	K12854|1|0.0|3148|bdi:100827281|pre-mRNA-splicing helicase BRR2 [EC:3.6.4.13]	GO:0005829//cytosol;GO:0005730//nucleolus;GO:0009506//plasmodesma;GO:0016020//membrane	GO:0003676//nucleic acid binding;GO:0008026//ATP-dependent helicase activity;GO:0005524//ATP binding	GO:0006200//ATP catabolic process	gi|125537724|gb|EAY84119.1|/0/hypothetical protein OsI_05501 [Oryza sativa Indica Group]
CL7982.Contig1_Ganxin-203	2.22243	0.864091	K12856|1|0.0|2531|bdi:100846384|pre-mRNA-processing factor 8	GO:0005681//spliceosomal complex	GO:0017070//U6 snRNA binding;GO:0030623//U5 snRNA binding	GO:0000398//mRNA splicing, via spliceosome	gi|55296044|dbj|BAD67606.1|/0/putative splicing factor Prp8 [Oryza sativa Japonica Group]
Unigene47164_Ganxin-203	1.85475	0.84024	K12856|1|0.0|940|osa:4340248|pre-mRNA-processing factor 8	GO:0005681//spliceosomal complex;GO:0009506//plasmodesma	GO:0017070//U6 snRNA binding;GO:0030623//U5 snRNA binding	GO:0000398//mRNA splicing, via spliceosome	gi|222635026|gb|EEE65158.1|/0/hypothetical protein OsJ_20259 [Oryza sativa Japonica Group]
Unigene47161_Ganxin-203	1.95773	0.846914	K12856|1|7e-53|202|bdi:100846384|pre-mRNA-processing factor 8	GO:0005681//spliceosomal complex	GO:0017070//U6 snRNA binding;GO:0030623//U5 snRNA binding	GO:0000398//mRNA splicing, via spliceosome	gi|629105306|gb|KCW70775.1|/1.94532e-51/hypothetical protein EUGRSUZ_F03935 [Eucalyptus grandis]
Unigene35993_Ganxin-203	-2.00521	0.84777	K12890|1|2e-10|62.0|cre:CHLREDRAFT_195849|splicing factor, arginine/serine-rich 1/9	GO:0005618//cell wall;GO:0009536//plastid;GO:0016023//cytoplasmic membrane-bounded vesicle;GO:0005576//extracellular region	GO:0003909//DNA ligase activity;GO:0097159//organic cyclic compound binding	GO:0006281//DNA repair	gi|125574985|gb|EAZ16269.1|/3.89039e-15/hypothetical protein OsJ_31729 [Oryza sativa Japonica Group]
Unigene38444_Ganxin-203	2.0222	0.858488	K12890|1|5e-06|48.9|bdi:100842985|splicing factor, arginine/serine-rich 1/9	GO:0019013;GO:0030529//ribonucleoprotein complex	GO:0003676//nucleic acid binding;GO:0000166//nucleotide binding	GO:0009644//response to high light intensity;GO:0043484//regulation of RNA splicing	gi|125543223|gb|EAY89362.1|/5.15718e-35/hypothetical protein OsI_10866 [Oryza sativa Indica Group]
Unigene48365_Ganxin-203	-3.05462	0.821003	K12890|1|7e-11|63.5|cre:CHLREDRAFT_195849|splicing factor, arginine/serine-rich 1/9;K11594|5|1e-09|59.7|ath:AT2G42520|ATP-dependent RNA helicase [EC:3.6.4.13]	GO:0016023//cytoplasmic membrane-bounded vesicle	-	-	gi|218198065|gb|EEC80492.1|/5.9193e-48/hypothetical protein OsI_22736 [Oryza sativa Indica Group]
Unigene32927_Ganxin-203	1.60841	0.820523	K12891|1|6e-94|341|osa:4345884|splicing factor, arginine/serine-rich 2	GO:0016020//membrane;GO:0005829//cytosol;GO:0016607//nuclear speck	GO:0003676//nucleic acid binding;GO:0000166//nucleotide binding	-	gi|115476996|ref|NP_001062094.1|/1.27046e-92/Os08g0486200 [Oryza sativa Japonica Group]
Unigene37538_Ganxin-203	-2.78073	0.895917	K12896|1|7e-06|48.9|cre:CHLREDRAFT_195844|splicing factor, arginine/serine-rich 7	GO:0005739//mitochondrion	-	-	gi|218196654|gb|EEC79081.1|/1.23478e-108/hypothetical protein OsI_19673 [Oryza sativa Indica Group]
Unigene32622_Ganxin-203	-3.3853	0.892737	K12897|1|1e-05|47.0|zma:100282309|transformer-2 protein	GO:0005773//vacuole;GO:0032578;GO:0031225//anchored to membrane	-	-	gi|242054167|ref|XP_002456229.1|/1.82099e-17/hypothetical protein SORBIDRAFT_03g032490 [Sorghum bicolor]
CL1193.Contig1_Ganxin-203	-2.36471	0.854291	K12897|1|2e-09|58.9|zma:100282309|transformer-2 protein;K13091|4|1e-08|55.8|rcu:RCOM_1646720|RNA-binding protein 39;K12849|5|4e-08|54.3|vcn:VOLCADRAFT_57539|pre-mRNA-splicing factor 38A	GO:0016023//cytoplasmic membrane-bounded vesicle	-	-	gi|218191490|gb|EEC73917.1|/2.36683e-57/hypothetical protein OsI_08758 [Oryza sativa Indica Group]
CL4302.Contig5_Ganxin-203	2.02341	0.83994	K12900|1|4e-61|232|rcu:RCOM_0036490|FUS-interacting serine-arginine-rich protein 1;K12891|4|3e-13|73.2|ppp:PHYPADRAFT_172957|splicing factor, arginine/serine-rich 2	GO:0005829//cytosol;GO:0016607//nuclear speck;GO:0009536//plastid	GO:0003676//nucleic acid binding;GO:0000166//nucleotide binding	-	gi|222637522|gb|EEE67654.1|/2.16976e-84/hypothetical protein OsJ_25252 [Oryza sativa Japonica Group]
Unigene35612_Ganxin-203	-2.1524	0.853261	K13076|1|4e-23|104|osa:4346776|delta8-fatty-acid desaturase [EC:1.14.19.4]	-	GO:0016717//oxidoreductase activity, acting on paired donors, with oxidation of a pair of donors resulting in the reduction of molecular oxygen to two molecules of water;GO:0005506//iron ion binding;GO:0020037//heme binding;GO:0052631//sphingolipid delta-8 desaturase activity	GO:0006633//fatty acid biosynthetic process;GO:0055114//oxidation-reduction process	gi|222641376|gb|EEE69508.1|/7.27262e-22/hypothetical protein OsJ_28957 [Oryza sativa Japonica Group]
Unigene29593_Ganxin-203	1.61369	0.801217	K13093|1|3e-40|161|osa:4336279|HIV Tat-specific factor 1	GO:0005829//cytosol;GO:0005634//nucleus	GO:0003729//mRNA binding;GO:0000166//nucleotide binding	GO:0009910//negative regulation of flower development;GO:0000184//nuclear-transcribed mRNA catabolic process, nonsense-mediated decay	gi|115459200|ref|NP_001053200.1|/6.6097e-39/Os04g0496400 [Oryza sativa Japonica Group]
Unigene33556_Ganxin-203	1.77043	0.811266	K13104|1|1e-154|543|osa:4339195|zinc finger protein 830	-	-	-	gi|115464657|ref|NP_001055928.1|/2.39265e-153/Os05g0495100 [Oryza sativa Japonica Group]
CL7252.Contig2_Ganxin-203	-2.25673	0.858474	K13148|1|4e-22|103|rcu:RCOM_0598050|integrator complex subunit 11 [EC:3.1.27.-];K11982|3|3e-09|61.2|sbi:SORBI_03g011120|E3 ubiquitin-protein ligase RNF115/126 [EC:6.3.2.19];K05283|5|4e-09|60.8|aly:ARALYDRAFT_354960|phosphatidylinositol glycan, class W [EC:2.3.-.-]	-	GO:0008270//zinc ion binding	-	gi|125527404|gb|EAY75518.1|/0/hypothetical protein OsI_03422 [Oryza sativa Indica Group]
Unigene46075_Ganxin-203	2.14616	0.809728	K13171|1|1e-06|49.7|ath:AT2G29210|serine/arginine repetitive matrix protein 1;K12418|2|2e-06|48.9|cre:CHLREDRAFT_32523|fatty acid desaturase (delta-4 desaturase) [EC:1.14.19.-];K14325|3|4e-06|47.8|bdi:100845778|RNA-binding protein with serine-rich domain 1	-	-	-	gi|77548598|gb|ABA91395.1|/3.98331e-28/hypothetical protein LOC_Os11g04430 [Oryza sativa Japonica Group]
Unigene20551_Ganxin-203	6.01029	0.847958	K13171|1|1e-06|52.0|aly:ARALYDRAFT_901882|serine/arginine repetitive matrix protein 1	-	-	-	gi|22093666|dbj|BAC06960.1|/9.17239e-14/hypothetical protein [Oryza sativa Japonica Group]
Unigene36359_Ganxin-203	-2.72985	0.897727	K13171|1|1e-06|52.0|vvi:100262120|serine/arginine repetitive matrix protein 1	GO:0016023//cytoplasmic membrane-bounded vesicle	-	-	gi|115464903|ref|NP_001056051.1|/1.12864e-73/Os05g0517400 [Oryza sativa Japonica Group]
Unigene25546_Ganxin-203	-2.13056	0.84738	K13171|1|1e-07|54.7|mtr:MTR_4g064740|serine/arginine repetitive matrix protein 1;K00703|3|3e-06|50.1|cre:CHLREDRAFT_183277|starch synthase [EC:2.4.1.21]	GO:0005634//nucleus	GO:0003677//DNA binding	GO:0006355//regulation of transcription, DNA-dependent	gi|218192320|gb|EEC74747.1|/1.21728e-70/hypothetical protein OsI_10501 [Oryza sativa Indica Group]
Unigene46418_Ganxin-203	-2.9927	0.834755	K13171|1|1e-08|57.4|rcu:RCOM_0733150|serine/arginine repetitive matrix protein 1;K01206|2|3e-08|56.2|ath:AT1G67830|alpha-L-fucosidase [EC:3.2.1.51]	GO:0016023//cytoplasmic membrane-bounded vesicle	GO:0016788//hydrolase activity, acting on ester bonds	GO:0006629//lipid metabolic process	gi|115464399|ref|NP_001055799.1|/2.86088e-96/Os05g0468500 [Oryza sativa Japonica Group]
Unigene15356_Ganxin-203	-2.65924	0.890879	K13171|1|1e-09|62.0|ath:AT2G29210|serine/arginine repetitive matrix protein 1;K14325|5|3e-08|57.0|osa:4325394|RNA-binding protein with serine-rich domain 1	GO:0016023//cytoplasmic membrane-bounded vesicle	-	-	gi|297722591|ref|NP_001173659.1|/3.83031e-97/Os03g0781600 [Oryza sativa Japonica Group]
Unigene27323_Ganxin-203	-3.34788	0.903698	K13171|1|2e-06|48.5|aly:ARALYDRAFT_901882|serine/arginine repetitive matrix protein 1	GO:0016023//cytoplasmic membrane-bounded vesicle	GO:0030598//rRNA N-glycosylase activity	GO:0006952//defense response;GO:0017148//negative regulation of translation	gi|218193541|gb|EEC75968.1|/4.10347e-25/hypothetical protein OsI_13077 [Oryza sativa Indica Group]
Unigene7863_Ganxin-203	-3.75572	0.816187	K13171|1|2e-06|48.5|ath:AT2G29210|serine/arginine repetitive matrix protein 1	GO:0005576//extracellular region;GO:0016020//membrane;GO:0016023//cytoplasmic membrane-bounded vesicle;GO:0009506//plasmodesma	-	GO:0051707//response to other organism	gi|218198796|gb|EEC81223.1|/4.74895e-50/hypothetical protein OsI_24266 [Oryza sativa Indica Group]
Unigene47870_Ganxin-203	-2.37069	0.852405	K13171|1|2e-06|48.9|aly:ARALYDRAFT_901882|serine/arginine repetitive matrix protein 1	GO:0009507//chloroplast	-	GO:0090391//granum assembly;GO:0006886//intracellular protein transport;GO:0080167//response to karrikin	gi|353558690|sp|A2YLX7.1|LTD_ORYSI/2.63765e-48/RecName: Full=Protein LHCP TRANSLOCATION DEFECT; Flags: Precursor
CL3436.Contig1_Ganxin-203	-2.24049	0.834992	K13171|1|2e-06|52.0|mtr:MTR_4g064740|serine/arginine repetitive matrix protein 1;K01051|2|3e-06|51.2|gmx:100776781|pectinesterase [EC:3.1.1.11];K14709|3|5e-06|50.4|vcn:VOLCADRAFT_104214|solute carrier family 39 (zinc transporter), member 1/2/3;K15174|4|9e-06|49.7|rcu:RCOM_1489440|RNA polymerase II-associated factor 1	-	-	-	gi|222624486|gb|EEE58618.1|/1.08307e-49/hypothetical protein OsJ_09972 [Oryza sativa Japonica Group]
Unigene24728_Ganxin-203	-4.95145	0.837414	K13171|1|2e-07|52.4|ath:AT2G29210|serine/arginine repetitive matrix protein 1;K14325|3|2e-07|52.0|vvi:100267894|RNA-binding protein with serine-rich domain 1	GO:0016023//cytoplasmic membrane-bounded vesicle	-	-	gi|125545189|gb|EAY91328.1|/1.62211e-66/hypothetical protein OsI_12944 [Oryza sativa Indica Group]
CL2500.Contig3_Ganxin-203	-1.7957	0.818303	K13171|1|2e-09|62.4|rcu:RCOM_0733150|serine/arginine repetitive matrix protein 1;K11971|2|2e-09|62.0|osa:4330395|E3 ubiquitin-protein ligase RNF14 [EC:6.3.2.19];K14325|3|3e-09|61.6|gmx:100804778|RNA-binding protein with serine-rich domain 1	GO:0005829//cytosol;GO:0009506//plasmodesma;GO:0005794//Golgi apparatus	GO:0005507//copper ion binding;GO:0045735//nutrient reservoir activity;GO:0008270//zinc ion binding	-	gi|115461739|ref|NP_001054469.1|/0/Os05g0116000 [Oryza sativa Japonica Group]
CL5309.Contig1_Ganxin-203	-1.84706	0.818964	K13171|1|2e-10|65.1|aly:ARALYDRAFT_901882|serine/arginine repetitive matrix protein 1;K14325|3|2e-09|61.6|sbi:SORBI_03g046480|RNA-binding protein with serine-rich domain 1	-	-	-	gi|125590072|gb|EAZ30422.1|/2.71382e-72/hypothetical protein OsJ_14475 [Oryza sativa Japonica Group]
Unigene13389_Ganxin-203	-2.36285	0.820196	K13171|1|2e-11|68.6|vvi:100262120|serine/arginine repetitive matrix protein 1;K14325|4|2e-09|61.6|gmx:100783566|RNA-binding protein with serine-rich domain 1	-	-	-	gi|218201787|gb|EEC84214.1|/6.26167e-136/hypothetical protein OsI_30621 [Oryza sativa Indica Group]
Unigene24739_Ganxin-203	-2.82414	0.824608	K13171|1|2e-13|74.3|vvi:100262120|serine/arginine repetitive matrix protein 1;K14325|5|2e-10|63.9|rcu:RCOM_1576190|RNA-binding protein with serine-rich domain 1	GO:0016023//cytoplasmic membrane-bounded vesicle;GO:0016020//membrane	GO:0005507//copper ion binding;GO:0009055//electron carrier activity	-	gi|125560875|gb|EAZ06323.1|/2.12949e-106/hypothetical protein OsI_28556 [Oryza sativa Indica Group]
Unigene1155_Ganxin-203	-3.5085	0.915725	K13171|1|2e-22|104|ath:AT2G29210|serine/arginine repetitive matrix protein 1	-	-	-	gi|297723341|ref|NP_001174034.1|/2.96159e-148/Os04g0545250 [Oryza sativa Japonica Group]
Unigene47362_Ganxin-203	-1.56559	0.801168	K13171|1|3e-07|52.8|aly:ARALYDRAFT_901882|serine/arginine repetitive matrix protein 1;K14325|2|8e-07|51.2|smo:SELMODRAFT_446044|RNA-binding protein with serine-rich domain 1	GO:0016023//cytoplasmic membrane-bounded vesicle	-	-	gi|297607490|ref|NP_001060071.2|/7.66182e-38/Os07g0573900 [Oryza sativa Japonica Group]
Unigene14438_Ganxin-203	-2.49567	0.86011	K13171|1|3e-10|63.9|vvi:100262120|serine/arginine repetitive matrix protein 1	-	-	-	gi|115459198|ref|NP_001053199.1|/6.59958e-106/Os04g0496300 [Oryza sativa Japonica Group]
Unigene6878_Ganxin-203	-4.03442	0.904039	K13171|1|3e-10|64.3|vcn:VOLCADRAFT_121090|serine/arginine repetitive matrix protein 1;K11323|2|1e-09|62.0|vcn:VOLCADRAFT_121342|histone arginine demethylase JMJD6 [EC:1.14.11.-];K11714|3|7e-09|59.7|sbi:SORBI_09g019070|rhamnogalacturonan II specific xylosyltransferase [EC:2.4.2.-];K14306|4|1e-08|58.9|aly:ARALYDRAFT_483630|nuclear pore complex protein Nup62	GO:0016023//cytoplasmic membrane-bounded vesicle	-	-	gi|115455131|ref|NP_001051166.1|/7.16517e-155/Os03g0731800 [Oryza sativa Japonica Group]
Unigene932_Ganxin-203	-2.01811	0.829793	K13171|1|3e-14|77.4|aly:ARALYDRAFT_901882|serine/arginine repetitive matrix protein 1	-	-	-	gi|115453071|ref|NP_001050136.1|/1.12479e-156/Os03g0355700 [Oryza sativa Japonica Group]
Unigene42300_Ganxin-203	-2.71633	0.873883	K13171|1|3e-16|85.1|ath:AT2G29210|serine/arginine repetitive matrix protein 1	GO:0016020//membrane;GO:0005783//endoplasmic reticulum;GO:0005739//mitochondrion	GO:0050660//flavin adenine dinucleotide binding;GO:0046577//long-chain-alcohol oxidase activity	GO:0006066//alcohol metabolic process;GO:0055114//oxidation-reduction process	gi|218191193|gb|EEC73620.1|/0/hypothetical protein OsI_08118 [Oryza sativa Indica Group]
Unigene34621_Ganxin-203	-3.25928	0.895034	K13171|1|4e-06|50.4|ath:AT2G29210|serine/arginine repetitive matrix protein 1	GO:0016023//cytoplasmic membrane-bounded vesicle	-	-	gi|125543093|gb|EAY89232.1|/3.96218e-140/hypothetical protein OsI_10729 [Oryza sativa Indica Group]
CL1312.Contig1_Ganxin-203	-2.30524	0.805072	K13171|1|4e-10|63.2|vvi:100262120|serine/arginine repetitive matrix protein 1;K14325|3|1e-09|61.6|ppp:PHYPADRAFT_105411|RNA-binding protein with serine-rich domain 1	-	-	-	gi|125559184|gb|EAZ04720.1|/3.58223e-111/hypothetical protein OsI_26880 [Oryza sativa Indica Group]
Unigene40949_Ganxin-203	-1.6979	0.80897	K13171|1|4e-11|66.2|ath:AT2G29210|serine/arginine repetitive matrix protein 1	GO:0005773//vacuole;GO:0005618//cell wall	-	GO:0009627//systemic acquired resistance;GO:0010224//response to UV-B;GO:0046686//response to cadmium ion;GO:0031540//regulation of anthocyanin biosynthetic process;GO:0009615//response to virus	gi|115457060|ref|NP_001052130.1|/6.22484e-122/Os04g0165000 [Oryza sativa Japonica Group]
CL3633.Contig1_Ganxin-203	-2.65376	0.883306	K13171|1|4e-12|70.1|vvi:100262120|serine/arginine repetitive matrix protein 1	GO:0016023//cytoplasmic membrane-bounded vesicle;GO:0005618//cell wall	-	-	gi|115484453|ref|NP_001065888.1|/9.12841e-92/Os11g0178800 [Oryza sativa Japonica Group]
Unigene31255_Ganxin-203	-2.86394	0.869366	K13171|1|4e-12|70.5|ath:AT2G29210|serine/arginine repetitive matrix protein 1;K14325|5|3e-10|64.3|gmx:100804778|RNA-binding protein with serine-rich domain 1	GO:0009536//plastid	-	-	gi|218190603|gb|EEC73030.1|/4.57738e-59/hypothetical protein OsI_06968 [Oryza sativa Indica Group]
Unigene690_Ganxin-203	-1.99788	0.854013	K13171|1|4e-14|76.6|aly:ARALYDRAFT_901882|serine/arginine repetitive matrix protein 1	GO:0046658//anchored to plasma membrane;GO:0016023//cytoplasmic membrane-bounded vesicle	-	GO:0051716//cellular response to stimulus	gi|115473801|ref|NP_001060499.1|/2.55764e-44/Os07g0655800 [Oryza sativa Japonica Group]
Unigene22690_Ganxin-203	-2.39176	0.882569	K13171|1|4e-18|91.3|ath:AT2G29210|serine/arginine repetitive matrix protein 1	GO:0005768//endosome;GO:0005802//trans-Golgi network;GO:0005794//Golgi apparatus	-	-	gi|125527612|gb|EAY75726.1|/0/hypothetical protein OsI_03637 [Oryza sativa Indica Group]
CL3631.Contig1_Ganxin-203	-3.26563	0.858022	K13171|1|5e-07|50.8|vvi:100262120|serine/arginine repetitive matrix protein 1	GO:0009505//plant-type cell wall;GO:0009506//plasmodesma;GO:0016023//cytoplasmic membrane-bounded vesicle;GO:0016020//membrane	GO:0003677//DNA binding;GO:0004190//aspartic-type endopeptidase activity	GO:0006508//proteolysis;GO:0080167//response to karrikin	gi|115465771|ref|NP_001056485.1|/5.34476e-65/Os05g0590000 [Oryza sativa Japonica Group]
Unigene22823_Ganxin-203	-3.60859	0.895542	K13171|1|5e-08|54.7|ath:AT2G29210|serine/arginine repetitive matrix protein 1	-	GO:0005488//binding;GO:0016740//transferase activity	-	gi|218188029|gb|EEC70456.1|/8.68171e-28/hypothetical protein OsI_01490 [Oryza sativa Indica Group]
CL1068.Contig1_Ganxin-203	1.57895	0.803047	K13171|1|5e-09|60.5|gmx:100790051|serine/arginine repetitive matrix protein 1;K09566|2|1e-08|59.3|vvi:100264514|peptidyl-prolyl isomerase G (cyclophilin G) [EC:5.2.1.8];K14325|3|2e-08|58.9|bdi:100845778|RNA-binding protein with serine-rich domain 1	GO:0005829//cytosol;GO:0005618//cell wall;GO:0005739//mitochondrion;GO:0009506//plasmodesma;GO:0005774//vacuolar membrane;GO:0009579//thylakoid;GO:0009570//chloroplast stroma;GO:0005634//nucleus;GO:0005886//plasma membrane;GO:0048046//apoplast	GO:0005507//copper ion binding;GO:0008270//zinc ion binding;GO:0005509//calcium ion binding;GO:0005544//calcium-dependent phospholipid binding;GO:0004601//peroxidase activity;GO:0005524//ATP binding;GO:0042803//protein homodimerization activity	GO:0006979//response to oxidative stress;GO:0055114//oxidation-reduction process;GO:0070588//calcium ion transmembrane transport;GO:0009414//response to water deprivation;GO:0009651//response to salt stress;GO:0009409//response to cold;GO:0009408//response to heat;GO:0071435//potassium ion export;GO:0046686//response to cadmium ion;GO:0009639//response to red or far red light;GO:0009737//response…	gi|293653422|gb|ADE61246.1|/8.96243e-178/annexin 2 [Oryza sativa Indica Group]
Unigene43500_Ganxin-203	2.19036	0.824699	K13171|1|5e-11|66.2|ath:AT2G29210|serine/arginine repetitive matrix protein 1;K14325|5|1e-08|58.5|ath:AT1G16610|RNA-binding protein with serine-rich domain 1	GO:0005634//nucleus	GO:0003700//sequence-specific DNA binding transcription factor activity;GO:0043565//sequence-specific DNA binding	GO:0006355//regulation of transcription, DNA-dependent;GO:0006950//response to stress	gi|52077317|dbj|BAD46358.1|/6.04997e-110/putative heat shock factor [Oryza sativa Japonica Group]
Unigene42336_Ganxin-203	-2.3245	0.867285	K13171|1|5e-11|66.6|vvi:100262120|serine/arginine repetitive matrix protein 1	GO:0016023//cytoplasmic membrane-bounded vesicle	GO:0042802//identical protein binding;GO:0004252//serine-type endopeptidase activity	GO:0006508//proteolysis;GO:0043086//negative regulation of catalytic activity	gi|125552067|gb|EAY97776.1|/1.16078e-167/hypothetical protein OsI_19688 [Oryza sativa Indica Group]
Unigene30925_Ganxin-203	1.75274	0.829146	K13171|1|5e-11|67.0|ath:AT2G29210|serine/arginine repetitive matrix protein 1;K14325|2|1e-10|65.5|gmx:100804778|RNA-binding protein with serine-rich domain 1	-	-	GO:0006950//response to stress	gi|125551973|gb|EAY97682.1|/3.66327e-99/hypothetical protein OsI_19604 [Oryza sativa Indica Group]
Unigene155_Ganxin-203	-2.33098	0.85617	K13171|1|5e-12|70.1|ath:AT2G29210|serine/arginine repetitive matrix protein 1	GO:0016023//cytoplasmic membrane-bounded vesicle;GO:0009536//plastid	-	GO:0009834//secondary cell wall biogenesis	gi|125524514|gb|EAY72628.1|/2.41804e-123/hypothetical protein OsI_00494 [Oryza sativa Indica Group]
Unigene37313_Ganxin-203	-2.07012	0.817175	K13171|1|6e-06|47.4|vvi:100262120|serine/arginine repetitive matrix protein 1	GO:0005783//endoplasmic reticulum	-	-	gi|222612901|gb|EEE51033.1|/2.62252e-32/hypothetical protein OsJ_31681 [Oryza sativa Japonica Group]
CL3415.Contig2_Ganxin-203	-1.77463	0.808977	K13171|1|6e-06|49.3|vvi:100262120|serine/arginine repetitive matrix protein 1	GO:0016023//cytoplasmic membrane-bounded vesicle;GO:0048046//apoplast	GO:0005507//copper ion binding;GO:0009055//electron carrier activity	GO:0048653//anther development;GO:0009856//pollination	gi|115454887|ref|NP_001051044.1|/1.7808e-69/Os03g0709300 [Oryza sativa Japonica Group]
Unigene47181_Ganxin-203	-2.94226	0.904798	K13171|1|6e-12|70.1|aly:ARALYDRAFT_901882|serine/arginine repetitive matrix protein 1	GO:0016023//cytoplasmic membrane-bounded vesicle	-	-	gi|90399038|emb|CAJ86234.1|/7.23976e-109/H0402C08.10 [Oryza sativa Indica Group]
Unigene7407_Ganxin-203	-1.80077	0.825506	K13171|1|7e-15|79.3|vvi:100262120|serine/arginine repetitive matrix protein 1	GO:0009505//plant-type cell wall;GO:0005794//Golgi apparatus;GO:0016023//cytoplasmic membrane-bounded vesicle	-	GO:0009741//response to brassinosteroid stimulus;GO:0001666//response to hypoxia;GO:0040007//growth	gi|115448783|ref|NP_001048171.1|/1.3105e-141/Os02g0757100 [Oryza sativa Japonica Group]
Unigene27713_Ganxin-203	-2.19411	0.840922	K13171|1|8e-09|58.9|ath:AT2G29210|serine/arginine repetitive matrix protein 1;K15174|2|1e-07|42.7|bdi:100838919|RNA polymerase II-associated factor 1;K14325|5|3e-06|50.4|gmx:100804778|RNA-binding protein with serine-rich domain 1	-	-	-	gi|218197288|gb|EEC79715.1|/6.20122e-110/hypothetical protein OsI_21030 [Oryza sativa Indica Group]
CL5799.Contig2_Ganxin-203	-1.73179	0.813194	K13171|1|9e-11|65.9|vvi:100262120|serine/arginine repetitive matrix protein 1	GO:0016023//cytoplasmic membrane-bounded vesicle	-	GO:0009682//induced systemic resistance;GO:0009723//response to ethylene stimulus	gi|115481130|ref|NP_001064158.1|/4.15419e-134/Os10g0146200 [Oryza sativa Japonica Group]
Unigene16472_Ganxin-203	1.79735	0.830607	K13172|1|1e-16|82.8|bdi:100822512|serine/arginine repetitive matrix protein 2	-	-	-	gi|90265073|emb|CAH67746.1|/8.80532e-36/H0702G05.5 [Oryza sativa Indica Group]
Unigene16473_Ganxin-203	1.67929	0.806374	K13172|1|1e-97|354|bdi:100822512|serine/arginine repetitive matrix protein 2	-	-	-	gi|90265073|emb|CAH67746.1|/6.3267e-168/H0702G05.5 [Oryza sativa Indica Group]
CL1220.Contig4_Ganxin-203	6.83376	0.956376	K13195|1|4e-64|243|pop:POPTR_712972|cold-inducible RNA-binding protein;K12890|2|2e-33|140|cre:CHLREDRAFT_195849|splicing factor, arginine/serine-rich 1/9;K12741|3|6e-30|129|ath:AT5G40490|heterogeneous nuclear ribonucleoprotein A1/A3	GO:0048046//apoplast;GO:0009507//chloroplast;GO:0005618//cell wall;GO:0005794//Golgi apparatus;GO:0005777//peroxisome;GO:0005730//nucleolus;GO:0005829//cytosol;GO:0009506//plasmodesma;GO:0005886//plasma membrane	GO:0016301//kinase activity;GO:0000166//nucleotide binding;GO:0003697//single-stranded DNA binding;GO:0003690//double-stranded DNA binding;GO:0003729//mRNA binding	GO:0032508//DNA duplex unwinding;GO:0010119//regulation of stomatal movement;GO:0009414//response to water deprivation;GO:0006406//mRNA export from nucleus;GO:0009651//response to salt stress;GO:0016310//phosphorylation;GO:0010043//response to zinc ion;GO:0010228//vegetative to reproductive phase transition of meristem;GO:0046686//response to cadmium ion;GO:0009409//response to cold;GO:0000380//a…	gi|154550663|gb|ABS83497.1|/6.62063e-93/receptor-like serine threonine kinase [Oryza sativa Japonica Group]
Unigene1573_Ganxin-203	-2.06754	0.863868	K13232|1|2e-75|281|vvi:100241891|stilbene synthase [EC:2.3.1.95];K00660|4|3e-74|277|pop:POPTR_814872|chalcone synthase [EC:2.3.1.74]	GO:0005783//endoplasmic reticulum	GO:0090439//tetraketide alpha-pyrone synthase activity;GO:0016210//naringenin-chalcone synthase activity	GO:0030639//polyketide biosynthetic process;GO:0080110//sporopollenin biosynthetic process	gi|125532408|gb|EAY78973.1|/0/hypothetical protein OsI_34081 [Oryza sativa Indica Group]
Unigene24159_Ganxin-203	-1.95084	0.809255	K13254|1|2e-08|56.2|vcn:VOLCADRAFT_62257|spastin [EC:3.6.4.3]	-	GO:0017111//nucleoside-triphosphatase activity;GO:0005524//ATP binding	GO:0008152//metabolic process	gi|222619270|gb|EEE55402.1|/2.5618e-54/hypothetical protein OsJ_03507 [Oryza sativa Japonica Group]
Unigene9205_Ganxin-203	-2.06764	0.851201	K13258|1|1e-12|71.6|gmx:547489|2-hydroxyisoflavanone dehydratase [EC:4.2.1.105];K14493|2|1e-09|61.6|aly:ARALYDRAFT_477795|gibberellin receptor GID1 [EC:3.-.-.-]	GO:0016023//cytoplasmic membrane-bounded vesicle	GO:0016787//hydrolase activity	GO:0008152//metabolic process	gi|125561887|gb|EAZ07335.1|/8.30248e-83/hypothetical protein OsI_29584 [Oryza sativa Indica Group]
Unigene47290_Ganxin-203	-2.81854	0.895597	K13258|1|1e-56|218|gmx:547489|2-hydroxyisoflavanone dehydratase [EC:4.2.1.105];K14493|2|1e-29|129|aly:ARALYDRAFT_477795|gibberellin receptor GID1 [EC:3.-.-.-]	-	GO:0016787//hydrolase activity	GO:0008152//metabolic process	gi|115458666|ref|NP_001052933.1|/0/Os04g0449800 [Oryza sativa Japonica Group]
Unigene48721_Ganxin-203	-2.88946	0.818324	K13289|1|2e-27|118|zma:100282195|cathepsin A (carboxypeptidase C) [EC:3.4.16.5]	-	GO:0004185//serine-type carboxypeptidase activity	GO:0006508//proteolysis	gi|346577721|gb|AEO37081.1|/3.49313e-32/grain size 5 [Oryza sativa Indica Group]
Unigene44342_Ganxin-203	-1.68526	0.815985	K13356|1|1e-118|424|osa:4331746|fatty acyl-CoA reductase [EC:1.2.1.-]	GO:0009536//plastid	GO:0080019//fatty-acyl-CoA reductase (alcohol-forming) activity	GO:0010584//pollen exine formation;GO:0055114//oxidation-reduction process	gi|115450965|ref|NP_001049083.1|/2.28174e-117/Os03g0167600 [Oryza sativa Japonica Group]
Unigene44341_Ganxin-203	-1.61906	0.81872	K13356|1|2e-38|155|osa:4331746|fatty acyl-CoA reductase [EC:1.2.1.-]	GO:0009536//plastid	GO:0080019//fatty-acyl-CoA reductase (alcohol-forming) activity	GO:0010584//pollen exine formation;GO:0055114//oxidation-reduction process	gi|218192161|gb|EEC74588.1|/4.75096e-37/hypothetical protein OsI_10168 [Oryza sativa Indica Group]
Unigene44326_Ganxin-203	-1.82762	0.839175	K13356|1|7e-79|290|osa:4331746|fatty acyl-CoA reductase [EC:1.2.1.-]	GO:0009536//plastid	GO:0080019//fatty-acyl-CoA reductase (alcohol-forming) activity	GO:0010584//pollen exine formation;GO:0055114//oxidation-reduction process	gi|218192161|gb|EEC74588.1|/1.19469e-77/hypothetical protein OsI_10168 [Oryza sativa Indica Group]
Unigene44338_Ganxin-203	-2.09833	0.86597	K13356|1|9e-23|103|osa:4331746|fatty acyl-CoA reductase [EC:1.2.1.-]	GO:0009536//plastid	GO:0080019//fatty-acyl-CoA reductase (alcohol-forming) activity	GO:0010584//pollen exine formation;GO:0055114//oxidation-reduction process	gi|222624259|gb|EEE58391.1|/2.09728e-21/hypothetical protein OsJ_09553 [Oryza sativa Japonica Group]
Unigene44325_Ganxin-203	-2.24301	0.856428	K13356|1|9e-38|152|osa:4331746|fatty acyl-CoA reductase [EC:1.2.1.-]	GO:0009536//plastid	GO:0080019//fatty-acyl-CoA reductase (alcohol-forming) activity	GO:0010584//pollen exine formation;GO:0055114//oxidation-reduction process	gi|218192161|gb|EEC74588.1|/2.29688e-36/hypothetical protein OsI_10168 [Oryza sativa Indica Group]
Unigene24201_Ganxin-203	-1.87682	0.836878	K13379|1|5e-77|284|osa:4343849|reversibly glycosylated polypeptide / UDP-arabinopyranose mutase [EC:2.4.1.- 5.4.99.30]	GO:0009506//plasmodesma;GO:0005794//Golgi apparatus	GO:0052691//UDP-arabinopyranose mutase activity;GO:0005515//protein binding	GO:0033356//UDP-L-arabinose metabolic process;GO:0030244//cellulose biosynthetic process	gi|218199984|gb|EEC82411.1|/7.51388e-76/hypothetical protein OsI_26792 [Oryza sativa Indica Group]
Unigene32063_Ganxin-203	-1.798	0.83566	K13412|1|2e-23|107|rcu:RCOM_0904730|calcium-dependent protein kinase [EC:2.7.11.1]	-	GO:0004674//protein serine/threonine kinase activity;GO:0005524//ATP binding	GO:0006468//protein phosphorylation;GO:0009416//response to light stimulus;GO:0046898//response to cycloheximide;GO:0016036//cellular response to phosphate starvation	gi|89000767|dbj|BAE80213.1|/4.12197e-71/phosphoenolpyruvate carboxylase kinase [Oryza sativa Japonica Group]
Unigene34018_Ganxin-203	-2.1925	0.861161	K13415|1|1e-09|62.0|pop:POPTR_650846|protein brassinosteroid insensitive 1 [EC:2.7.10.1 2.7.11.1]	GO:0016023//cytoplasmic membrane-bounded vesicle	-	-	gi|115468090|ref|NP_001057644.1|/3.20065e-94/Os06g0478600 [Oryza sativa Japonica Group]
Unigene24059_Ganxin-203	-3.99917	0.89163	K13415|1|2e-07|54.7|sbi:SORBI_03g032990|protein brassinosteroid insensitive 1 [EC:2.7.10.1 2.7.11.1];K13420|3|2e-07|54.7|pop:POPTR_1075175|LRR receptor-like serine/threonine-protein kinase FLS2 [EC:2.7.11.1]	-	-	-	gi|218190827|gb|EEC73254.1|/7.60338e-100/hypothetical protein OsI_07372 [Oryza sativa Indica Group]
Unigene38942_Ganxin-203	-1.67937	0.800597	K13415|1|2e-30|131|vvi:100252647|protein brassinosteroid insensitive 1 [EC:2.7.10.1 2.7.11.1]	GO:0016023//cytoplasmic membrane-bounded vesicle;GO:0016021//integral to membrane	GO:0004672//protein kinase activity;GO:0005524//ATP binding	GO:0006468//protein phosphorylation	gi|218198603|gb|EEC81030.1|/0/hypothetical protein OsI_23812 [Oryza sativa Indica Group]
Unigene36039_Ganxin-203	-2.4876	0.867988	K13417|1|4e-18|90.5|aly:ARALYDRAFT_899604|somatic embryogenesis receptor kinase 4 [EC:2.7.10.1 2.7.11.1];K00924|2|8e-18|89.4|osa:4333912|[EC:2.7.1.-];K13416|4|7e-17|86.3|aly:ARALYDRAFT_491347|brassinosteroid insensitive 1-associated receptor kinase 1 [EC:2.7.10.1 2.7.11.1]	GO:0005886//plasma membrane;GO:0016021//integral to membrane	GO:0004672//protein kinase activity;GO:0005524//ATP binding	GO:0006468//protein phosphorylation	gi|218192718|gb|EEC75145.1|/1.91157e-113/hypothetical protein OsI_11343 [Oryza sativa Indica Group]
Unigene16825_Ganxin-203	-2.68914	0.849573	K13420|1|1e-29|129|sbi:SORBI_06g028760|LRR receptor-like serine/threonine-protein kinase FLS2 [EC:2.7.11.1]	GO:0016023//cytoplasmic membrane-bounded vesicle	-	-	gi|125554418|gb|EAZ00024.1|/1.23063e-170/hypothetical protein OsI_22025 [Oryza sativa Indica Group]
Unigene29502_Ganxin-203	-2.2888	0.806123	K13420|1|3e-91|334|sbi:SORBI_06g028760|LRR receptor-like serine/threonine-protein kinase FLS2 [EC:2.7.11.1]	GO:0005886//plasma membrane;GO:0016021//integral to membrane	GO:0005524//ATP binding;GO:0004674//protein serine/threonine kinase activity	GO:0006468//protein phosphorylation	gi|116309677|emb|CAH66725.1|/0/H0404F02.1 [Oryza sativa Indica Group]
Unigene38941_Ganxin-203	-2.13295	0.861606	K13430|1|1e-28|124|zma:100283091|serine/threonine-protein kinase PBS1 [EC:2.7.11.1]	GO:0016023//cytoplasmic membrane-bounded vesicle;GO:0005886//plasma membrane;GO:0016021//integral to membrane	GO:0004672//protein kinase activity;GO:0005524//ATP binding	GO:0006468//protein phosphorylation	gi|222635934|gb|EEE66066.1|/3.88304e-85/hypothetical protein OsJ_22073 [Oryza sativa Japonica Group]
CL7970.Contig1_Ganxin-203	-2.13895	0.826376	K13430|1|3e-19|92.0|sbi:SORBI_04g020990|serine/threonine-protein kinase PBS1 [EC:2.7.11.1];K04733|5|2e-18|89.4|smo:SELMODRAFT_33807|interleukin-1 receptor-associated kinase 4 [EC:2.7.11.1]	GO:0016023//cytoplasmic membrane-bounded vesicle;GO:0005886//plasma membrane;GO:0016021//integral to membrane;GO:0005634//nucleus;GO:0005829//cytosol	GO:0004672//protein kinase activity;GO:0005524//ATP binding	GO:0006468//protein phosphorylation	gi|125544206|gb|EAY90345.1|/9.81578e-64/hypothetical protein OsI_11922 [Oryza sativa Indica Group]
Unigene54499_Ganxin-203	-5.05197	0.816841	K13448|1|3e-11|64.7|zma:100282259|calcium-binding protein CML	-	-	-	gi|226492002|ref|NP_001148643.1|/8.35604e-10/calmodulin-like protein 41 [Zea mays]
Unigene51404_Ganxin-203	9.73571	0.819235	K13457|1|1e-17|85.9|vvi:100252764|disease resistance protein RPM1	-	GO:0043531//ADP binding	GO:0006952//defense response	gi|222617051|gb|EEE53183.1|/2.06669e-53/hypothetical protein OsJ_36046 [Oryza sativa Japonica Group]
Unigene50019_Ganxin-203	10.1588	0.868044	K13457|1|2e-25|113|zma:606485|disease resistance protein RPM1	-	GO:0043531//ADP binding	GO:0006952//defense response	gi|125535090|gb|EAY81638.1|/2.57098e-99/hypothetical protein OsI_36808 [Oryza sativa Indica Group]
Unigene7777_Ganxin-203	9.62756	0.805003	K13457|1|2e-27|120|vvi:100252764|disease resistance protein RPM1	-	-	-	gi|21321589|gb|AAM47268.1|AF509533_1/1.20737e-50/putative NBS-LRR resistance protein [Aegilops tauschii]
Unigene26432_Ganxin-203	6.94606	0.817426	K13457|1|4e-32|137|vvi:100252764|disease resistance protein RPM1	-	-	-	gi|218188169|gb|EEC70596.1|/8.70887e-83/hypothetical protein OsI_01827 [Oryza sativa Indica Group]
Unigene33611_Ganxin-203	-2.03275	0.836224	K13464|1|1e-70|264|osa:4331832|jasmonate ZIM domain-containing protein	-	-	-	gi|115451131|ref|NP_001049166.1|/2.66439e-69/Os03g0180800 [Oryza sativa Japonica Group]
Unigene36490_Ganxin-203	-3.00311	0.877982	K13508|1|3e-119|425|osa:4338997|glycerol-3-phosphate acyltransferase [EC:2.3.1.15]	-	GO:0004366//glycerol-3-phosphate O-acyltransferase activity	GO:0010345//suberin biosynthetic process	gi|125552591|gb|EAY98300.1|/6.04724e-119/hypothetical protein OsI_20208 [Oryza sativa Indica Group]
Unigene40637_Ganxin-203	-1.7225	0.820231	K13508|1|3e-43|172|osa:4324826|glycerol-3-phosphate acyltransferase [EC:2.3.1.15]	GO:0016020//membrane	GO:0016791//phosphatase activity	GO:0016311//dephosphorylation;GO:0010143//cutin biosynthetic process;GO:0009908//flower development	gi|218189399|gb|EEC71826.1|/5.02481e-42/hypothetical protein OsI_04478 [Oryza sativa Indica Group]
Unigene14030_Ganxin-203	-2.79143	0.801676	K13508|1|4e-24|107|vvi:100264200|glycerol-3-phosphate acyltransferase [EC:2.3.1.15]	-	GO:0016746//transferase activity, transferring acyl groups	GO:0008152//metabolic process	gi|115481996|ref|NP_001064591.1|/2.65896e-32/Os10g0413400 [Oryza sativa Japonica Group]
Unigene14029_Ganxin-203	-2.34032	0.880975	K13508|1|9e-49|191|vvi:100261491|glycerol-3-phosphate acyltransferase [EC:2.3.1.15]	-	-	GO:0010345//suberin biosynthetic process	gi|222612820|gb|EEE50952.1|/5.97846e-79/hypothetical protein OsJ_31502 [Oryza sativa Japonica Group]
Unigene42449_Ganxin-203	-2.12908	0.856254	K13862|1|6e-06|50.1|ota:Ot04g03190|solute carrier family 4 (sodium borate transporter), member 11	GO:0005768//endosome;GO:0005773//vacuole;GO:0016328//lateral plasma membrane;GO:0043674//columella;GO:0016021//integral to membrane	GO:0005452//inorganic anion exchanger activity;GO:0080139//borate efflux transmembrane transporter activity	GO:0035445//borate transmembrane transport;GO:0010036//response to boron-containing substance	gi|218187087|gb|EEC69514.1|/0/hypothetical protein OsI_38753 [Oryza sativa Indica Group]
Unigene47988_Ganxin-203	4.38783	0.888784	K13993|1|2e-70|263|sbi:SORBI_03g003530|HSP20 family protein	GO:0005737//cytoplasm	GO:0051082//unfolded protein binding	GO:0006457//protein folding;GO:0009644//response to high light intensity;GO:0006972//hyperosmotic response;GO:0042542//response to hydrogen peroxide;GO:0009408//response to heat	gi|115434946|ref|NP_001042231.1|/1.81337e-89/Os01g0184100 [Oryza sativa Japonica Group]
CL2576.Contig1_Ganxin-203	3.38381	0.915084	K13993|1|2e-77|287|sbi:SORBI_01g039990|HSP20 family protein	GO:0005737//cytoplasm;GO:0005634//nucleus	-	GO:0006457//protein folding;GO:0009644//response to high light intensity;GO:0046688//response to copper ion;GO:0046686//response to cadmium ion;GO:0046685//response to arsenic-containing substance;GO:0045471//response to ethanol;GO:0042542//response to hydrogen peroxide;GO:0051259//protein oligomerization;GO:0009408//response to heat;GO:0009651//response to salt stress	gi|115452113|ref|NP_001049657.1|/5.03447e-88/Os03g0266300 [Oryza sativa Japonica Group]
Unigene27491_Ganxin-203	3.43311	0.894289	K13993|1|4e-35|146|vvi:100248906|HSP20 family protein	GO:0005739//mitochondrion	-	GO:0006970//response to osmotic stress;GO:0009408//response to heat	gi|115448791|ref|NP_001048175.1|/5.66794e-120/Os02g0758000 [Oryza sativa Japonica Group]
Unigene6598_Ganxin-203	5.03931	0.828492	K13993|1|6e-44|173|sbi:SORBI_03g006890|HSP20 family protein	GO:0005737//cytoplasm	-	GO:0009644//response to high light intensity;GO:0051259//protein oligomerization;GO:0042542//response to hydrogen peroxide;GO:0010286//heat acclimation	gi|1763972|gb|AAB39856.1|/7.00584e-49/heat shock protein [Oryza sativa Japonica Group]
Unigene15617_Ganxin-203	1.95204	0.844701	K14007|1|2e-09|61.2|vcn:VOLCADRAFT_72688|protein transport protein SEC24;K11095|4|3e-09|60.5|osa:4328958|U1 small nuclear ribonucleoprotein C	GO:0016023//cytoplasmic membrane-bounded vesicle	-	-	gi|125545923|gb|EAY92062.1|/1.25637e-79/hypothetical protein OsI_13760 [Oryza sativa Indica Group]
Unigene47678_Ganxin-203	6.47402	0.890426	K14007|1|5e-08|55.5|vcn:VOLCADRAFT_72688|protein transport protein SEC24;K12826|2|1e-07|54.3|rcu:RCOM_1353370|splicing factor 3A subunit 2;K11086|4|7e-07|51.6|gmx:100786807|small nuclear ribonucleoprotein B and B'	-	-	-	gi|566197150|ref|XP_006376809.1|/1.22583e-10/hypothetical protein POPTR_0012s069802g, partial [Populus trichocarpa]
Unigene7347_Ganxin-203	-1.94807	0.848139	K14306|1|2e-06|50.8|ppp:PHYPADRAFT_166175|nuclear pore complex protein Nup62	GO:0016023//cytoplasmic membrane-bounded vesicle	GO:0005507//copper ion binding;GO:0009055//electron carrier activity	-	gi|167017817|gb|ABZ04879.1|/1.06383e-68/putative chemocyanin precursor [Oryza sativa Japonica Group]
CL2337.Contig1_Ganxin-203	-1.70305	0.807118	K14306|1|3e-16|84.3|gmx:100803385|nuclear pore complex protein Nup62	GO:0016021//integral to membrane;GO:0016023//cytoplasmic membrane-bounded vesicle	GO:0004497//monooxygenase activity	GO:0055114//oxidation-reduction process	gi|115465361|ref|NP_001056280.1|/0/Os05g0556400 [Oryza sativa Japonica Group]
Unigene16663_Ganxin-203	-2.97642	0.905863	K14325|1|1e-06|50.4|ppp:PHYPADRAFT_166555|RNA-binding protein with serine-rich domain 1	GO:0016023//cytoplasmic membrane-bounded vesicle	-	-	gi|115439307|ref|NP_001043933.1|/2.08394e-69/Os01g0691200 [Oryza sativa Japonica Group]
Unigene32393_Ganxin-203	-2.06043	0.843991	K14325|1|1e-06|50.8|gmx:100783566|RNA-binding protein with serine-rich domain 1;K13171|3|1e-06|50.8|rcu:RCOM_0733150|serine/arginine repetitive matrix protein 1	-	GO:0005488//binding	GO:0009725//response to hormone stimulus;GO:0050794//regulation of cellular process;GO:0006351//transcription, DNA-dependent	gi|218191212|gb|EEC73639.1|/1.93085e-109/hypothetical protein OsI_08153 [Oryza sativa Indica Group]
Unigene35778_Ganxin-203	-2.45041	0.844276	K14325|1|1e-07|54.7|gmx:100804778|RNA-binding protein with serine-rich domain 1;K00924|3|2e-06|50.1|ath:AT5G22850|[EC:2.7.1.-]	GO:0009505//plant-type cell wall;GO:0016023//cytoplasmic membrane-bounded vesicle;GO:0009507//chloroplast;GO:0048046//apoplast	GO:0003677//DNA binding;GO:0004190//aspartic-type endopeptidase activity	GO:0006508//proteolysis	gi|222637611|gb|EEE67743.1|/4.28556e-98/hypothetical protein OsJ_25435 [Oryza sativa Japonica Group]
Unigene141_Ganxin-203	-2.10795	0.845981	K14325|1|1e-08|60.1|smo:SELMODRAFT_446044|RNA-binding protein with serine-rich domain 1	GO:0016020//membrane	GO:0004190//aspartic-type endopeptidase activity	GO:0006508//proteolysis	gi|116310064|emb|CAH67085.1|/2.60923e-87/H0818E04.2 [Oryza sativa Indica Group]
Unigene37036_Ganxin-203	-5.21237	0.898221	K14325|1|1e-09|59.7|bdi:100845778|RNA-binding protein with serine-rich domain 1;K01115|5|2e-09|58.5|vcn:VOLCADRAFT_99471|phospholipase D [EC:3.1.4.4]	-	-	-	gi|125537361|gb|EAY83849.1|/9.50612e-51/hypothetical protein OsI_39065 [Oryza sativa Indica Group]
Unigene36215_Ganxin-203	-1.84123	0.821762	K14325|1|1e-09|62.4|aly:ARALYDRAFT_471861|RNA-binding protein with serine-rich domain 1;K12878|2|6e-09|60.1|olu:OSTLU_14373|THO complex subunit 1	GO:0009505//plant-type cell wall;GO:0009506//plasmodesma;GO:0016023//cytoplasmic membrane-bounded vesicle;GO:0005634//nucleus;GO:0048046//apoplast	GO:0045735//nutrient reservoir activity;GO:0030145//manganese ion binding	GO:0009409//response to cold;GO:2000280//regulation of root development;GO:0010497//plasmodesmata-mediated intercellular transport	gi|115442273|ref|NP_001045416.1|/2.89659e-124/Os01g0952000 [Oryza sativa Japonica Group]
CL481.Contig2_Ganxin-203	-3.41158	0.881219	K14325|1|1e-10|64.7|ath:AT1G16610|RNA-binding protein with serine-rich domain 1	-	-	-	gi|297609261|ref|NP_001062896.2|/2.05486e-101/Os09g0329000 [Oryza sativa Japonica Group]
Unigene7463_Ganxin-203	-2.77861	0.896606	K14325|1|1e-10|65.1|osa:4325394|RNA-binding protein with serine-rich domain 1;K01051|3|6e-10|62.8|gmx:100776781|pectinesterase [EC:3.1.1.11];K11275|5|2e-09|61.2|gmx:100795994|histone H1/5	GO:0016020//membrane;GO:0016023//cytoplasmic membrane-bounded vesicle;GO:0009506//plasmodesma	-	-	gi|115469644|ref|NP_001058421.1|/3.63857e-95/Os06g0691200 [Oryza sativa Japonica Group]
CL233.Contig1_Ganxin-203	-4.91644	0.924306	K14325|1|1e-10|65.9|aly:ARALYDRAFT_471861|RNA-binding protein with serine-rich domain 1	GO:0016023//cytoplasmic membrane-bounded vesicle	GO:0030598//rRNA N-glycosylase activity	GO:0017148//negative regulation of translation	gi|297722445|ref|NP_001173586.1|/1.13615e-150/Os03g0683500 [Oryza sativa Japonica Group]
CL233.Contig2_Ganxin-203	-4.95279	0.878776	K14325|1|1e-11|68.6|vvi:100267894|RNA-binding protein with serine-rich domain 1	GO:0016023//cytoplasmic membrane-bounded vesicle	GO:0030598//rRNA N-glycosylase activity	GO:0017148//negative regulation of translation	gi|297722445|ref|NP_001173586.1|/1.23899e-127/Os03g0683500 [Oryza sativa Japonica Group]
Unigene7339_Ganxin-203	-2.24704	0.869081	K14325|1|1e-11|68.9|osa:4325394|RNA-binding protein with serine-rich domain 1;K13171|3|1e-11|68.6|vvi:100262120|serine/arginine repetitive matrix protein 1	GO:0046658//anchored to plasma membrane	-	-	gi|115477144|ref|NP_001062168.1|/1.97099e-136/Os08g0502400 [Oryza sativa Japonica Group]
Unigene16893_Ganxin-203	-1.89657	0.81348	K14325|1|1e-12|71.6|aly:ARALYDRAFT_471861|RNA-binding protein with serine-rich domain 1	GO:0005634//nucleus	GO:0003700//sequence-specific DNA binding transcription factor activity;GO:0000976//transcription regulatory region sequence-specific DNA binding	GO:0045893//positive regulation of transcription, DNA-dependent;GO:0009414//response to water deprivation;GO:0048573//photoperiodism, flowering;GO:0048510//regulation of timing of transition from vegetative to reproductive phase;GO:0009637//response to blue light;GO:0030308//negative regulation of cell growth;GO:0009788//negative regulation of abscisic acid mediated signaling pathway	gi|115476936|ref|NP_001062064.1|/1.07238e-75/Os08g0481400 [Oryza sativa Japonica Group]
Unigene44882_Ganxin-203	-1.93088	0.818908	K14325|1|1e-14|78.2|gmx:100804778|RNA-binding protein with serine-rich domain 1	-	GO:0016747//transferase activity, transferring acyl groups other than amino-acyl groups;GO:0005524//ATP binding;GO:0004674//protein serine/threonine kinase activity	GO:0006468//protein phosphorylation	gi|115460472|ref|NP_001053836.1|/1.82497e-83/Os04g0611200 [Oryza sativa Japonica Group]
CL6366.Contig3_Ganxin-203	1.68154	0.825875	K14325|1|1e-14|80.1|mtr:MTR_2g069490|RNA-binding protein with serine-rich domain 1	-	-	-	gi|218193894|gb|EEC76321.1|/0/hypothetical protein OsI_13877 [Oryza sativa Indica Group]
CL1140.Contig1_Ganxin-203	-2.39276	0.808942	K14325|1|1e-17|88.2|bdi:100845778|RNA-binding protein with serine-rich domain 1;K13171|4|4e-17|86.3|ath:AT2G29210|serine/arginine repetitive matrix protein 1	GO:0016023//cytoplasmic membrane-bounded vesicle;GO:0005618//cell wall	GO:0042802//identical protein binding;GO:0004252//serine-type endopeptidase activity	GO:0006508//proteolysis;GO:0043086//negative regulation of catalytic activity	gi|125552067|gb|EAY97776.1|/6.87515e-111/hypothetical protein OsI_19688 [Oryza sativa Indica Group]
Unigene26557_Ganxin-203	-2.02649	0.857729	K14325|1|1e-17|89.4|mtr:MTR_2g069490|RNA-binding protein with serine-rich domain 1	GO:0016023//cytoplasmic membrane-bounded vesicle;GO:0009506//plasmodesma;GO:0009505//plant-type cell wall;GO:0005739//mitochondrion;GO:0005886//plasma membrane	-	-	gi|115456087|ref|NP_001051644.1|/0/Os03g0807700 [Oryza sativa Japonica Group]
Unigene29731_Ganxin-203	-3.40647	0.820057	K14325|1|2e-06|48.9|gmx:100783566|RNA-binding protein with serine-rich domain 1	GO:0016023//cytoplasmic membrane-bounded vesicle;GO:0005618//cell wall;GO:0005576//extracellular region;GO:0016020//membrane	-	GO:0009664//plant-type cell wall organization;GO:0006949//syncytium formation;GO:0080167//response to karrikin	gi|115468992|ref|NP_001058095.1|/1.08921e-70/Os06g0621900 [Oryza sativa Japonica Group]
Unigene19068_Ganxin-203	-2.58932	0.802887	K14325|1|2e-06|49.3|rcu:RCOM_1576190|RNA-binding protein with serine-rich domain 1	-	-	-	gi|125533809|gb|EAY80357.1|/1.48837e-59/hypothetical protein OsI_35529 [Oryza sativa Indica Group]
Unigene30314_Ganxin-203	-2.0105	0.817551	K14325|1|2e-06|49.7|aly:ARALYDRAFT_471861|RNA-binding protein with serine-rich domain 1;K11323|2|2e-06|49.7|vcn:VOLCADRAFT_121342|histone arginine demethylase JMJD6 [EC:1.14.11.-]	-	GO:0019901//protein kinase binding	GO:0000079//regulation of cyclin-dependent protein serine/threonine kinase activity;GO:0051301//cell division	gi|115483472|ref|NP_001065406.1|/7.53843e-94/Os10g0563900 [Oryza sativa Japonica Group]
CL1298.Contig2_Ganxin-203	2.67362	0.816535	K14325|1|2e-06|51.2|rcu:RCOM_1576190|RNA-binding protein with serine-rich domain 1;K13171|2|2e-06|51.2|ath:AT2G29210|serine/arginine repetitive matrix protein 1	-	-	-	gi|218199939|gb|EEC82366.1|/1.53819e-85/hypothetical protein OsI_26700 [Oryza sativa Indica Group]
Unigene47183_Ganxin-203	1.62316	0.821351	K14325|1|2e-06|52.0|vvi:100267894|RNA-binding protein with serine-rich domain 1;K09566|2|5e-06|50.4|vvi:100264514|peptidyl-prolyl isomerase G (cyclophilin G) [EC:5.2.1.8]	-	-	GO:0009061//anaerobic respiration	gi|125546277|gb|EAY92416.1|/3.59791e-79/hypothetical protein OsI_14150 [Oryza sativa Indica Group]
Unigene22976_Ganxin-203	8.14995	0.978042	K14325|1|2e-10|64.3|gmx:100804778|RNA-binding protein with serine-rich domain 1	-	-	-	gi|54290959|dbj|BAD61640.1|/5.80133e-30/hypothetical protein [Oryza sativa Japonica Group]
Unigene34452_Ganxin-203	-1.76136	0.811656	K14325|1|2e-10|65.9|sbi:SORBI_03g046480|RNA-binding protein with serine-rich domain 1	-	GO:0004553//hydrolase activity, hydrolyzing O-glycosyl compounds;GO:0030674//protein binding, bridging;GO:0051015//actin filament binding	GO:0005975//carbohydrate metabolic process	gi|115462823|ref|NP_001055011.1|/0/Os05g0244500 [Oryza sativa Japonica Group]
CL4942.Contig1_Ganxin-203	11.2177	0.94616	K14325|1|3e-06|48.1|bdi:100845778|RNA-binding protein with serine-rich domain 1	GO:0009536//plastid	-	-	gi|297724173|ref|NP_001174450.1|/2.42258e-41/Os05g0441500 [Oryza sativa Japonica Group]
Unigene23866_Ganxin-203	-3.46846	0.881455	K14325|1|3e-06|48.1|rcu:RCOM_1576190|RNA-binding protein with serine-rich domain 1;K13171|2|7e-06|47.0|aly:ARALYDRAFT_901882|serine/arginine repetitive matrix protein 1	-	GO:0005507//copper ion binding;GO:0009055//electron carrier activity	-	gi|297613123|ref|NP_001066723.2|/1.26778e-42/Os12g0454600 [Oryza sativa Japonica Group]
CL3940.Contig2_Ganxin-203	-2.69552	0.826696	K14325|1|3e-08|57.4|sbi:SORBI_03g046480|RNA-binding protein with serine-rich domain 1;K09566|2|1e-07|55.5|vvi:100264514|peptidyl-prolyl isomerase G (cyclophilin G) [EC:5.2.1.8];K00558|4|5e-07|53.1|cre:CHLREDRAFT_15852|DNA (cytosine-5-)-methyltransferase [EC:2.1.1.37];K11323|5|9e-07|52.4|vcn:VOLCADRAFT_121342|histone arginine demethylase JMJD6 [EC:1.14.11.-]	-	GO:0003677//DNA binding	GO:0006355//regulation of transcription, DNA-dependent	gi|115482000|ref|NP_001064593.1|/2.47385e-129/Os10g0413700 [Oryza sativa Japonica Group]
Unigene42335_Ganxin-203	-2.26043	0.816347	K14325|1|3e-12|69.7|pop:POPTR_823076|RNA-binding protein with serine-rich domain 1	GO:0016023//cytoplasmic membrane-bounded vesicle;GO:0005618//cell wall	GO:0042802//identical protein binding;GO:0004252//serine-type endopeptidase activity	GO:0006508//proteolysis;GO:0043086//negative regulation of catalytic activity	gi|125552067|gb|EAY97776.1|/4.83782e-117/hypothetical protein OsI_19688 [Oryza sativa Indica Group]
Unigene27327_Ganxin-203	-2.8782	0.896732	K14325|1|3e-13|72.4|bdi:100845778|RNA-binding protein with serine-rich domain 1	GO:0016023//cytoplasmic membrane-bounded vesicle	GO:0030598//rRNA N-glycosylase activity	GO:0006952//defense response;GO:0017148//negative regulation of translation	gi|297601501|ref|NP_001050942.2|/1.30961e-66/Os03g0688000 [Oryza sativa Japonica Group]
Unigene8529_Ganxin-203	-3.60859	0.91798	K14325|1|4e-06|48.9|bdi:100845778|RNA-binding protein with serine-rich domain 1	-	-	-	gi|115459548|ref|NP_001053374.1|/1.12364e-80/Os04g0528200 [Oryza sativa Japonica Group]
Unigene7387_Ganxin-203	-1.58248	0.807675	K14325|1|4e-06|50.4|mtr:MTR_2g069490|RNA-binding protein with serine-rich domain 1	GO:0016023//cytoplasmic membrane-bounded vesicle	GO:0008233//peptidase activity	GO:0006508//proteolysis	gi|115486029|ref|NP_001068158.1|/1.00833e-69/Os11g0582500 [Oryza sativa Japonica Group]
CL5656.Contig3_Ganxin-203	-2.2442	0.807926	K14325|1|4e-07|53.9|sbi:SORBI_03g046480|RNA-binding protein with serine-rich domain 1;K14431|2|5e-07|53.5|vvi:100262335|transcription factor TGA	GO:0005634//nucleus	GO:0043565//sequence-specific DNA binding;GO:0003700//sequence-specific DNA binding transcription factor activity	GO:0045893//positive regulation of transcription, DNA-dependent;GO:0009410//response to xenobiotic stimulus;GO:0009555//pollen development;GO:0030968//endoplasmic reticulum unfolded protein response	gi|115435234|ref|NP_001042375.1|/6.76273e-146/Os01g0211800 [Oryza sativa Japonica Group]
Unigene1331_Ganxin-203	-2.16027	0.868747	K14325|1|4e-15|82.4|osa:4325394|RNA-binding protein with serine-rich domain 1;K13171|3|1e-14|80.9|vvi:100262120|serine/arginine repetitive matrix protein 1	GO:0016023//cytoplasmic membrane-bounded vesicle;GO:0005618//cell wall;GO:0016020//membrane	GO:0042802//identical protein binding;GO:0004252//serine-type endopeptidase activity	GO:0042335//cuticle development;GO:0006508//proteolysis;GO:0043086//negative regulation of catalytic activity	gi|51449867|gb|AAU01906.1|/0/meiotic serine proteinase-like protein [Oryza sativa Indica Group]
Unigene22469_Ganxin-203	6.39065	0.858599	K14325|1|5e-06|47.4|bdi:100845778|RNA-binding protein with serine-rich domain 1	-	-	-	gi|57900339|dbj|BAD87292.1|/6.99703e-09/hypothetical protein [Oryza sativa Japonica Group]
Unigene5677_Ganxin-203	-2.16713	0.818915	K14325|1|5e-09|57.4|osa:4325394|RNA-binding protein with serine-rich domain 1;K13171|2|1e-07|50.8|aly:ARALYDRAFT_901882|serine/arginine repetitive matrix protein 1	-	-	-	gi|222630355|gb|EEE62487.1|/2.05216e-40/hypothetical protein OsJ_17284 [Oryza sativa Japonica Group]
Unigene42298_Ganxin-203	-2.51527	0.819061	K14325|1|6e-09|58.5|pop:POPTR_823076|RNA-binding protein with serine-rich domain 1	GO:0016020//membrane;GO:0005783//endoplasmic reticulum;GO:0005739//mitochondrion	GO:0050660//flavin adenine dinucleotide binding;GO:0046577//long-chain-alcohol oxidase activity	GO:0006066//alcohol metabolic process;GO:0055114//oxidation-reduction process	gi|218191193|gb|EEC73620.1|/5.20161e-99/hypothetical protein OsI_08118 [Oryza sativa Indica Group]
CL3834.Contig2_Ganxin-203	-1.82664	0.838883	K14325|1|6e-11|66.6|ppp:PHYPADRAFT_105411|RNA-binding protein with serine-rich domain 1	-	GO:0016747//transferase activity, transferring acyl groups other than amino-acyl groups	GO:0008152//metabolic process	gi|125597752|gb|EAZ37532.1|/5.49405e-82/hypothetical protein OsJ_21862 [Oryza sativa Japonica Group]
Unigene42469_Ganxin-203	-1.81361	0.820704	K14325|1|7e-07|51.6|sbi:SORBI_03g046480|RNA-binding protein with serine-rich domain 1;K02140|2|2e-06|50.1|ota:Ot10g02310|F-type H+-transporting ATPase subunit g [EC:3.6.3.14]	-	-	-	gi|125558774|gb|EAZ04310.1|/3.41989e-103/hypothetical protein OsI_26451 [Oryza sativa Indica Group]
Unigene15044_Ganxin-203	-3.24825	0.846879	K14325|1|7e-09|58.2|mtr:MTR_2g069490|RNA-binding protein with serine-rich domain 1	GO:0016020//membrane	-	-	gi|116310961|emb|CAH67897.1|/8.22994e-60/OSIGBa0115K01-H0319F09.3 [Oryza sativa Indica Group]
Unigene15469_Ganxin-203	-1.84531	0.820258	K14325|1|8e-10|62.0|osa:4325394|RNA-binding protein with serine-rich domain 1;K13171|5|2e-07|53.9|vvi:100262120|serine/arginine repetitive matrix protein 1	GO:0009506//plasmodesma;GO:0009505//plant-type cell wall	-	GO:0080167//response to karrikin;GO:0010015//root morphogenesis	gi|222622398|gb|EEE56530.1|/1.13181e-131/hypothetical protein OsJ_05823 [Oryza sativa Japonica Group]
Unigene7386_Ganxin-203	1.77986	0.834895	K14325|1|8e-10|62.4|osa:4325394|RNA-binding protein with serine-rich domain 1;K01115|3|5e-08|56.6|vcn:VOLCADRAFT_99471|phospholipase D [EC:3.1.4.4]	GO:0009536//plastid	-	GO:0006950//response to stress	gi|115435736|ref|NP_001042626.1|/1.45031e-129/Os01g0256500 [Oryza sativa Japonica Group]
Unigene48161_Ganxin-203	-2.00477	0.831596	K14325|1|9e-06|46.6|bdi:100845778|RNA-binding protein with serine-rich domain 1	-	GO:0016747//transferase activity, transferring acyl groups other than amino-acyl groups	GO:0008152//metabolic process	gi|222625784|gb|EEE59916.1|/4.90744e-26/hypothetical protein OsJ_12543 [Oryza sativa Japonica Group]
Unigene17620_Ganxin-203	10.0523	0.856776	K14327|1|9e-16|81.3|vvi:100258101|regulator of nonsense transcripts 2;K12619|3|1e-11|67.8|vvi:100260845|5'-3' exoribonuclease 2 [EC:3.1.13.-];K13511|4|8e-10|61.6|vvi:100241559|monolysocardiolipin acyltransferase [EC:2.3.1.-];K13148|5|1e-06|51.2|vvi:100261060|integrator complex subunit 11 [EC:3.1.27.-]	-	GO:0003964//RNA-directed DNA polymerase activity;GO:0003723//RNA binding	GO:0006278//RNA-dependent DNA replication	gi|10140689|gb|AAG13524.1|AC068924_29/1.17604e-88/putative non-LTR retroelement reverse transcriptase [Oryza sativa Japonica Group]
CL1172.Contig6_Ganxin-203	1.92648	0.846782	K14376|1|1e-109|392|osa:9268632|poly(A) polymerase [EC:2.7.7.19]	GO:0005634//nucleus	GO:0003723//RNA binding;GO:0004652//polynucleotide adenylyltransferase activity	GO:0043631//RNA polyadenylation	gi|58220767|gb|AAW68015.1|/2.3568e-108/putative polynucleotide adenylyltransferase [Oryza sativa Indica Group]
CL1172.Contig5_Ganxin-203	1.78996	0.836036	K14376|1|1e-39|159|osa:9268632|poly(A) polymerase [EC:2.7.7.19]	GO:0005634//nucleus	GO:0003723//RNA binding;GO:0005515//protein binding;GO:0004652//polynucleotide adenylyltransferase activity	GO:0000911//cytokinesis by cell plate formation;GO:0016192//vesicle-mediated transport;GO:0006623//protein targeting to vacuole;GO:0043631//RNA polyadenylation;GO:0000956//nuclear-transcribed mRNA catabolic process	gi|58220767|gb|AAW68015.1|/2.45401e-38/putative polynucleotide adenylyltransferase [Oryza sativa Indica Group]
Unigene24069_Ganxin-203	1.92939	0.844986	K14376|1|4e-119|426|osa:9268632|poly(A) polymerase [EC:2.7.7.19]	GO:0005634//nucleus	GO:0003723//RNA binding;GO:0004652//polynucleotide adenylyltransferase activity	GO:0043631//RNA polyadenylation	gi|53792977|dbj|BAD54151.1|/7.77999e-118/putative poly(A) polymerase [Oryza sativa Japonica Group]
Unigene47405_Ganxin-203	-2.25459	0.852732	K14488|1|2e-54|210|osa:4337294|SAUR family protein	GO:0005739//mitochondrion	GO:0005516//calmodulin binding	GO:0009734//auxin mediated signaling pathway	gi|125591950|gb|EAZ32300.1|/2.75278e-55/hypothetical protein OsJ_16509 [Oryza sativa Japonica Group]
Unigene16285_Ganxin-203	-1.75158	0.825548	K14489|1|1e-15|81.3|vvi:100263145|arabidopsis histidine kinase 2/3/4 (cytokinin receptor) [EC:2.7.13.3]	GO:0009505//plant-type cell wall;GO:0046658//anchored to plasma membrane;GO:0009506//plasmodesma;GO:0016023//cytoplasmic membrane-bounded vesicle	GO:0001872//(1->3)-beta-D-glucan binding	GO:0052543//callose deposition in cell wall	gi|115455431|ref|NP_001051316.1|/4.28463e-99/Os03g0756300 [Oryza sativa Japonica Group]
Unigene31403_Ganxin-203	-2.41204	0.842884	K14489|1|2e-18|92.8|vvi:100263145|arabidopsis histidine kinase 2/3/4 (cytokinin receptor) [EC:2.7.13.3];K09566|2|1e-08|60.1|rcu:RCOM_0924670|peptidyl-prolyl isomerase G (cyclophilin G) [EC:5.2.1.8];K13171|4|2e-08|59.3|vvi:100262120|serine/arginine repetitive matrix protein 1	GO:0046658//anchored to plasma membrane;GO:0016023//cytoplasmic membrane-bounded vesicle	GO:0042973//glucan endo-1,3-beta-D-glucosidase activity	GO:0005975//carbohydrate metabolic process	gi|115451625|ref|NP_001049413.1|/0/Os03g0221500 [Oryza sativa Japonica Group]
Unigene28134_Ganxin-203	-1.92527	0.825186	K14489|1|9e-10|62.0|vvi:100263145|arabidopsis histidine kinase 2/3/4 (cytokinin receptor) [EC:2.7.13.3]	GO:0016023//cytoplasmic membrane-bounded vesicle	-	-	gi|115474691|ref|NP_001060942.1|/3.60017e-64/Os08g0135500 [Oryza sativa Japonica Group]
CL7333.Contig1_Ganxin-203	-2.19018	0.852016	K14491|1|7e-22|102|pop:POPTR_825974|two-component response regulator ARR-B family	GO:0005634//nucleus	GO:0003677//DNA binding;GO:0003682//chromatin binding	GO:0009909//regulation of flower development;GO:0006355//regulation of transcription, DNA-dependent;GO:0007623//circadian rhythm	gi|125529286|gb|EAY77400.1|/1.66835e-92/hypothetical protein OsI_05389 [Oryza sativa Indica Group]
Unigene38454_Ganxin-203	-1.96296	0.825409	K14493|1|8e-28|122|vvi:100249385|gibberellin receptor GID1 [EC:3.-.-.-]	-	GO:0016787//hydrolase activity	GO:0008152//metabolic process	gi|115451949|ref|NP_001049575.1|/0/Os03g0252100 [Oryza sativa Japonica Group]
Unigene25126_Ganxin-203	-2.42179	0.812526	K14499|1|5e-07|50.8|rcu:RCOM_1590990|BRI1 kinase inhibitor 1	-	GO:0019210//kinase inhibitor activity	GO:0042326//negative regulation of phosphorylation;GO:0009741//response to brassinosteroid stimulus	gi|125552206|gb|EAY97915.1|/2.75945e-58/hypothetical protein OsI_19830 [Oryza sativa Indica Group]
CL7153.Contig1_Ganxin-203	-2.40281	0.87428	K14508|1|5e-32|137|osa:4327315|regulatory protein NPR1	-	-	GO:0045893//positive regulation of transcription, DNA-dependent;GO:0010434//bract formation;GO:0010227//floral organ abscission;GO:0009944//polarity specification of adaxial/abaxial axis;GO:0009864//induced systemic resistance, jasmonic acid mediated signaling pathway;GO:0009965//leaf morphogenesis;GO:0010254//nectary development;GO:0009954//proximal/distal pattern formation;GO:0048439//flower mo…	gi|77552982|gb|ABA95778.1|/0/ankyrin repeat family protein, putative, expressed [Oryza sativa Japonica Group]
Unigene33534_Ganxin-203	1.99773	0.816493	K14536|1|0.0|1489|osa:4333588|ribosome assembly protein 1 [EC:3.6.5.-]	-	GO:0003746//translation elongation factor activity;GO:0003924//GTPase activity;GO:0005525//GTP binding	GO:0006414//translational elongation;GO:0006184//GTP catabolic process	gi|115454371|ref|NP_001050786.1|/0/Os03g0650700 [Oryza sativa Japonica Group]
Unigene39727_Ganxin-203	-2.0795	0.831373	K14611|1|4e-79|292|pop:POPTR_570060|solute carrier family 23 (nucleobase transporter), member 1/2	GO:0016020//membrane;GO:0009506//plasmodesma	GO:0005215//transporter activity	GO:0055085//transmembrane transport	gi|218201167|gb|EEC83594.1|/1.97391e-95/hypothetical protein OsI_29273 [Oryza sativa Indica Group]
CL1751.Contig4_Ganxin-203	-2.33508	0.809262	K14641|1|3e-43|173|zma:100381419|apyrase [EC:3.6.1.5]	GO:0016023//cytoplasmic membrane-bounded vesicle;GO:0005576//extracellular region	GO:0016787//hydrolase activity;GO:0005524//ATP binding	GO:0008152//metabolic process	gi|297611143|ref|NP_001065622.2|/3.14547e-99/Os11g0125900 [Oryza sativa Japonica Group]
Unigene26923_Ganxin-203	-3.38288	0.825541	K14684|1|2e-06|48.9|ota:Ot10g01640|solute carrier family 25 (mitochondrial phosphate transporter), member 23/24/25/41	GO:0016021//integral to membrane	-	GO:0055085//transmembrane transport	gi|115477336|ref|NP_001062264.1|/7.34642e-19/Os08g0520000 [Oryza sativa Japonica Group]
Unigene13910_Ganxin-203	-2.13007	0.863576	K14709|1|1e-24|110|vcn:VOLCADRAFT_104214|solute carrier family 39 (zinc transporter), member 1/2/3	-	-	-	gi|125540528|gb|EAY86923.1|/5.15184e-71/hypothetical protein OsI_08307 [Oryza sativa Indica Group]
Unigene28385_Ganxin-203	-2.89157	0.903726	K14709|1|1e-35|148|vcn:VOLCADRAFT_104214|solute carrier family 39 (zinc transporter), member 1/2/3	-	-	-	gi|125600922|gb|EAZ40498.1|/4.00645e-99/hypothetical protein OsJ_24953 [Oryza sativa Japonica Group]
CL1711.Contig10_Ganxin-203	-2.16294	0.869568	K14709|1|2e-09|52.4|vcn:VOLCADRAFT_104214|solute carrier family 39 (zinc transporter), member 1/2/3	GO:0016023//cytoplasmic membrane-bounded vesicle	-	-	gi|115481168|ref|NP_001064177.1|/4.5288e-131/Os10g0150800 [Oryza sativa Japonica Group]
Unigene29707_Ganxin-203	-6.31175	0.857277	K14709|1|3e-08|51.6|vcn:VOLCADRAFT_104214|solute carrier family 39 (zinc transporter), member 1/2/3;K14325|4|7e-08|55.5|sbi:SORBI_03g046480|RNA-binding protein with serine-rich domain 1	-	-	-	gi|77551589|gb|ABA94386.1|/1.1521e-13/hypothetical protein LOC_Os11g37310 [Oryza sativa Japonica Group]
Unigene36629_Ganxin-203	-2.39421	0.883988	K14709|1|3e-15|80.9|vcn:VOLCADRAFT_104214|solute carrier family 39 (zinc transporter), member 1/2/3	GO:0016023//cytoplasmic membrane-bounded vesicle	-	-	gi|115465457|ref|NP_001056328.1|/1.95853e-135/Os05g0563600 [Oryza sativa Japonica Group]
Unigene41722_Ganxin-203	-2.33047	0.822646	K14709|1|3e-17|87.4|vcn:VOLCADRAFT_104214|solute carrier family 39 (zinc transporter), member 1/2/3;K01115|5|1e-16|85.1|vcn:VOLCADRAFT_99471|phospholipase D [EC:3.1.4.4]	GO:0016020//membrane	-	GO:0044260;GO:0044262//cellular carbohydrate metabolic process;GO:0006139//nucleobase-containing compound metabolic process	gi|222632779|gb|EEE64911.1|/2.70419e-126/hypothetical protein OsJ_19771 [Oryza sativa Japonica Group]
Unigene35994_Ganxin-203	-2.65792	0.848724	K14709|1|3e-49|192|vcn:VOLCADRAFT_104214|solute carrier family 39 (zinc transporter), member 1/2/3	GO:0005576//extracellular region;GO:0016023//cytoplasmic membrane-bounded vesicle;GO:0005618//cell wall	-	-	gi|125574985|gb|EAZ16269.1|/1.87697e-111/hypothetical protein OsJ_31729 [Oryza sativa Japonica Group]
Unigene48113_Ganxin-203	-2.59457	0.805441	K14774|1|8e-07|50.1|ppp:PHYPADRAFT_168559|U3 small nucleolar RNA-associated protein 25;K14809|2|5e-06|47.4|vcn:VOLCADRAFT_108284|ATP-dependent RNA helicase DDX55/SPB4 [EC:3.6.4.13];K14325|3|5e-06|47.4|osa:4325394|RNA-binding protein with serine-rich domain 1	GO:0016023//cytoplasmic membrane-bounded vesicle;GO:0046658//anchored to plasma membrane	-	-	gi|125558781|gb|EAZ04317.1|/1.75982e-20/hypothetical protein OsI_26458 [Oryza sativa Indica Group]
Unigene14296_Ganxin-203	-3.21668	0.911925	K14788|1|3e-12|70.1|bdi:100823293|ribosome biogenesis protein ENP2;K12418|2|3e-12|70.1|cre:CHLREDRAFT_32523|fatty acid desaturase (delta-4 desaturase) [EC:1.14.19.-];K11294|4|7e-12|68.9|gmx:100779929|nucleolin;K14325|5|9e-12|68.6|sbi:SORBI_03g046480|RNA-binding protein with serine-rich domain 1	-	-	-	gi|218191282|gb|EEC73709.1|/4.22398e-46/hypothetical protein OsI_08308 [Oryza sativa Indica Group]
Unigene31822_Ganxin-203	1.59878	0.811935	K14840|1|1e-152|537|zma:100282095|nucleolar protein 53	-	-	-	gi|218196077|gb|EEC78504.1|/0/hypothetical protein OsI_18429 [Oryza sativa Indica Group]
Unigene42272_Ganxin-203	1.60321	0.809387	K14963|1|1e-08|60.5|smo:SELMODRAFT_169971|COMPASS component SWD3;K14555|2|5e-08|58.2|gmx:100783244|U3 small nucleolar RNA-associated protein 13;K12662|4|5e-08|58.2|sbi:SORBI_01g035220|U4/U6 small nuclear ribonucleoprotein PRP4	-	-	-	gi|218187648|gb|EEC70075.1|/0/hypothetical protein OsI_00688 [Oryza sativa Indica Group]
Unigene351_Ganxin-203	-1.8718	0.839377	K15015|1|2e-97|353|vvi:100256814|solute carrier family 32 (vesicular inhibitory amino acid transporter)	GO:0016021//integral to membrane;GO:0009507//chloroplast	-	-	gi|115467218|ref|NP_001057208.1|/1.16962e-150/Os06g0228500 [Oryza sativa Japonica Group]
CL8048.Contig2_Ganxin-203	-2.19929	0.803973	K15015|1|7e-10|62.4|vvi:100256814|solute carrier family 32 (vesicular inhibitory amino acid transporter)	GO:0016021//integral to membrane	GO:0015171//amino acid transmembrane transporter activity	GO:0003333//amino acid transmembrane transport;GO:0043090//amino acid import;GO:0080167//response to karrikin	gi|222630803|gb|EEE62935.1|/3.55628e-99/hypothetical protein OsJ_17740 [Oryza sativa Japonica Group]
Unigene36468_Ganxin-203	-2.23003	0.868921	K15015|1|9e-28|121|zma:100285277|solute carrier family 32 (vesicular inhibitory amino acid transporter)	GO:0016021//integral to membrane	-	-	gi|115467218|ref|NP_001057208.1|/1.2083e-67/Os06g0228500 [Oryza sativa Japonica Group]
Unigene39632_Ganxin-203	-2.40045	0.878358	K15032|1|2e-16|84.7|ppp:PHYPADRAFT_22863|mTERF domain-containing protein, mitochondrial;K15031|4|4e-15|80.5|mtr:MTR_4g070060|transcription termination factor, mitochondrial	GO:0005739//mitochondrion;GO:0009507//chloroplast	-	GO:0045893//positive regulation of transcription, DNA-dependent;GO:0010103//stomatal complex morphogenesis;GO:0016226//iron-sulfur cluster assembly;GO:0010027//thylakoid membrane organization;GO:0010228//vegetative to reproductive phase transition of meristem;GO:0048481//ovule development;GO:0009793//embryo development ending in seed dormancy	gi|115477278|ref|NP_001062235.1|/8.25074e-124/Os08g0515800 [Oryza sativa Japonica Group]
Unigene34540_Ganxin-203	-1.90354	0.835946	K15040|1|6e-66|248|bdi:100821813|voltage-dependent anion channel protein 2	GO:0005618//cell wall;GO:0005730//nucleolus;GO:0009941//chloroplast envelope;GO:0005741//mitochondrial outer membrane;GO:0005774//vacuolar membrane;GO:0046930//pore complex;GO:0005886//plasma membrane	GO:0015288//porin activity;GO:0008308//voltage-gated anion channel activity	GO:0055085//transmembrane transport;GO:0044070//regulation of anion transport;GO:0010029//regulation of seed germination;GO:0042742//defense response to bacterium;GO:0009409//response to cold;GO:0009060//aerobic respiration	gi|57899671|dbj|BAD87377.1|/4.56195e-88/putative 36kDA porin II [Oryza sativa Japonica Group]
CL6824.Contig1_Ganxin-203	-2.30705	0.811531	K15103|1|1e-112|319|zma:100282746|solute carrier family 25 (mitochondrial uncoupling protein), member 8/9	GO:0009506//plasmodesma;GO:0016023//cytoplasmic membrane-bounded vesicle;GO:0005774//vacuolar membrane;GO:0016021//integral to membrane;GO:0009507//chloroplast;GO:0031966//mitochondrial membrane	GO:0017077//oxidative phosphorylation uncoupler activity	GO:0009853//photorespiration;GO:0006839//mitochondrial transport;GO:0015992//proton transport	gi|13537345|dbj|BAB40657.1|/2.89102e-136/uncoupling protein [Oryza sativa Japonica Group]
Unigene37622_Ganxin-203	-2.53337	0.820676	K15103|1|2e-14|75.5|zma:100282746|solute carrier family 25 (mitochondrial uncoupling protein), member 8/9	GO:0016023//cytoplasmic membrane-bounded vesicle;GO:0016021//integral to membrane;GO:0031966//mitochondrial membrane	-	GO:0006839//mitochondrial transport	gi|13537345|dbj|BAB40657.1|/2.61268e-19/uncoupling protein [Oryza sativa Japonica Group]
Unigene39963_Ganxin-203	1.68937	0.80826	K15172|1|1e-28|124|bdi:100829683|transcription elongation factor SPT5	-	-	GO:0044260;GO:0040029//regulation of gene expression, epigenetic;GO:0090304	gi|222632160|gb|EEE64292.1|/3.29792e-125/hypothetical protein OsJ_19129 [Oryza sativa Japonica Group]
Unigene39965_Ganxin-203	1.63282	0.803054	K15172|1|4e-07|51.2|smo:SELMODRAFT_96727|transcription elongation factor SPT5	-	-	GO:0006306//DNA methylation;GO:0030422//production of siRNA involved in RNA interference	gi|52353367|gb|AAU43935.1|/3.0105e-28/unknown protein [Oryza sativa Japonica Group]
Unigene42870_Ganxin-203	-1.72977	0.80803	K15174|1|1e-08|58.2|pop:POPTR_751858|RNA polymerase II-associated factor 1;K01051|2|4e-08|56.2|gmx:100776781|pectinesterase [EC:3.1.1.11];K12826|3|5e-08|55.8|rcu:RCOM_1353370|splicing factor 3A subunit 2;K01115|4|8e-08|55.1|vcn:VOLCADRAFT_99471|phospholipase D [EC:3.1.4.4]	GO:0009536//plastid;GO:0005739//mitochondrion	-	-	gi|115481580|ref|NP_001064383.1|/1.66358e-40/Os10g0340800 [Oryza sativa Japonica Group]
Unigene47343_Ganxin-203	2.11297	0.848633	K15174|1|3e-07|40.4|aly:ARALYDRAFT_477298|RNA polymerase II-associated factor 1;K14007|3|6e-07|46.2|vcn:VOLCADRAFT_72688|protein transport protein SEC24	-	-	-	gi|302833329|ref|XP_002948228.1|/6.05239e-10/metalloproteinase, extracellular matrix glycoprotein VMP10 [Volvox carteri f. nagariensis]
Unigene46471_Ganxin-203	12.1462	0.97727	K15174|1|4e-08|38.5|rcu:RCOM_1489440|RNA polymerase II-associated factor 1	-	-	-	gi|56202065|dbj|BAD73594.1|/3.12313e-09/hypothetical protein [Oryza sativa Japonica Group]
Unigene9525_Ganxin-203	5.52277	0.846309	K15174|1|5e-07|50.8|gmx:100797526|RNA polymerase II-associated factor 1;K01115|2|1e-06|49.7|vcn:VOLCADRAFT_99471|phospholipase D [EC:3.1.4.4]	-	-	-	gi|30102984|gb|AAP21397.1|/2.64345e-16/hypothetical protein [Oryza sativa Japonica Group]
Unigene6952_Ganxin-203	6.64925	0.872609	K15174|1|8e-06|41.6|vvi:100254912|RNA polymerase II-associated factor 1	-	-	-	gi|551534607|ref|XP_005756157.1|/1.45141e-07/hypothetical protein EMIHUDRAFT_466351 [Emiliania huxleyi CCMP1516]
CL5226.Contig1_Ganxin-203	2.02226	0.862135	K15191|1|1e-38|155|vvi:100241743|La-related protein 7	GO:0030529//ribonucleoprotein complex;GO:0005634//nucleus	GO:0003723//RNA binding;GO:0000166//nucleotide binding	GO:0006396//RNA processing	gi|222615794|gb|EEE51926.1|/8.53199e-71/hypothetical protein OsJ_33536 [Oryza sativa Japonica Group]
CL2537.Contig2_Ganxin-203	-2.23286	0.847387	K15283|1|0.0|758|osa:4344834|solute carrier family 35, member E1	GO:0016021//integral to membrane;GO:0009536//plastid;GO:0005774//vacuolar membrane	GO:0015120//phosphoglycerate transmembrane transporter activity;GO:0005315//inorganic phosphate transmembrane transporter activity;GO:0071917//triose-phosphate transmembrane transporter activity;GO:0015152//glucose-6-phosphate transmembrane transporter activity	GO:0015713//phosphoglycerate transport;GO:0015760//glucose-6-phosphate transport;GO:0035436//triose phosphate transmembrane transport;GO:0010109//regulation of photosynthesis;GO:0009553//embryo sac development;GO:0009749//response to glucose stimulus;GO:0009744//response to sucrose stimulus;GO:0034389//lipid particle organization;GO:0010152//pollen maturation;GO:0007033//vacuole organization;GO:0…	gi|218200587|gb|EEC83014.1|/0/hypothetical protein OsI_28073 [Oryza sativa Indica Group]
Unigene45285_Ganxin-203	-1.80297	0.820349	K15285|1|1e-93|340|osa:4330044|solute carrier family 35, member E3	GO:0016021//integral to membrane;GO:0016023//cytoplasmic membrane-bounded vesicle	-	-	gi|115447415|ref|NP_001047487.1|/2.65165e-92/Os02g0628200 [Oryza sativa Japonica Group]
Unigene22898_Ganxin-203	-2.37909	0.869053	K15285|1|7e-15|78.6|smo:SELMODRAFT_268189|solute carrier family 35, member E3	GO:0005794//Golgi apparatus;GO:0016021//integral to membrane	GO:0005460//UDP-glucose transmembrane transporter activity;GO:0005457//GDP-fucose transmembrane transporter activity;GO:0005459//UDP-galactose transmembrane transporter activity	GO:0015783//GDP-fucose transport;GO:0072334//UDP-galactose transmembrane transport;GO:0015786//UDP-glucose transport	gi|222639770|gb|EEE67902.1|/9.23752e-100/hypothetical protein OsJ_25746 [Oryza sativa Japonica Group]
Unigene11772_Ganxin-203	-1.79194	0.833036	K15289|1|0.0|666|osa:4337195|solute carrier family 35, member F5	GO:0016020//membrane;GO:0016023//cytoplasmic membrane-bounded vesicle	-	-	gi|115460932|ref|NP_001054066.1|/0/Os04g0645600 [Oryza sativa Japonica Group]
Unigene30288_Ganxin-203	1.68983	0.82561	K15304|1|0.0|924|osa:4338497|Ran-binding protein 3	GO:0005643//nuclear pore	-	GO:0046907//intracellular transport	gi|115463343|ref|NP_001055271.1|/0/Os05g0349500 [Oryza sativa Japonica Group]
Unigene45304_Ganxin-203	1.64574	0.803833	K15336|1|1e-17|86.7|vvi:100259391|tRNA (cytosine38-C5)-methyltransferase [EC:2.1.1.204]	-	-	-	gi|218191262|gb|EEC73689.1|/2.80625e-85/hypothetical protein OsI_08260 [Oryza sativa Indica Group]
Unigene31829_Ganxin-203	-1.62295	0.804307	K15382|1|2e-121|433|osa:4329464|solute carrier family 50 (sugar transporter)	GO:0005887//integral to plasma membrane;GO:0016023//cytoplasmic membrane-bounded vesicle	GO:0051119//sugar transmembrane transporter activity	GO:0034219//carbohydrate transmembrane transport	gi|322967576|sp|A2X5B4.1|SWT15_ORYSI/3.45429e-121/RecName: Full=Bidirectional sugar transporter SWEET15; Short=OsSWEET15
CL4420.Contig3_Ganxin-203	-2.27658	0.86185	K15382|1|3e-152|536|osa:4324848|solute carrier family 50 (sugar transporter)	GO:0005887//integral to plasma membrane;GO:0016023//cytoplasmic membrane-bounded vesicle;GO:0005783//endoplasmic reticulum	GO:0051119//sugar transmembrane transporter activity	GO:0034219//carbohydrate transmembrane transport	gi|115441437|ref|NP_001044998.1|/6.79031e-151/Os01g0881300 [Oryza sativa Japonica Group]
Unigene1905_Ganxin-203	1.88402	0.822423	K15382|1|5e-133|472|osa:4339772|solute carrier family 50 (sugar transporter)	GO:0005887//integral to plasma membrane	GO:0051119//sugar transmembrane transporter activity	GO:0010208//pollen wall assembly;GO:0034219//carbohydrate transmembrane transport	gi|115465751|ref|NP_001056475.1|/1.10417e-131/Os05g0588500 [Oryza sativa Japonica Group]
CL2298.Contig2_Ganxin-203	-1.87513	0.817398	K15398|1|1e-25|112|osa:4330250|cytochrome P450, family 86, subfamily A, polypeptide 2/4/7/8 (fatty acid omega-hydroxylase) [EC:1.14.-.-]	GO:0016020//membrane	GO:0005506//iron ion binding;GO:0020037//heme binding;GO:0018685//alkane 1-monooxygenase activity	GO:0006631//fatty acid metabolic process;GO:0055114//oxidation-reduction process	gi|218191321|gb|EEC73748.1|/2.65979e-24/hypothetical protein OsI_08390 [Oryza sativa Indica Group]
Unigene31305_Ganxin-203	-2.06207	0.863499	K15398|1|4e-106|384|vvi:100247907|cytochrome P450, family 86, subfamily A, polypeptide 2/4/7/8 (fatty acid omega-hydroxylase) [EC:1.14.-.-]	-	GO:0005506//iron ion binding;GO:0020037//heme binding;GO:0018685//alkane 1-monooxygenase activity;GO:0070330//aromatase activity	GO:0080110//sporopollenin biosynthetic process;GO:0055114//oxidation-reduction process	gi|108706389|gb|ABF94184.1|/0/Cytochrome P450 family protein, expressed [Oryza sativa Japonica Group]
CL1054.Contig2_Ganxin-203	-1.67293	0.807181	K15403|1|1e-120|431|vvi:100246317|fatty acid omega-hydroxy dehydrogenase [EC:1.1.-.-]	GO:0016023//cytoplasmic membrane-bounded vesicle	GO:0050660//flavin adenine dinucleotide binding;GO:0016829//lyase activity;GO:0008812//choline dehydrogenase activity	GO:0006066//alcohol metabolic process;GO:0055114//oxidation-reduction process	gi|125540673|gb|EAY87068.1|/0/hypothetical protein OsI_08464 [Oryza sativa Indica Group]
CL7856.Contig2_Ganxin-203	-2.01001	0.820829	K15403|1|1e-85|314|vvi:100246317|fatty acid omega-hydroxy dehydrogenase [EC:1.1.-.-]	GO:0016023//cytoplasmic membrane-bounded vesicle	GO:0050660//flavin adenine dinucleotide binding;GO:0016829//lyase activity;GO:0008812//choline dehydrogenase activity	GO:0006066//alcohol metabolic process;GO:0055114//oxidation-reduction process	gi|115460024|ref|NP_001053612.1|/6.38377e-167/Os04g0573100 [Oryza sativa Japonica Group]
Unigene43647_Ganxin-203	-1.9951	0.845195	K15403|1|3e-12|68.2|bdi:100830847|fatty acid omega-hydroxy dehydrogenase [EC:1.1.-.-];K08248|4|4e-12|67.8|vvi:100254058|mandelonitrile lyase [EC:4.1.2.10]	GO:0016023//cytoplasmic membrane-bounded vesicle	GO:0050660//flavin adenine dinucleotide binding;GO:0016829//lyase activity;GO:0008812//choline dehydrogenase activity	GO:0006066//alcohol metabolic process;GO:0055114//oxidation-reduction process	gi|222623439|gb|EEE57571.1|/1.42478e-17/hypothetical protein OsJ_07923 [Oryza sativa Japonica Group]
CL1054.Contig4_Ganxin-203	-2.35276	0.862135	K15403|1|8e-93|338|vvi:100246317|fatty acid omega-hydroxy dehydrogenase [EC:1.1.-.-]	GO:0016023//cytoplasmic membrane-bounded vesicle	GO:0050660//flavin adenine dinucleotide binding;GO:0008812//choline dehydrogenase activity	GO:0006066//alcohol metabolic process;GO:0055114//oxidation-reduction process	gi|115460024|ref|NP_001053612.1|/5.42605e-175/Os04g0573100 [Oryza sativa Japonica Group]
Unigene7107_Ganxin-203	-3.65207	0.879158	K15559|1|1e-08|55.8|ota:Ot05g02000|regulator of Ty1 transposition protein 103;K14325|3|7e-08|53.5|ppp:PHYPADRAFT_166555|RNA-binding protein with serine-rich domain 1;K01785|5|1e-06|49.7|ath:AT3G01260|aldose 1-epimerase [EC:5.1.3.3]	GO:0016023//cytoplasmic membrane-bounded vesicle	-	-	gi|115453083|ref|NP_001050142.1|/1.64163e-50/Os03g0357500 [Oryza sativa Japonica Group]
Unigene41026_Ganxin-203	-1.9711	0.83875	K15920|1|0.0|648|osa:4337166|beta-D-xylosidase 4 [EC:3.2.1.37]	GO:0016023//cytoplasmic membrane-bounded vesicle;GO:0005618//cell wall;GO:0048046//apoplast	GO:0004553//hydrolase activity, hydrolyzing O-glycosyl compounds	GO:0031222//arabinan catabolic process;GO:0045493//xylan catabolic process	gi|115460876|ref|NP_001054038.1|/0/Os04g0640700 [Oryza sativa Japonica Group]
CL7937.Contig3_Ganxin-203	-1.77172	0.831018	K15920|1|0.0|728|sbi:SORBI_06g030270|beta-D-xylosidase 4 [EC:3.2.1.37]	GO:0009505//plant-type cell wall;GO:0009506//plasmodesma;GO:0016023//cytoplasmic membrane-bounded vesicle;GO:0009507//chloroplast;GO:0048046//apoplast	GO:0004553//hydrolase activity, hydrolyzing O-glycosyl compounds	GO:0005975//carbohydrate metabolic process	gi|62701898|gb|AAX92971.1|/0/beta-D-xylosidase [Oryza sativa Japonica Group]
Unigene39816_Ganxin-203	-1.66535	0.81206	K15920|1|2e-17|87.4|ppp:PHYPADRAFT_153961|beta-D-xylosidase 4 [EC:3.2.1.37]	GO:0009505//plant-type cell wall;GO:0009506//plasmodesma;GO:0016023//cytoplasmic membrane-bounded vesicle;GO:0009507//chloroplast;GO:0048046//apoplast	GO:0004553//hydrolase activity, hydrolyzing O-glycosyl compounds	GO:0005975//carbohydrate metabolic process	gi|218191593|gb|EEC74020.1|/8.77998e-86/hypothetical protein OsI_08964 [Oryza sativa Indica Group]
Note: All displayed genes annotated by KEGG, GO, and BLAST NR databases were differentially expressed with probability ≧ 0.8 and |log2Ratio| ≧ 1. Unigenes with positive log2Ratio represent up-regulated, and genes with negative log2Ratio represent down-regulated.

## Sheet: GNH-vs-GHH.GeneDiffExpFilter
GeneID	log2Ratio(GHH/GNH)	Probability	KEGG Orthology	GO Component	GO Function	GO Process	Blast nr
Unigene48479_Ganxin-203	4.78177	0.811463	-	-	-	-	-
Unigene14123_Ganxin-203	11.0292	0.933956	-	-	-	-	-
Unigene38388_Ganxin-203	10.44	0.887985	-	-	-	-	-
Unigene13882_Ganxin-203	9.74327	0.804013	-	-	-	-	-
Unigene42647_Ganxin-203	9.719	0.800553	-	-	-	-	-
Unigene45035_Ganxin-203	3.38468	0.894195	-	-	-	-	-
Unigene48563_Ganxin-203	11.12	0.939693	-	-	-	-	-
CL7365.Contig1_Ganxin-203	11.4463	0.955379	-	-	-	-	-
Unigene41735_Ganxin-203	-2.40898	0.857775	-	-	-	-	-
Unigene11324_Ganxin-203	-12.3255	0.980993	-	-	-	-	-
Unigene31741_Ganxin-203	-2.29886	0.825784	-	-	-	-	-
Unigene37059_Ganxin-203	-2.0325	0.83354	-	-	-	-	-
Unigene8609_Ganxin-203	10.7418	0.914211	-	-	-	-	-
Unigene45298_Ganxin-203	11.8437	0.969638	-	-	-	-	-
Unigene33418_Ganxin-203	10.9422	0.928533	-	-	-	-	-
Unigene38389_Ganxin-203	11.0601	0.935975	-	-	-	-	-
CL5161.Contig1_Ganxin-203	2.2662	0.84965	-	-	-	-	-
Unigene6794_Ganxin-203	10.5122	0.894703	-	-	-	-	-
Unigene50952_Ganxin-203	9.82839	0.815542	-	-	-	-	-
Unigene25914_Ganxin-203	-2.81359	0.879282	-	-	-	-	-
Unigene46472_Ganxin-203	3.69035	0.884343	-	-	-	-	-
Unigene20583_Ganxin-203	-2.35712	0.812117	-	-	-	-	-
Unigene3124_Ganxin-203	9.84393	0.817666	-	-	-	-	-
Unigene38390_Ganxin-203	11.5876	0.961206	-	-	-	-	-
Unigene40707_Ganxin-203	2.09692	0.810335	-	-	-	-	-
Unigene33580_Ganxin-203	11.7088	0.965509	-	-	-	-	-
CL2945.Contig3_Ganxin-203	-3.31594	0.858506	-	-	-	-	-
Unigene7042_Ganxin-203	9.98538	0.837014	-	-	-	-	-
Unigene10405_Ganxin-203	12.1993	0.978647	-	-	-	-	-
Unigene6847_Ganxin-203	-9.77577	0.808747	-	-	-	-	-
CL3845.Contig1_Ganxin-203	1.79005	0.807418	-	-	-	-	-
CL5161.Contig2_Ganxin-203	2.01031	0.834048	-	-	-	-	-
Unigene4417_Ganxin-203	-10.1885	0.861953	-	-	-	-	-
CL7441.Contig2_Ganxin-203	2.03381	0.83315	-	-	-	-	-
Unigene48635_Ganxin-203	10.0906	0.8505	-	-	-	-	-
Unigene29288_Ganxin-203	2.92374	0.862649	-	-	-	-	-
Unigene22975_Ganxin-203	12.6682	0.986264	-	-	-	-	-
Unigene31401_Ganxin-203	2.21846	0.800511	-	-	-	-	-
Unigene13883_Ganxin-203	11.0535	0.935558	-	-	-	-	-
Unigene47268_Ganxin-203	7.52643	0.940271	-	-	-	-	-
Unigene42866_Ganxin-203	-2.73953	0.86817	-	-	-	-	-
Unigene21828_Ganxin-203	-9.89986	0.825304	-	-	-	-	-
Unigene47304_Ganxin-203	-2.15294	0.807146	-	-	-	-	-
CL3845.Contig2_Ganxin-203	2.41054	0.822734	-	-	-	-	-
Unigene46559_Ganxin-203	2.50764	0.815125	-	-	-	-	-
Unigene6793_Ganxin-203	11.7983	0.968183	-	-	-	-	-
Unigene55695_Ganxin-203	-9.90062	0.825512	-	-	-	-	-
CL2399.Contig2_Ganxin-203	10.012	0.840398	-	-	-	-	-
Unigene47410_Ganxin-203	-2.30925	0.841365	-	-	-	-	-
Unigene28384_Ganxin-203	-2.04948	0.84486	-	-	-	-	-
Unigene21662_Ganxin-203	9.85895	0.819866	-	-	-	-	-
Unigene9489_Ganxin-203	10.1568	0.858472	-	-	-	-	-
CL3920.Contig1_Ganxin-203	10.4701	0.890888	-	-	-	-	-
Unigene47860_Ganxin-203	10.1775	0.860776	-	-	-	-	-
Unigene57543_Ganxin-203	6.87952	0.950464	-	-	-	-	-
Unigene8189_Ganxin-203	10.1885	0.861953	-	-	-	-	-
Unigene50083_Ganxin-203	9.86152	0.820054	-	-	-	-	-
Unigene15715_Ganxin-203	2.24953	0.836527	-	-	-	-	-
Unigene19342_Ganxin-203	-2.66631	0.855965	-	-	-	-	-
CL2495.Contig1_Ganxin-203	2.31493	0.831806	-	-	-	-	-
Unigene46560_Ganxin-203	2.29213	0.800497	-	-	-	-	-
Unigene23189_Ganxin-203	2.18677	0.816413	-	-	-	-	-
CL8211.Contig3_Ganxin-203	2.33533	0.832349	-	-	-	-	-
Unigene44306_Ganxin-203	10.9012	0.925462	-	-	-	-	gi|115455271|ref|NP_001051236.1|/6.71962e-25/Os03g0744200 [Oryza sativa Japonica Group]
CL6211.Contig1_Ganxin-203	2.51514	0.85529	-	-	-	-	gi|115455795|ref|NP_001051498.1|/3.718e-11/Os03g0787600 [Oryza sativa Japonica Group]
Unigene12198_Ganxin-203	10.5781	0.900565	-	-	-	-	gi|115457990|ref|NP_001052595.1|/2.23754e-07/Os04g0380000 [Oryza sativa Japonica Group]
Unigene32235_Ganxin-203	10.2932	0.873663	-	GO:0009536//plastid	-	-	gi|115460630|ref|NP_001053915.1|/1.74312e-52/Os04g0621800 [Oryza sativa Japonica Group]
Unigene52694_Ganxin-203	9.95776	0.833317	-	GO:0009536//plastid	-	-	gi|115464129|ref|NP_001055664.1|/1.09058e-54/Os05g0439200 [Oryza sativa Japonica Group]
Unigene39119_Ganxin-203	9.77824	0.808949	-	-	-	-	gi|115472171|ref|NP_001059684.1|/1.24247e-21/Os07g0492300 [Oryza sativa Japonica Group]
Unigene11242_Ganxin-203	9.88762	0.823688	-	GO:0005739//mitochondrion	-	-	gi|115476352|ref|NP_001061772.1|/2.98926e-44/Os08g0406700 [Oryza sativa Japonica Group]
Unigene27303_Ganxin-203	9.88065	0.822839	-	-	-	-	gi|115476450|ref|NP_001061821.1|/7.41085e-11/Os08g0421400 [Oryza sativa Japonica Group]
Unigene47596_Ganxin-203	-3.54945	0.837933	-	GO:0005739//mitochondrion	-	-	gi|115478110|ref|NP_001062650.1|/5.95384e-81/Os09g0242600 [Oryza sativa Japonica Group]
Unigene25913_Ganxin-203	-2.38703	0.869019	-	-	-	-	gi|115480399|ref|NP_001063793.1|/1.54011e-08/Os09g0537700 [Oryza sativa Japonica Group]
Unigene25911_Ganxin-203	-2.35128	0.862851	-	GO:0016023//cytoplasmic membrane-bounded vesicle	GO:0003723//RNA binding;GO:0033897//ribonuclease T2 activity	-	gi|115480399|ref|NP_001063793.1|/2.44631e-25/Os09g0537700 [Oryza sativa Japonica Group]
Unigene47743_Ganxin-203	7.35174	0.904325	-	-	-	-	gi|115480721|ref|NP_001063954.1|/7.04931e-42/Os09g0566400 [Oryza sativa Japonica Group]
CL1711.Contig9_Ganxin-203	-2.0182	0.840467	-	GO:0016023//cytoplasmic membrane-bounded vesicle	-	-	gi|115481162|ref|NP_001064174.1|/3.4447e-97/Os10g0150400 [Oryza sativa Japonica Group]
Unigene14513_Ganxin-203	10.0637	0.847033	-	-	-	-	gi|115481706|ref|NP_001064446.1|/9.82463e-43/Os10g0365800 [Oryza sativa Japonica Group]
CL188.Contig1_Ganxin-203	-3.4476	0.89542	-	-	-	-	gi|115486539|ref|NP_001068413.1|/1.71014e-66/Os11g0661900 [Oryza sativa Japonica Group]
Unigene55829_Ganxin-203	-2.8875	0.859502	-	-	-	-	gi|115488370|ref|NP_001066672.1|/1.64606e-34/Os12g0428700 [Oryza sativa Japonica Group]
Unigene15420_Ganxin-203	3.30857	0.809464	-	-	-	-	gi|116312000|emb|CAJ86357.1|/3.74648e-10/OSIGBa0117N13.1 [Oryza sativa Indica Group]
CL2490.Contig2_Ganxin-203	2.51059	0.83338	-	-	-	-	gi|116312000|emb|CAJ86357.1|/9.27565e-105/OSIGBa0117N13.1 [Oryza sativa Indica Group]
Unigene24001_Ganxin-203	-1.9278	0.824524	-	-	-	-	gi|125526305|gb|EAY74419.1|/5.96039e-40/hypothetical protein OsI_02308 [Oryza sativa Indica Group]
CL4658.Contig2_Ganxin-203	-1.73916	0.800065	-	-	-	-	gi|125526305|gb|EAY74419.1|/9.34835e-70/hypothetical protein OsI_02308 [Oryza sativa Indica Group]
Unigene45997_Ganxin-203	11.3384	0.950979	-	-	-	-	gi|125531756|gb|EAY78321.1|/3.08137e-118/hypothetical protein OsI_33403 [Oryza sativa Indica Group]
Unigene6893_Ganxin-203	-1.81779	0.802753	-	-	-	-	gi|125532907|gb|EAY79472.1|/9.33656e-09/hypothetical protein OsI_34600 [Oryza sativa Indica Group]
Unigene53932_Ganxin-203	9.86511	0.820715	-	-	-	-	gi|125546591|gb|EAY92730.1|/3.42147e-25/hypothetical protein OsI_14480 [Oryza sativa Indica Group]
Unigene45999_Ganxin-203	11.9509	0.972764	-	-	-	-	gi|125562976|gb|EAZ08356.1|/2.23265e-19/hypothetical protein OsI_30612 [Oryza sativa Indica Group]
CL1326.Contig1_Ganxin-203	9.03728	0.981592	-	GO:0005739//mitochondrion	-	-	gi|125579036|gb|EAZ20182.1|/1.63214e-74/hypothetical protein OsJ_35780 [Oryza sativa Japonica Group]
Unigene15042_Ganxin-203	-3.10121	0.8381	-	-	-	-	gi|125597169|gb|EAZ36949.1|/1.66346e-18/hypothetical protein OsJ_21284 [Oryza sativa Japonica Group]
Unigene8953_Ganxin-203	-2.2567	0.831827	-	-	-	-	gi|13129440|gb|AAK13098.1|AC078839_14/6.10893e-15/Hypothetical protein [Oryza sativa Japonica Group]
Unigene46001_Ganxin-203	12.0361	0.974859	-	-	-	-	gi|14018063|gb|AAK52126.1|AC079936_22/1.03232e-23/Putative red chlorophyll catabolite reductase [Oryza sativa Japonica Group]
Unigene14244_Ganxin-203	9.95591	0.833171	-	-	-	-	gi|14018069|gb|AAK52132.1|AC084380_5/1.28972e-39/hypothetical protein [Oryza sativa Japonica Group]
Unigene14242_Ganxin-203	11.933	0.97236	-	-	-	-	gi|14018069|gb|AAK52132.1|AC084380_5/6.53692e-47/hypothetical protein [Oryza sativa Japonica Group]
Unigene20630_Ganxin-203	5.92267	0.874547	-	-	-	-	gi|15217275|gb|AAK92619.1|AC078944_30/4.49899e-40/Hypothetical protein [Oryza sativa Japonica Group]
Unigene31256_Ganxin-203	-2.53817	0.827323	-	GO:0005739//mitochondrion;GO:0009536//plastid	-	-	gi|18057132|gb|AAL58155.1|AC093181_1/4.91731e-23/hypothetical protein [Oryza sativa Japonica Group]
CL5398.Contig2_Ganxin-203	10.6712	0.908718	-	GO:0005739//mitochondrion;GO:0009536//plastid	-	-	gi|218184163|gb|EEC66590.1|/2.85774e-26/hypothetical protein OsI_32804 [Oryza sativa Indica Group]
Unigene10540_Ganxin-203	7.15186	0.836847	-	-	-	-	gi|218184392|gb|EEC66819.1|/7.18432e-129/hypothetical protein OsI_33241 [Oryza sativa Indica Group]
CL573.Contig2_Ganxin-203	9.9867	0.837272	-	-	-	-	gi|218184410|gb|EEC66837.1|/1.23079e-21/hypothetical protein OsI_33300 [Oryza sativa Indica Group]
Unigene9754_Ganxin-203	-2.30949	0.832015	-	-	-	-	gi|218187109|gb|EEC69536.1|/1.40493e-09/hypothetical protein OsI_38816 [Oryza sativa Indica Group]
Unigene36759_Ganxin-203	10.5574	0.898832	-	-	-	-	gi|218193178|gb|EEC75605.1|/1.26279e-115/hypothetical protein OsI_12315 [Oryza sativa Indica Group]
CL347.Contig3_Ganxin-203	10.283	0.872563	-	-	-	-	gi|218197900|gb|EEC80327.1|/7.97281e-07/hypothetical protein OsI_22377 [Oryza sativa Indica Group]
CL1123.Contig1_Ganxin-203	2.98932	0.877492	-	GO:0005737//cytoplasm	-	-	gi|218198890|gb|EEC81317.1|/1.97073e-138/hypothetical protein OsI_24479 [Oryza sativa Indica Group]
Unigene9488_Ganxin-203	10.0312	0.842821	-	-	GO:0046983//protein dimerization activity;GO:0003677//DNA binding	-	gi|222616325|gb|EEE52457.1|/1.17583e-40/hypothetical protein OsJ_34617 [Oryza sativa Japonica Group]
Unigene8053_Ganxin-203	10.052	0.845773	-	-	GO:0003677//DNA binding;GO:0046983//protein dimerization activity	-	gi|222616325|gb|EEE52457.1|/3.53212e-45/hypothetical protein OsJ_34617 [Oryza sativa Japonica Group]
CL6048.Contig2_Ganxin-203	-2.19672	0.835427	-	-	-	-	gi|222616393|gb|EEE52525.1|/2.14033e-18/hypothetical protein OsJ_34738 [Oryza sativa Japonica Group]
Unigene46555_Ganxin-203	2.64449	0.829021	-	-	-	-	gi|222624279|gb|EEE58411.1|/6.55975e-39/hypothetical protein OsJ_09604 [Oryza sativa Japonica Group]
Unigene41595_Ganxin-203	10.8093	0.918973	-	-	-	-	gi|222625939|gb|EEE60071.1|/8.47955e-15/hypothetical protein OsJ_12892 [Oryza sativa Japonica Group]
Unigene5050_Ganxin-203	9.82284	0.81477	-	-	-	-	gi|222628380|gb|EEE60512.1|/8.40446e-35/hypothetical protein OsJ_13829 [Oryza sativa Japonica Group]
CL4608.Contig2_Ganxin-203	9.88324	0.823103	-	-	-	-	gi|222628749|gb|EEE60881.1|/2.05651e-37/hypothetical protein OsJ_14544 [Oryza sativa Japonica Group]
Unigene48091_Ganxin-203	10.0596	0.846517	-	-	-	-	gi|222630425|gb|EEE62557.1|/4.96019e-39/hypothetical protein OsJ_17356 [Oryza sativa Japonica Group]
Unigene49509_Ganxin-203	-2.89066	0.839061	-	-	-	-	gi|222630677|gb|EEE62809.1|/7.11927e-09/hypothetical protein OsJ_17612 [Oryza sativa Japonica Group]
Unigene9321_Ganxin-203	10.1902	0.862113	-	-	-	-	gi|222631746|gb|EEE63878.1|/1.54192e-16/hypothetical protein OsJ_18702 [Oryza sativa Japonica Group]
Unigene6578_Ganxin-203	9.97873	0.836179	-	-	-	-	gi|222637054|gb|EEE67186.1|/6.24745e-34/hypothetical protein OsJ_24278 [Oryza sativa Japonica Group]
CL6611.Contig2_Ganxin-203	11.5426	0.959473	-	GO:0009536//plastid	-	-	gi|22296360|dbj|BAC10130.1|/1.19453e-24/hypothetical protein [Oryza sativa Japonica Group]
Unigene46469_Ganxin-203	2.73237	0.871895	-	GO:0005739//mitochondrion	-	-	gi|22830964|dbj|BAC15828.1|/2.20563e-25/hypothetical protein [Oryza sativa Japonica Group]
CL7662.Contig2_Ganxin-203	10.2483	0.868643	-	-	-	-	gi|297597036|ref|NP_001043357.2|/1.18011e-102/Os01g0565600 [Oryza sativa Japonica Group]
Unigene53094_Ganxin-203	10.0666	0.847339	-	-	-	-	gi|29824485|gb|AAP04200.1|/2.34019e-12/hypothetical protein [Oryza sativa Japonica Group]
Unigene41764_Ganxin-203	-2.86424	0.80001	-	-	-	-	gi|34015364|gb|AAQ56553.1|/1.05964e-12/hypothetical protein OSJNBa0096K16.8 [Oryza sativa Japonica Group]
Unigene13881_Ganxin-203	10.8015	0.918521	-	-	-	-	gi|40253562|dbj|BAD05508.1|/7.66943e-16/hypothetical protein [Oryza sativa Japonica Group]
CL6605.Contig1_Ganxin-203	9.84001	0.817297	-	GO:0009536//plastid	-	-	gi|42408600|dbj|BAD09776.1|/2.79758e-15/hypothetical protein [Oryza sativa Japonica Group]
Unigene13896_Ganxin-203	-10.5029	0.893882	-	-	-	-	gi|47497874|dbj|BAD20058.1|/2.26799e-15/hypothetical protein [Oryza sativa Japonica Group]
CL1080.Contig4_Ganxin-203	-2.53945	0.845292	-	-	-	-	gi|47848166|dbj|BAD21947.1|/7.66943e-16/hypothetical protein [Oryza sativa Japonica Group]
Unigene45139_Ganxin-203	-1.96895	0.805036	-	-	-	-	gi|48716529|dbj|BAD23133.1|/1.83211e-33/putative ankyrin-like protein [Oryza sativa Japonica Group]
Unigene24358_Ganxin-203	-2.46095	0.855018	-	GO:0016023//cytoplasmic membrane-bounded vesicle	-	-	gi|50236397|gb|AAT71304.1|/5.86488e-24/proline- and threonine-rich protein [Oryza sativa]
Unigene15041_Ganxin-203	-2.56843	0.803644	-	-	-	-	gi|51090863|dbj|BAD35411.1|/3.97453e-20/hypothetical protein [Oryza sativa Japonica Group]
Unigene10085_Ganxin-203	11.0655	0.936365	-	-	-	-	gi|52075740|dbj|BAD44960.1|/1.32432e-07/hypothetical protein [Oryza sativa Japonica Group]
Unigene22046_Ganxin-203	-6.08887	0.88286	-	GO:0016023//cytoplasmic membrane-bounded vesicle	-	-	gi|53791525|dbj|BAD52647.1|/4.23948e-22/disease resistance protein-like [Oryza sativa Japonica Group]
Unigene20582_Ganxin-203	-2.60457	0.810759	-	-	-	-	gi|551611392|ref|XP_005786788.1|/1.48702e-06/hypothetical protein EMIHUDRAFT_98747 [Emiliania huxleyi CCMP1516]
Unigene6419_Ganxin-203	10.5508	0.898275	-	-	-	-	gi|573952544|ref|XP_006658547.1|/2.86078e-10/PREDICTED: uncharacterized protein LOC102713755 [Oryza brachyantha]
Unigene8826_Ganxin-203	10.0854	0.84972	-	-	-	-	gi|77553149|gb|ABA95945.1|/0/expressed protein [Oryza sativa Japonica Group]
CL134.Contig2_Ganxin-203	-10.5564	0.898804	-	-	GO:0003964//RNA-directed DNA polymerase activity;GO:0003677//DNA binding;GO:0003723//RNA binding;GO:0008270//zinc ion binding	GO:0006278//RNA-dependent DNA replication;GO:0015074//DNA integration;GO:0006310//DNA recombination	gi|115446403|ref|NP_001046981.1|/6.66193e-23/Os02g0522300 [Oryza sativa Japonica Group]
Unigene51358_Ganxin-203	10.1101	0.852804	-	GO:0005634//nucleus	GO:0003676//nucleic acid binding;GO:0003682//chromatin binding	GO:0006333//chromatin assembly or disassembly;GO:0015074//DNA integration;GO:0006310//DNA recombination	gi|77555174|gb|ABA97970.1|/1.66659e-34/retrotransposon protein, putative, unclassified, expressed [Oryza sativa Japonica Group]
Unigene42705_Ganxin-203	2.93068	0.801952	-	-	GO:0043531//ADP binding	GO:0006952//defense response	gi|218186823|gb|EEC69250.1|/1.20986e-53/hypothetical protein OsI_38276 [Oryza sativa Indica Group]
Unigene7802_Ganxin-203	-6.05232	0.880389	-	-	GO:0016787//hydrolase activity	GO:0008152//metabolic process	gi|125538963|gb|EAY85358.1|/2.6523e-24/hypothetical protein OsI_06735 [Oryza sativa Indica Group]
CL769.Contig1_Ganxin-203	9.79353	0.810954	-	GO:0005634//nucleus	GO:0003677//DNA binding	GO:0010150//leaf senescence;GO:0042742//defense response to bacterium;GO:0009409//response to cold;GO:0050832//defense response to fungus	gi|218184410|gb|EEC66837.1|/4.03448e-63/hypothetical protein OsI_33300 [Oryza sativa Indica Group]
Unigene28525_Ganxin-203	5.36286	0.913703	-	GO:0005739//mitochondrion;GO:0044446//intracellular organelle part;GO:0009507//chloroplast;GO:0016020//membrane;GO:0005634//nucleus	GO:0016740//transferase activity;GO:0043167//ion binding;GO:0004721//phosphoprotein phosphatase activity	GO:0016311//dephosphorylation;GO:0015979//photosynthesis	gi|297727417|ref|NP_001176072.1|/2.66439e-69/Os10g0213100 [Oryza sativa Japonica Group]
Unigene8419_Ganxin-203	5.42965	0.827274	-	-	GO:0016706//oxidoreductase activity, acting on paired donors, with incorporation or reduction of molecular oxygen, 2-oxoglutarate as one donor, and incorporation of one atom each of oxygen into both donors	GO:0055114//oxidation-reduction process	gi|22831169|dbj|BAC16029.1|/9.86014e-40/hypothetical protein [Oryza sativa Japonica Group]
Unigene5644_Ganxin-203	10.0417	0.844338	K00001|1|3e-19|94.4|gmx:100787307|alcohol dehydrogenase [EC:1.1.1.1]	-	GO:0003677//DNA binding;GO:0046983//protein dimerization activity	-	gi|297612178|ref|NP_001068267.2|/2.28319e-166/Os11g0613900 [Oryza sativa Japonica Group]
Unigene14659_Ganxin-203	-2.49905	0.831444	K01051|1|4e-06|49.3|gmx:100776781|pectinesterase [EC:3.1.1.11];K01115|2|7e-06|48.5|vcn:VOLCADRAFT_99471|phospholipase D [EC:3.1.4.4];K08742|3|9e-06|48.1|bdi:100822426|E3 ubiquitin-protein ligase SIAH2 [EC:6.3.2.19]	-	GO:0003824//catalytic activity	-	gi|530738040|gb|EQC36282.1|/9.12312e-10/hypothetical protein SDRG_06387 [Saprolegnia diclina VS20]
CL2460.Contig1_Ganxin-203	-2.53718	0.864522	K01115|1|1e-07|56.2|vcn:VOLCADRAFT_99471|phospholipase D [EC:3.1.4.4]	-	GO:0003824//catalytic activity	-	gi|42408575|dbj|BAD09752.1|/1.04245e-46/unknown protein [Oryza sativa Japonica Group]
Unigene20269_Ganxin-203	-1.75865	0.806575	K01115|1|1e-08|58.2|vcn:VOLCADRAFT_99471|phospholipase D [EC:3.1.4.4]	GO:0016023//cytoplasmic membrane-bounded vesicle	GO:0008289//lipid binding	GO:0006869//lipid transport	gi|115435324|ref|NP_001042420.1|/2.8063e-67/Os01g0219500 [Oryza sativa Japonica Group]
Unigene32897_Ganxin-203	7.04684	0.853584	K01115|1|1e-09|60.8|vcn:VOLCADRAFT_99471|phospholipase D [EC:3.1.4.4];K01051|4|4e-08|55.8|gmx:100776781|pectinesterase [EC:3.1.1.11]	-	-	-	gi|222616857|gb|EEE52989.1|/1.56447e-41/hypothetical protein OsJ_35664 [Oryza sativa Japonica Group]
Unigene7308_Ganxin-203	3.17257	0.881398	K01115|1|5e-15|79.3|vcn:VOLCADRAFT_99471|phospholipase D [EC:3.1.4.4]	-	-	-	gi|14018080|gb|AAK52143.1|AC084380_16/1.0814e-91/hypothetical protein [Oryza sativa Japonica Group]
Unigene39123_Ganxin-203	3.95394	0.874868	K01115|1|8e-07|50.1|vcn:VOLCADRAFT_99471|phospholipase D [EC:3.1.4.4]	-	-	-	gi|125558393|gb|EAZ03929.1|/1.15316e-19/hypothetical protein OsI_26063 [Oryza sativa Indica Group]
Unigene41485_Ganxin-203	-1.9236	0.808803	K01115|1|8e-08|56.2|vcn:VOLCADRAFT_99471|phospholipase D [EC:3.1.4.4];K03514|3|1e-07|55.5|cre:CHLREDRAFT_17066|DNA polymerase sigma subunit [EC:2.7.7.7];K14325|5|2e-07|55.1|sbi:SORBI_03g046480|RNA-binding protein with serine-rich domain 1	-	-	-	gi|77556655|gb|ABA99451.1|/1.05634e-58/expressed protein [Oryza sativa Japonica Group]
Unigene25912_Ganxin-203	-2.00109	0.834341	K01166|1|9e-17|83.2|pop:POPTR_820480|ribonuclease T2 [EC:3.1.27.1]	GO:0016023//cytoplasmic membrane-bounded vesicle	GO:0003723//RNA binding;GO:0033897//ribonuclease T2 activity	-	gi|115480399|ref|NP_001063793.1|/1.42526e-46/Os09g0537700 [Oryza sativa Japonica Group]
Unigene17621_Ganxin-203	4.52409	0.834229	K01184|1|5e-06|50.8|mtr:MTR_4g083660|polygalacturonase [EC:3.2.1.15]	-	GO:0003676//nucleic acid binding	GO:0034645//cellular macromolecule biosynthetic process;GO:0090304	gi|222635925|gb|EEE66057.1|/5.30447e-150/hypothetical protein OsJ_22054 [Oryza sativa Japonica Group]
CL6505.Contig1_Ganxin-203	4.18475	0.853278	K01853|1|2e-166|584|sbi:SORBI_04g003200|cycloartenol synthase [EC:5.4.99.8]	GO:0005773//vacuole;GO:0005783//endoplasmic reticulum;GO:0005739//mitochondrion	GO:0034075//arabidiol synthase activity;GO:0034074//marneral synthase activity;GO:0042300//beta-amyrin synthase activity;GO:0042299//lupeol synthase activity	GO:0009555//pollen development;GO:0010027//thylakoid membrane organization;GO:0010263//tricyclic triterpenoid biosynthetic process	gi|115485919|ref|NP_001068103.1|/0/Os11g0562100 [Oryza sativa Japonica Group]
Unigene9858_Ganxin-203	-10.7806	0.917059	K01855|1|6e-07|50.4|vvi:100244254|tRNA pseudouridine38/39 synthase [EC:5.4.99.45];K02259|2|1e-06|49.7|vvi:100251414|cytochrome c oxidase assembly protein subunit 15	-	-	-	gi|48716375|dbj|BAD22985.1|/6.01997e-16/hypothetical protein [Oryza sativa Japonica Group]
Unigene24178_Ganxin-203	-2.35867	0.820646	K01955|1|2e-07|55.1|vvi:100262205|carbamoyl-phosphate synthase large subunit [EC:6.3.5.5]	-	-	-	gi|125544473|gb|EAY90612.1|/5.17934e-118/hypothetical protein OsI_12212 [Oryza sativa Indica Group]
Unigene50871_Ganxin-203	10.4029	0.884496	K03671|1|2e-07|52.4|gmx:100820138|thioredoxin 1	-	-	-	gi|125564715|gb|EAZ10095.1|/3.08252e-33/hypothetical protein OsI_32404 [Oryza sativa Indica Group]
Unigene53453_Ganxin-203	1.82835	0.804069	K03689|1|8e-10|60.1|rcu:RCOM_ORF00023|cytochrome b6-f complex subunit 8	GO:0009512//cytochrome b6f complex	GO:0045158	GO:0017004//cytochrome complex assembly	gi|357470669|ref|XP_003605619.1|/2.8938e-10/Cytochrome b6/f complex subunit N [Medicago truncatula]
CL6339.Contig2_Ganxin-203	10.4658	0.890477	K03921|1|1e-134|476|osa:4335627|acyl-[acyl-carrier-protein] desaturase [EC:1.14.19.2]	GO:0009507//chloroplast	GO:0046872//metal ion binding;GO:0045300//acyl-[acyl-carrier-protein] desaturase activity	GO:0006633//fatty acid biosynthetic process;GO:0055114//oxidation-reduction process	gi|115457988|ref|NP_001052594.1|/2.51135e-133/Os04g0379900 [Oryza sativa Japonica Group]
Unigene19490_Ganxin-203	2.24759	0.804271	K04079|1|1e-83|306|bdi:100824256|molecular chaperone HtpG	GO:0005737//cytoplasm	GO:0005524//ATP binding;GO:0051082//unfolded protein binding	GO:0006457//protein folding;GO:0009816//defense response to bacterium, incompatible interaction	gi|125546956|gb|EAY92778.1|/1.61827e-93/hypothetical protein OsI_14582 [Oryza sativa Indica Group]
Unigene31811_Ganxin-203	2.70613	0.833797	K04079|1|2e-83|305|sbi:SORBI_06g000660|molecular chaperone HtpG	GO:0005737//cytoplasm	GO:0005524//ATP binding;GO:0051082//unfolded protein binding	GO:0006457//protein folding;GO:0009816//defense response to bacterium, incompatible interaction	gi|38345312|emb|CAE02770.2|/4.97398e-90/OSJNBb0085F13.17 [Oryza sativa Japonica Group]
Unigene49283_Ganxin-203	-10.419	0.886035	K05292|1|8e-08|53.9|bdi:100822063|phosphatidylinositol glycan, class T	-	-	-	gi|125570725|gb|EAZ12240.1|/3.35344e-36/hypothetical protein OsJ_02127 [Oryza sativa Japonica Group]
Unigene6047_Ganxin-203	10.1497	0.857622	K05387|1|4e-34|141|osa:4347123|glutamate receptor, ionotropic, other eukaryote	GO:0016021//integral to membrane;GO:0005739//mitochondrion	GO:0005234//extracellular-glutamate-gated ion channel activity;GO:0004970//ionotropic glutamate receptor activity	GO:0034220//ion transmembrane transport;GO:0035235//ionotropic glutamate receptor signaling pathway	gi|222635109|gb|EEE65241.1|/1.02903e-79/hypothetical protein OsJ_20410 [Oryza sativa Japonica Group]
Unigene6046_Ganxin-203	10.4438	0.888416	K05387|1|5e-12|68.2|osa:4347123|glutamate receptor, ionotropic, other eukaryote	GO:0043231//intracellular membrane-bounded organelle;GO:0044444//cytoplasmic part;GO:0016021//integral to membrane	GO:0005234//extracellular-glutamate-gated ion channel activity;GO:0004970//ionotropic glutamate receptor activity	GO:0034220//ion transmembrane transport;GO:0035235//ionotropic glutamate receptor signaling pathway	gi|222635109|gb|EEE65241.1|/2.81929e-69/hypothetical protein OsJ_20410 [Oryza sativa Japonica Group]
Unigene1379_Ganxin-203	-1.78548	0.807132	K10355|1|3e-17|84.7|osa:4349087|actin, other eukaryote;K05692|3|4e-16|80.9|mtr:MTR_2g008050|actin beta/gamma 1	GO:0005829//cytosol;GO:0005618//cell wall;GO:0005856//cytoskeleton;GO:0005739//mitochondrion;GO:0009506//plasmodesma;GO:0009941//chloroplast envelope;GO:0009570//chloroplast stroma;GO:0005773//vacuole;GO:0005634//nucleus;GO:0005886//plasma membrane;GO:0048046//apoplast	GO:0005507//copper ion binding;GO:0005524//ATP binding	GO:0048768//root hair cell tip growth;GO:0009651//response to salt stress	gi|293331813|ref|NP_001167929.1|/7.84759e-16/putative actin family protein [Zea mays]
Unigene765_Ganxin-203	-2.25006	0.816058	K10990|1|1e-10|65.9|sbi:SORBI_06g014000|RecQ-mediated genome instability protein 1;K14325|2|7e-10|63.2|rcu:RCOM_1576190|RNA-binding protein with serine-rich domain 1;K01115|3|3e-09|61.2|vcn:VOLCADRAFT_99471|phospholipase D [EC:3.1.4.4]	GO:0016023//cytoplasmic membrane-bounded vesicle	-	-	gi|125535340|gb|EAY81888.1|/2.45482e-130/hypothetical protein OsI_37053 [Oryza sativa Indica Group]
CL8087.Contig1_Ganxin-203	-1.99492	0.823452	K11596|1|2e-06|50.8|osa:4342603|argonaute;K10990|2|7e-06|48.9|zma:100274087|RecQ-mediated genome instability protein 1	GO:0009536//plastid	-	-	gi|53792009|dbj|BAD54594.1|/2.36511e-57/hypothetical protein [Oryza sativa Japonica Group]
CL3231.Contig3_Ganxin-203	10.6874	0.910055	K12815|1|8e-07|52.4|ppp:PHYPADRAFT_172110|pre-mRNA-splicing factor ATP-dependent RNA helicase PRP16 [EC:3.6.4.13]	GO:0009536//plastid	-	-	gi|115455271|ref|NP_001051236.1|/2.96818e-17/Os03g0744200 [Oryza sativa Japonica Group]
CL4983.Contig2_Ganxin-203	5.91267	0.889544	K12826|1|8e-07|52.0|gmx:100818114|splicing factor 3A subunit 2;K14563|2|8e-07|52.0|cme:CMN074C|rRNA 2'-O-methyltransferase fibrillarin [EC:2.1.1.-];K01115|3|8e-07|52.0|vcn:VOLCADRAFT_99471|phospholipase D [EC:3.1.4.4]	-	-	-	gi|37573084|dbj|BAC98654.1|/1.37102e-40/hypothetical protein [Oryza sativa Japonica Group]
Unigene19557_Ganxin-203	-2.24311	0.828485	K13171|1|1e-06|50.8|ath:AT2G29210|serine/arginine repetitive matrix protein 1;K14325|3|8e-06|48.1|sbi:SORBI_03g046480|RNA-binding protein with serine-rich domain 1	-	-	-	gi|125563295|gb|EAZ08675.1|/1.66221e-24/hypothetical protein OsI_30942 [Oryza sativa Indica Group]
Unigene20551_Ganxin-203	10.5578	0.898832	K13171|1|1e-06|52.0|aly:ARALYDRAFT_901882|serine/arginine repetitive matrix protein 1	-	-	-	gi|22093666|dbj|BAC06960.1|/9.17239e-14/hypothetical protein [Oryza sativa Japonica Group]
Unigene1155_Ganxin-203	-2.51437	0.871456	K13171|1|2e-22|104|ath:AT2G29210|serine/arginine repetitive matrix protein 1	-	-	-	gi|297723341|ref|NP_001174034.1|/2.96159e-148/Os04g0545250 [Oryza sativa Japonica Group]
Unigene34621_Ganxin-203	-2.49977	0.835622	K13171|1|4e-06|50.4|ath:AT2G29210|serine/arginine repetitive matrix protein 1	GO:0016023//cytoplasmic membrane-bounded vesicle	-	-	gi|125543093|gb|EAY89232.1|/3.96218e-140/hypothetical protein OsI_10729 [Oryza sativa Indica Group]
Unigene47592_Ganxin-203	-2.04869	0.839124	K13171|1|4e-09|57.8|aly:ARALYDRAFT_901882|serine/arginine repetitive matrix protein 1	-	GO:0016740//transferase activity	-	gi|297720067|ref|NP_001172395.1|/2.97648e-28/Os01g0537250 [Oryza sativa Japonica Group]
CL1220.Contig4_Ganxin-203	7.94997	0.973481	K13195|1|4e-64|243|pop:POPTR_712972|cold-inducible RNA-binding protein;K12890|2|2e-33|140|cre:CHLREDRAFT_195849|splicing factor, arginine/serine-rich 1/9;K12741|3|6e-30|129|ath:AT5G40490|heterogeneous nuclear ribonucleoprotein A1/A3	GO:0048046//apoplast;GO:0009507//chloroplast;GO:0005618//cell wall;GO:0005794//Golgi apparatus;GO:0005777//peroxisome;GO:0005730//nucleolus;GO:0005829//cytosol;GO:0009506//plasmodesma;GO:0005886//plasma membrane	GO:0016301//kinase activity;GO:0000166//nucleotide binding;GO:0003697//single-stranded DNA binding;GO:0003690//double-stranded DNA binding;GO:0003729//mRNA binding	GO:0032508//DNA duplex unwinding;GO:0010119//regulation of stomatal movement;GO:0009414//response to water deprivation;GO:0006406//mRNA export from nucleus;GO:0009651//response to salt stress;GO:0016310//phosphorylation;GO:0010043//response to zinc ion;GO:0010228//vegetative to reproductive phase transition of meristem;GO:0046686//response to cadmium ion;GO:0009409//response to cold;GO:0000380//a…	gi|154550663|gb|ABS83497.1|/6.62063e-93/receptor-like serine threonine kinase [Oryza sativa Japonica Group]
Unigene24059_Ganxin-203	-5.06745	0.912909	K13415|1|2e-07|54.7|sbi:SORBI_03g032990|protein brassinosteroid insensitive 1 [EC:2.7.10.1 2.7.11.1];K13420|3|2e-07|54.7|pop:POPTR_1075175|LRR receptor-like serine/threonine-protein kinase FLS2 [EC:2.7.11.1]	-	-	-	gi|218190827|gb|EEC73254.1|/7.60338e-100/hypothetical protein OsI_07372 [Oryza sativa Indica Group]
Unigene50019_Ganxin-203	10.1588	0.858611	K13457|1|2e-25|113|zma:606485|disease resistance protein RPM1	-	GO:0043531//ADP binding	GO:0006952//defense response	gi|125535090|gb|EAY81638.1|/2.57098e-99/hypothetical protein OsI_36808 [Oryza sativa Indica Group]
Unigene47678_Ganxin-203	10.9769	0.93067	K14007|1|5e-08|55.5|vcn:VOLCADRAFT_72688|protein transport protein SEC24;K12826|2|1e-07|54.3|rcu:RCOM_1353370|splicing factor 3A subunit 2;K11086|4|7e-07|51.6|gmx:100786807|small nuclear ribonucleoprotein B and B'	-	-	-	gi|566197150|ref|XP_006376809.1|/1.22583e-10/hypothetical protein POPTR_0012s069802g, partial [Populus trichocarpa]
Unigene20984_Ganxin-203	9.81997	0.814422	K14321|1|1e-20|73.2|vvi:100243153|nucleoporin-like protein 2;K10206|3|5e-10|63.2|vvi:100242846|LL-diaminopimelate aminotransferase [EC:2.6.1.83]	-	GO:0003964//RNA-directed DNA polymerase activity;GO:0003723//RNA binding	GO:0006278//RNA-dependent DNA replication	gi|10140689|gb|AAG13524.1|AC068924_29/4.70528e-100/putative non-LTR retroelement reverse transcriptase [Oryza sativa Japonica Group]
CL233.Contig1_Ganxin-203	-3.33862	0.874652	K14325|1|1e-10|65.9|aly:ARALYDRAFT_471861|RNA-binding protein with serine-rich domain 1	GO:0016023//cytoplasmic membrane-bounded vesicle	GO:0030598//rRNA N-glycosylase activity	GO:0017148//negative regulation of translation	gi|297722445|ref|NP_001173586.1|/1.13615e-150/Os03g0683500 [Oryza sativa Japonica Group]
Unigene22976_Ganxin-203	13.5838	0.994444	K14325|1|2e-10|64.3|gmx:100804778|RNA-binding protein with serine-rich domain 1	-	-	-	gi|54290959|dbj|BAD61640.1|/5.80133e-30/hypothetical protein [Oryza sativa Japonica Group]
CL4942.Contig1_Ganxin-203	11.2177	0.945082	K14325|1|3e-06|48.1|bdi:100845778|RNA-binding protein with serine-rich domain 1	GO:0009536//plastid	-	-	gi|297724173|ref|NP_001174450.1|/2.42258e-41/Os05g0441500 [Oryza sativa Japonica Group]
Unigene17620_Ganxin-203	10.0523	0.845773	K14327|1|9e-16|81.3|vvi:100258101|regulator of nonsense transcripts 2;K12619|3|1e-11|67.8|vvi:100260845|5'-3' exoribonuclease 2 [EC:3.1.13.-];K13511|4|8e-10|61.6|vvi:100241559|monolysocardiolipin acyltransferase [EC:2.3.1.-];K13148|5|1e-06|51.2|vvi:100261060|integrator complex subunit 11 [EC:3.1.27.-]	-	GO:0003964//RNA-directed DNA polymerase activity;GO:0003723//RNA binding	GO:0006278//RNA-dependent DNA replication	gi|10140689|gb|AAG13524.1|AC068924_29/1.17604e-88/putative non-LTR retroelement reverse transcriptase [Oryza sativa Japonica Group]
CL1711.Contig10_Ganxin-203	-1.74947	0.807745	K14709|1|2e-09|52.4|vcn:VOLCADRAFT_104214|solute carrier family 39 (zinc transporter), member 1/2/3	GO:0016023//cytoplasmic membrane-bounded vesicle	-	-	gi|115481168|ref|NP_001064177.1|/4.5288e-131/Os10g0150800 [Oryza sativa Japonica Group]
Unigene14296_Ganxin-203	-1.9079	0.825109	K14788|1|3e-12|70.1|bdi:100823293|ribosome biogenesis protein ENP2;K12418|2|3e-12|70.1|cre:CHLREDRAFT_32523|fatty acid desaturase (delta-4 desaturase) [EC:1.14.19.-];K11294|4|7e-12|68.9|gmx:100779929|nucleolin;K14325|5|9e-12|68.6|sbi:SORBI_03g046480|RNA-binding protein with serine-rich domain 1	-	-	-	gi|218191282|gb|EEC73709.1|/4.22398e-46/hypothetical protein OsI_08308 [Oryza sativa Indica Group]
Unigene42870_Ganxin-203	-2.14008	0.838107	K15174|1|1e-08|58.2|pop:POPTR_751858|RNA polymerase II-associated factor 1;K01051|2|4e-08|56.2|gmx:100776781|pectinesterase [EC:3.1.1.11];K12826|3|5e-08|55.8|rcu:RCOM_1353370|splicing factor 3A subunit 2;K01115|4|8e-08|55.1|vcn:VOLCADRAFT_99471|phospholipase D [EC:3.1.4.4]	GO:0009536//plastid;GO:0005739//mitochondrion	-	-	gi|115481580|ref|NP_001064383.1|/1.66358e-40/Os10g0340800 [Oryza sativa Japonica Group]
Unigene46471_Ganxin-203	3.39821	0.88238	K15174|1|4e-08|38.5|rcu:RCOM_1489440|RNA polymerase II-associated factor 1	-	-	-	gi|56202065|dbj|BAD73594.1|/3.12313e-09/hypothetical protein [Oryza sativa Japonica Group]
CL6668.Contig1_Ganxin-203	-1.84451	0.819093	K15174|1|4e-10|61.6|gmx:100800148|RNA polymerase II-associated factor 1;K14709|3|5e-10|61.2|vcn:VOLCADRAFT_104214|solute carrier family 39 (zinc transporter), member 1/2/3	GO:0009536//plastid	-	-	gi|297597733|ref|NP_001044440.2|/4.82134e-34/Os01g0780900 [Oryza sativa Japonica Group]
Unigene9525_Ganxin-203	10.6328	0.905543	K15174|1|5e-07|50.8|gmx:100797526|RNA polymerase II-associated factor 1;K01115|2|1e-06|49.7|vcn:VOLCADRAFT_99471|phospholipase D [EC:3.1.4.4]	-	-	-	gi|30102984|gb|AAP21397.1|/2.64345e-16/hypothetical protein [Oryza sativa Japonica Group]
Unigene6952_Ganxin-203	10.6796	0.909345	K15174|1|8e-06|41.6|vvi:100254912|RNA polymerase II-associated factor 1	-	-	-	gi|551534607|ref|XP_005756157.1|/1.45141e-07/hypothetical protein EMIHUDRAFT_466351 [Emiliania huxleyi CCMP1516]
Note: All displayed genes annotated by KEGG, GO, and BLAST NR databases were differentially expressed with probability ≧ 0.8 and |log2Ratio| ≧ 1. Unigenes with positive log2Ratio represent up-regulated, and genes with negative log2Ratio represent down-regulated.

## Sheet: GNH-vs-GHN.DGE
GeneID	log2Ratio(GHN/GNH)	Probability	KEGG Orthology	GO Component	GO Function	GO Process	Blast nr
Unigene48421_Ganxin-203	1.57427	0.828082	-	-	-	-	-
Unigene8561_Ganxin-203	2.48504	0.837206	-	-	-	-	-
Unigene21405_Ganxin-203	2.41832	0.852696	-	-	-	-	-
Unigene36491_Ganxin-203	1.78869	0.856853	-	-	-	-	-
Unigene47908_Ganxin-203	-1.66994	0.844591	-	-	-	-	-
Unigene9051_Ganxin-203	2.55323	0.836047	-	-	-	-	-
Unigene46929_Ganxin-203	-3.12004	0.87191	-	-	-	-	-
Unigene51660_Ganxin-203	-9.48339	0.806373	-	-	-	-	-
Unigene11324_Ganxin-203	-12.3255	0.984063	-	-	-	-	-
Unigene1964_Ganxin-203	2.42306	0.905119	-	-	-	-	-
Unigene28608_Ganxin-203	-1.87735	0.835851	-	-	-	-	-
CL2392.Contig2_Ganxin-203	-10.1171	0.881105	-	-	-	-	-
Unigene36358_Ganxin-203	1.95014	0.878659	-	-	-	-	-
Unigene21544_Ganxin-203	2.77244	0.803243	-	-	-	-	-
Unigene8530_Ganxin-203	2.86976	0.924151	-	-	-	-	-
Unigene49118_Ganxin-203	2.37948	0.810153	-	-	-	-	-
Unigene501_Ganxin-203	1.86131	0.833699	-	-	-	-	-
Unigene50480_Ganxin-203	-6.01133	0.894457	-	-	-	-	-
Unigene56616_Ganxin-203	-9.58677	0.82048	-	-	-	-	-
Unigene45510_Ganxin-203	1.6148	0.828312	-	-	-	-	-
Unigene15096_Ganxin-203	2.19297	0.836843	-	-	-	-	-
Unigene19055_Ganxin-203	2.88672	0.846338	-	-	-	-	-
Unigene30697_Ganxin-203	1.54443	0.801776	-	-	-	-	-
Unigene22775_Ganxin-203	1.68069	0.820082	-	-	-	-	-
Unigene50556_Ganxin-203	-2.07705	0.803138	-	-	-	-	-
Unigene12815_Ganxin-203	-3.26897	0.837304	-	-	-	-	-
Unigene44388_Ganxin-203	2.26874	0.83249	-	-	-	-	-
Unigene24240_Ganxin-203	1.43489	0.808812	-	-	-	-	-
Unigene3791_Ganxin-203	2.41249	0.820075	-	-	-	-	-
Unigene30518_Ganxin-203	-2.01956	0.840798	-	-	-	-	-
Unigene33890_Ganxin-203	1.52877	0.818328	-	-	-	-	-
Unigene12214_Ganxin-203	2.22787	0.858279	-	-	-	-	-
Unigene4417_Ganxin-203	-10.1885	0.887707	-	-	-	-	-
Unigene4094_Ganxin-203	-1.87526	0.863721	-	-	-	-	-
Unigene11260_Ganxin-203	3.04684	0.825902	-	-	-	-	-
Unigene19054_Ganxin-203	2.09385	0.801643	-	-	-	-	-
Unigene22095_Ganxin-203	1.46363	0.800092	-	-	-	-	-
Unigene22638_Ganxin-203	-2.17113	0.883257	-	-	-	-	-
Unigene7227_Ganxin-203	1.70313	0.839575	-	-	-	-	-
Unigene21828_Ganxin-203	-9.89986	0.858446	-	-	-	-	-
Unigene13895_Ganxin-203	-9.61057	0.82382	-	-	-	-	-
Unigene30519_Ganxin-203	-1.71488	0.861094	-	-	-	-	-
Unigene31893_Ganxin-203	1.77718	0.842139	-	-	-	-	-
Unigene55695_Ganxin-203	-9.90062	0.858621	-	-	-	-	-
Unigene23359_Ganxin-203	1.70101	0.861947	-	-	-	-	-
Unigene6113_Ganxin-203	2.43278	0.811411	-	-	-	-	-
Unigene3085_Ganxin-203	2.38614	0.810188	-	-	-	-	-
Unigene22744_Ganxin-203	2.55423	0.887323	-	-	-	-	-
Unigene11857_Ganxin-203	2.25756	0.802272	-	-	-	-	-
Unigene28384_Ganxin-203	1.36367	0.807743	-	-	-	-	-
Unigene6825_Ganxin-203	1.72783	0.825657	-	-	-	-	-
Unigene17314_Ganxin-203	-1.58626	0.835711	-	-	-	-	-
Unigene5438_Ganxin-203	2.5506	0.815435	-	-	-	-	-
Unigene32845_Ganxin-203	-3.09805	0.813018	-	-	-	-	-
Unigene35914_Ganxin-203	1.72507	0.800581	-	-	-	-	-
Unigene40044_Ganxin-203	1.57683	0.824665	-	-	-	-	-
CL7845.Contig1_Ganxin-203	-9.63131	0.826461	-	-	-	-	-
Unigene16662_Ganxin-203	1.78242	0.86456	-	-	-	-	-
Unigene54016_Ganxin-203	3.53608	0.846625	-	-	-	-	-
Unigene4731_Ganxin-203	9.57507	0.818999	-	-	-	-	-
Unigene31595_Ganxin-203	1.83756	0.861751	-	-	-	-	-
Unigene23292_Ganxin-203	-1.54253	0.818419	-	-	-	-	-
Unigene55611_Ganxin-203	2.2484	0.815023	-	-	-	-	-
Unigene44816_Ganxin-203	3.14863	0.879596	-	-	-	-	-
Unigene33604_Ganxin-203	1.59945	0.830667	-	-	-	-	-
Unigene40947_Ganxin-203	1.84043	0.858048	-	-	-	-	-
Unigene46230_Ganxin-203	-1.7972	0.857915	-	-	-	-	-
Unigene33171_Ganxin-203	1.35502	0.806338	-	-	-	-	-
Unigene52743_Ganxin-203	1.64695	0.802398	-	-	-	-	-
Unigene24429_Ganxin-203	-2.09227	0.88063	-	-	-	-	-
Unigene47630_Ganxin-203	2.56908	0.898942	-	-	-	-	gi|108708233|gb|ABF96028.1|/1.56188e-24/hypothetical protein LOC_Os03g24130 [Oryza sativa Japonica Group]
Unigene37173_Ganxin-203	2.78641	0.921552	-	-	-	-	gi|108708233|gb|ABF96028.1|/1.65832e-45/hypothetical protein LOC_Os03g24130 [Oryza sativa Japonica Group]
Unigene23420_Ganxin-203	3.57802	0.923718	-	-	-	-	gi|115437862|ref|NP_001043399.1|/1.99027e-23/Os01g0579000 [Oryza sativa Japonica Group]
Unigene47169_Ganxin-203	1.67939	0.862443	-	GO:0005739//mitochondrion	-	-	gi|115443627|ref|NP_001045593.1|/1.44195e-80/Os02g0101900 [Oryza sativa Japonica Group]
Unigene10913_Ganxin-203	-9.69428	0.834251	-	GO:0009536//plastid	-	-	gi|115446071|ref|NP_001046815.1|/6.38076e-26/Os02g0467200 [Oryza sativa Japonica Group]
Unigene22243_Ganxin-203	-1.91041	0.868829	-	-	-	-	gi|115476946|ref|NP_001062069.1|/1.47602e-30/Os08g0482500 [Oryza sativa Japonica Group]
Unigene42759_Ganxin-203	2.74273	0.921943	-	-	-	-	gi|115478478|ref|NP_001062834.1|/1.45276e-88/Os09g0309600 [Oryza sativa Japonica Group]
Unigene23023_Ganxin-203	3.10651	0.911197	-	GO:0016023//cytoplasmic membrane-bounded vesicle	-	-	gi|115481160|ref|NP_001064173.1|/2.20786e-18/Os10g0150300 [Oryza sativa Japonica Group]
Unigene7024_Ganxin-203	2.05732	0.863987	-	-	-	-	gi|115482000|ref|NP_001064593.1|/6.55191e-07/Os10g0413700 [Oryza sativa Japonica Group]
Unigene6867_Ganxin-203	-5.30205	0.886282	-	-	-	-	gi|115488958|ref|NP_001066966.1|/8.6834e-10/Os12g0547100 [Oryza sativa Japonica Group]
Unigene46887_Ganxin-203	-2.02323	0.820333	-	-	-	-	gi|125526619|gb|EAY74733.1|/2.84974e-26/hypothetical protein OsI_02624 [Oryza sativa Indica Group]
Unigene33945_Ganxin-203	2.30386	0.887896	-	GO:0016023//cytoplasmic membrane-bounded vesicle	-	-	gi|125531149|gb|EAY77714.1|/2.52469e-51/hypothetical protein OsI_32756 [Oryza sativa Indica Group]
Unigene13000_Ganxin-203	2.15524	0.842817	-	-	-	-	gi|125533814|gb|EAY80362.1|/1.9289e-137/hypothetical protein OsI_35535 [Oryza sativa Indica Group]
Unigene23747_Ganxin-203	2.57238	0.879959	-	GO:0016023//cytoplasmic membrane-bounded vesicle	-	-	gi|125535226|gb|EAY81774.1|/2.09827e-75/hypothetical protein OsI_36948 [Oryza sativa Indica Group]
Unigene7426_Ganxin-203	1.89128	0.874237	-	GO:0016023//cytoplasmic membrane-bounded vesicle	-	-	gi|125536185|gb|EAY82673.1|/2.76492e-132/hypothetical protein OsI_37891 [Oryza sativa Indica Group]
Unigene24360_Ganxin-203	2.13352	0.890851	-	GO:0016023//cytoplasmic membrane-bounded vesicle	-	-	gi|125538710|gb|EAY85105.1|/1.30051e-39/hypothetical protein OsI_06457 [Oryza sativa Indica Group]
Unigene37595_Ganxin-203	-3.399	0.856993	-	-	-	-	gi|125539308|gb|EAY85703.1|/6.68668e-138/hypothetical protein OsI_07072 [Oryza sativa Indica Group]
Unigene5794_Ganxin-203	-1.85805	0.807303	-	-	-	-	gi|125540650|gb|EAY87045.1|/1.50211e-11/hypothetical protein OsI_08443 [Oryza sativa Indica Group]
Unigene19978_Ganxin-203	2.72128	0.857971	-	-	-	-	gi|125543015|gb|EAY89154.1|/1.702e-10/hypothetical protein OsI_10647 [Oryza sativa Indica Group]
Unigene26718_Ganxin-203	2.47572	0.916982	-	GO:0016023//cytoplasmic membrane-bounded vesicle	-	-	gi|125543094|gb|EAY89233.1|/2.61289e-16/hypothetical protein OsI_10730 [Oryza sativa Indica Group]
Unigene1473_Ganxin-203	3.46436	0.887281	-	-	-	-	gi|125544819|gb|EAY90958.1|/5.78212e-153/hypothetical protein OsI_12572 [Oryza sativa Indica Group]
Unigene51196_Ganxin-203	2.33266	0.828047	-	GO:0016023//cytoplasmic membrane-bounded vesicle	-	-	gi|125545007|gb|EAY91146.1|/1.71762e-31/hypothetical protein OsI_12753 [Oryza sativa Indica Group]
CL817.Contig3_Ganxin-203	2.79678	0.862073	-	GO:0016023//cytoplasmic membrane-bounded vesicle	-	-	gi|125547431|gb|EAY93253.1|/3.55435e-133/hypothetical protein OsI_15059 [Oryza sativa Indica Group]
Unigene1453_Ganxin-203	1.64466	0.840581	-	-	GO:0003677//DNA binding;GO:0003682//chromatin binding	-	gi|125553354|gb|EAY99063.1|/1.95699e-44/hypothetical protein OsI_21020 [Oryza sativa Indica Group]
Unigene23926_Ganxin-203	1.90005	0.847128	-	-	-	-	gi|125561269|gb|EAZ06717.1|/1.97892e-35/hypothetical protein OsI_28961 [Oryza sativa Indica Group]
Unigene23925_Ganxin-203	1.94326	0.868619	-	-	-	-	gi|125561271|gb|EAZ06719.1|/1.06279e-58/hypothetical protein OsI_28963 [Oryza sativa Indica Group]
Unigene47308_Ganxin-203	2.46535	0.914355	-	GO:0016023//cytoplasmic membrane-bounded vesicle	-	-	gi|125562426|gb|EAZ07874.1|/5.05793e-82/hypothetical protein OsI_30132 [Oryza sativa Indica Group]
Unigene37276_Ganxin-203	-1.90453	0.824546	-	-	-	-	gi|125576962|gb|EAZ18184.1|/3.81481e-23/hypothetical protein OsJ_33732 [Oryza sativa Japonica Group]
Unigene22890_Ganxin-203	-1.3506	0.806646	-	GO:0016023//cytoplasmic membrane-bounded vesicle	-	-	gi|125585579|gb|EAZ26243.1|/8.18693e-10/hypothetical protein OsJ_10111 [Oryza sativa Japonica Group]
Unigene31583_Ganxin-203	2.03765	0.815338	-	-	-	-	gi|125587638|gb|EAZ28302.1|/1.33885e-31/hypothetical protein OsJ_12276 [Oryza sativa Japonica Group]
Unigene16_Ganxin-203	-3.77244	0.833357	-	-	-	-	gi|125601255|gb|EAZ40831.1|/5.60412e-103/hypothetical protein OsJ_25307 [Oryza sativa Japonica Group]
Unigene14977_Ganxin-203	1.56229	0.819145	-	-	-	-	gi|215704348|dbj|BAG93782.1|/2.77952e-10/unnamed protein product [Oryza sativa Japonica Group]
Unigene21829_Ganxin-203	-9.64289	0.827865	-	-	-	-	gi|218184040|gb|EEC66467.1|/9.67424e-11/hypothetical protein OsI_32545 [Oryza sativa Indica Group]
Unigene7796_Ganxin-203	4.79735	0.894652	-	GO:0009536//plastid	GO:0003677//DNA binding	-	gi|218187880|gb|EEC70307.1|/9.44511e-30/hypothetical protein OsI_01153 [Oryza sativa Indica Group]
Unigene47861_Ganxin-203	1.56848	0.830918	-	-	-	-	gi|218189429|gb|EEC71856.1|/1.30911e-15/hypothetical protein OsI_04556 [Oryza sativa Indica Group]
Unigene37735_Ganxin-203	2.13622	0.870373	-	GO:0016023//cytoplasmic membrane-bounded vesicle	-	-	gi|218191490|gb|EEC73917.1|/1.34919e-36/hypothetical protein OsI_08758 [Oryza sativa Indica Group]
Unigene37734_Ganxin-203	2.15394	0.882991	-	GO:0016023//cytoplasmic membrane-bounded vesicle	-	-	gi|218191490|gb|EEC73917.1|/2.89724e-39/hypothetical protein OsI_08758 [Oryza sativa Indica Group]
Unigene47197_Ganxin-203	2.58265	0.920042	-	GO:0016023//cytoplasmic membrane-bounded vesicle	-	-	gi|218192862|gb|EEC75289.1|/2.48571e-14/hypothetical protein OsI_11632 [Oryza sativa Indica Group]
Unigene37470_Ganxin-203	1.59903	0.823568	-	-	-	-	gi|218193909|gb|EEC76336.1|/4.25017e-06/hypothetical protein OsI_13906 [Oryza sativa Indica Group]
Unigene49884_Ganxin-203	2.32525	0.811257	-	-	-	-	gi|218194762|gb|EEC77189.1|/8.73156e-44/hypothetical protein OsI_15688 [Oryza sativa Indica Group]
CL5689.Contig2_Ganxin-203	1.43937	0.8199	-	-	-	-	gi|218194858|gb|EEC77285.1|/2.46696e-30/hypothetical protein OsI_15922 [Oryza sativa Indica Group]
Unigene42323_Ganxin-203	-1.82497	0.828291	-	-	-	-	gi|218195871|gb|EEC78298.1|/4.60625e-08/hypothetical protein OsI_18019 [Oryza sativa Indica Group]
Unigene8007_Ganxin-203	1.97966	0.847777	-	GO:0016023//cytoplasmic membrane-bounded vesicle;GO:0016020//membrane	-	-	gi|218197425|gb|EEC79852.1|/5.9644e-32/hypothetical protein OsI_21331 [Oryza sativa Indica Group]
Unigene51126_Ganxin-203	2.83817	0.890949	-	GO:0016023//cytoplasmic membrane-bounded vesicle	-	-	gi|22093731|dbj|BAC07024.1|/4.53019e-42/hypothetical protein [Oryza sativa Japonica Group]
Unigene26433_Ganxin-203	-3.11096	0.844619	-	-	-	-	gi|222612765|gb|EEE50897.1|/1.70452e-15/hypothetical protein OsJ_31389 [Oryza sativa Japonica Group]
Unigene32844_Ganxin-203	-3.05419	0.855484	-	-	-	-	gi|222617128|gb|EEE53260.1|/4.68454e-13/hypothetical protein OsJ_36192 [Oryza sativa Japonica Group]
Unigene551_Ganxin-203	2.31625	0.88842	-	-	-	-	gi|222617454|gb|EEE53586.1|/6.37508e-42/hypothetical protein OsJ_36828 [Oryza sativa Japonica Group]
Unigene34972_Ganxin-203	-3.59673	0.889782	-	-	-	-	gi|222631560|gb|EEE63692.1|/4.76429e-26/hypothetical protein OsJ_18510 [Oryza sativa Japonica Group]
Unigene38031_Ganxin-203	2.47251	0.811488	-	GO:0009536//plastid	-	-	gi|222632013|gb|EEE64145.1|/2.7375e-45/hypothetical protein OsJ_18977 [Oryza sativa Japonica Group]
Unigene38354_Ganxin-203	2.69338	0.853563	-	-	-	-	gi|222641347|gb|EEE69479.1|/5.99211e-24/hypothetical protein OsJ_28904 [Oryza sativa Japonica Group]
Unigene44389_Ganxin-203	2.2911	0.804543	-	-	-	-	gi|222641975|gb|EEE70107.1|/1.93473e-27/hypothetical protein OsJ_30117 [Oryza sativa Japonica Group]
Unigene32882_Ganxin-203	1.54635	0.817958	-	-	-	-	gi|225216857|gb|ACN85155.1|/5.32151e-09/ABC transporter-like protein [Oryza nivara]
Unigene16506_Ganxin-203	1.36924	0.808449	-	-	-	-	gi|297602660|ref|NP_001052704.2|/3.1321e-09/Os04g0404400 [Oryza sativa Japonica Group]
CL2085.Contig1_Ganxin-203	-1.75483	0.859446	-	-	-	-	gi|297605149|ref|NP_001056766.2|/3.99961e-59/Os06g0142200 [Oryza sativa Japonica Group]
Unigene23867_Ganxin-203	2.03401	0.829025	-	-	GO:0005507//copper ion binding;GO:0009055//electron carrier activity	-	gi|297613123|ref|NP_001066723.2|/7.59048e-32/Os12g0454600 [Oryza sativa Japonica Group]
Unigene24359_Ganxin-203	1.91242	0.873776	-	GO:0016023//cytoplasmic membrane-bounded vesicle	-	-	gi|297721009|ref|NP_001172867.1|/8.30143e-50/Os02g0230300 [Oryza sativa Japonica Group]
Unigene46026_Ganxin-203	1.4868	0.8042	-	-	-	-	gi|297722699|ref|NP_001173713.1|/2.44631e-25/Os03g0845300 [Oryza sativa Japonica Group]
Unigene8699_Ganxin-203	1.76936	0.81125	-	-	-	-	gi|297722833|ref|NP_001173780.1|/6.12972e-42/Os04g0192766 [Oryza sativa Japonica Group]
Unigene5473_Ganxin-203	2.00638	0.804131	-	-	-	-	gi|297723917|ref|NP_001174322.1|/5.64803e-06/Os05g0286200 [Oryza sativa Japonica Group]
Unigene12614_Ganxin-203	1.36053	0.806003	-	GO:0016023//cytoplasmic membrane-bounded vesicle	-	-	gi|297724485|ref|NP_001174606.1|/1.1521e-47/Os06g0152550 [Oryza sativa Japonica Group]
CL2945.Contig4_Ganxin-203	-6.00219	0.872658	-	-	-	-	gi|297726765|ref|NP_001175746.1|/3.39803e-10/Os09g0273950 [Oryza sativa Japonica Group]
Unigene17472_Ganxin-203	1.79454	0.813214	-	-	-	-	gi|326519108|dbj|BAJ96553.1|/1.68151e-12/predicted protein [Hordeum vulgare subsp. vulgare]
Unigene5487_Ganxin-203	-9.49961	0.808539	-	-	-	-	gi|326525283|dbj|BAK07911.1|/5.24543e-26/predicted protein [Hordeum vulgare subsp. vulgare]
Unigene43301_Ganxin-203	2.24548	0.851914	-	GO:0005739//mitochondrion	-	-	gi|37806301|dbj|BAC99815.1|/4.98483e-123/hypothetical protein [Oryza sativa Japonica Group]
Unigene16701_Ganxin-203	-2.03261	0.894659	-	-	GO:0051879//Hsp90 protein binding	-	gi|40539009|gb|AAR87266.1|/6.82288e-82/expressed protein [Oryza sativa Japonica Group]
Unigene7688_Ganxin-203	2.39138	0.846743	-	-	-	-	gi|413954436|gb|AFW87085.1|/6.46321e-23/hypothetical protein ZEAMMB73_565759 [Zea mays]
Unigene7377_Ganxin-203	1.3518	0.806751	-	GO:0016023//cytoplasmic membrane-bounded vesicle	-	-	gi|42408092|dbj|BAD09233.1|/2.89786e-47/putative osc4 protein [Oryza sativa Japonica Group]
Unigene6043_Ganxin-203	2.04888	0.817385	-	GO:0005739//mitochondrion;GO:0005634//nucleus	GO:0046983//protein dimerization activity;GO:0003677//DNA binding	-	gi|46805698|dbj|BAD17099.1|/3.271e-30/unknown protein [Oryza sativa Japonica Group]
Unigene13896_Ganxin-203	-10.5029	0.913691	-	-	-	-	gi|47497874|dbj|BAD20058.1|/2.26799e-15/hypothetical protein [Oryza sativa Japonica Group]
Unigene1482_Ganxin-203	-1.80024	0.827299	-	-	-	-	gi|49387739|dbj|BAD26227.1|/7.30099e-14/hypothetical protein [Oryza sativa Japonica Group]
Unigene24358_Ganxin-203	1.97233	0.886051	-	GO:0016023//cytoplasmic membrane-bounded vesicle	-	-	gi|50236397|gb|AAT71304.1|/5.86488e-24/proline- and threonine-rich protein [Oryza sativa]
CL5698.Contig3_Ganxin-203	-2.20042	0.830282	-	-	-	-	gi|51038186|gb|AAT93989.1|/3.40183e-09/hypothetical protein [Oryza sativa Japonica Group]
Unigene21908_Ganxin-203	1.83058	0.802838	-	-	-	-	gi|51535587|dbj|BAD37531.1|/1.48304e-19/hypothetical protein [Oryza sativa Japonica Group]
Unigene22046_Ganxin-203	-4.51963	0.8957	-	GO:0016023//cytoplasmic membrane-bounded vesicle	-	-	gi|53791525|dbj|BAD52647.1|/4.23948e-22/disease resistance protein-like [Oryza sativa Japonica Group]
CL1320.Contig3_Ganxin-203	2.35508	0.844717	-	GO:0005739//mitochondrion	-	-	gi|54290889|dbj|BAD61549.1|/9.80039e-94/unknown protein [Oryza sativa Japonica Group]
Unigene46205_Ganxin-203	-2.52652	0.804256	-	-	-	-	gi|56784956|dbj|BAD82486.1|/4.98079e-07/unknown protein [Oryza sativa Japonica Group]
Unigene46930_Ganxin-203	-1.81894	0.867648	-	-	-	-	gi|573950008|ref|XP_006657301.1|/4.13182e-06/PREDICTED: putative clathrin assembly protein At5g57200-like [Oryza brachyantha]
Unigene9743_Ganxin-203	1.65968	0.858691	-	GO:0016023//cytoplasmic membrane-bounded vesicle;GO:0009507//chloroplast	-	-	gi|573961110|ref|XP_006662733.1|/1.62888e-59/PREDICTED: uncharacterized protein At5g22580-like [Oryza brachyantha]
CL3336.Contig1_Ganxin-203	-1.78386	0.838094	-	-	-	-	gi|57899344|dbj|BAD87955.1|/2.25841e-07/unknown protein [Oryza sativa Japonica Group]
Unigene26489_Ganxin-203	-1.55672	0.840651	-	GO:0016023//cytoplasmic membrane-bounded vesicle	-	-	gi|607895|gb|AAA58584.1|/1.35315e-12/anther specific [Oryza sativa Indica Group]
Unigene37273_Ganxin-203	-2.03821	0.805179	-	-	GO:0008270//zinc ion binding;GO:0003676//nucleic acid binding	-	gi|77555012|gb|ABA97808.1|/2.90621e-41/hypothetical protein LOC_Os12g20070 [Oryza sativa Japonica Group]
CL2030.Contig1_Ganxin-203	-2.07465	0.806569	-	-	GO:0008270//zinc ion binding;GO:0003676//nucleic acid binding	-	gi|77555012|gb|ABA97808.1|/3.04224e-28/hypothetical protein LOC_Os12g20070 [Oryza sativa Japonica Group]
CL5698.Contig2_Ganxin-203	-2.01005	0.856469	-	-	-	-	gi|77555644|gb|ABA98440.1|/5.6158e-06/retrotransposon protein, putative, unclassified [Oryza sativa Japonica Group]
Unigene16545_Ganxin-203	1.69221	0.856867	-	GO:0016023//cytoplasmic membrane-bounded vesicle	GO:0004553//hydrolase activity, hydrolyzing O-glycosyl compounds	GO:0005975//carbohydrate metabolic process	gi|125540130|gb|EAY86525.1|/7.485e-59/hypothetical protein OsI_07905 [Oryza sativa Indica Group]
CL134.Contig2_Ganxin-203	-5.23455	0.863505	-	-	GO:0003964//RNA-directed DNA polymerase activity;GO:0003677//DNA binding;GO:0003723//RNA binding;GO:0008270//zinc ion binding	GO:0006278//RNA-dependent DNA replication;GO:0015074//DNA integration;GO:0006310//DNA recombination	gi|115446403|ref|NP_001046981.1|/6.66193e-23/Os02g0522300 [Oryza sativa Japonica Group]
CL2056.Contig1_Ganxin-203	-1.5463	0.828347	-	GO:0016023//cytoplasmic membrane-bounded vesicle;GO:0005783//endoplasmic reticulum;GO:0009536//plastid	-	GO:0006333//chromatin assembly or disassembly	gi|115448017|ref|NP_001047788.1|/1.74092e-42/Os02g0690000 [Oryza sativa Japonica Group]
Unigene37095_Ganxin-203	1.58975	0.82609	-	GO:0005634//nucleus	GO:0046872//metal ion binding;GO:0003677//DNA binding	GO:0006355//regulation of transcription, DNA-dependent	gi|218198687|gb|EEC81114.1|/2.22498e-27/hypothetical protein OsI_23979 [Oryza sativa Indica Group]
Unigene43460_Ganxin-203	1.60953	0.80958	-	GO:0005634//nucleus	GO:0046872//metal ion binding;GO:0003677//DNA binding	GO:0006355//regulation of transcription, DNA-dependent	gi|218201510|gb|EEC83937.1|/4.56137e-48/hypothetical protein OsI_30018 [Oryza sativa Indica Group]
Unigene43502_Ganxin-203	-2.39845	0.889706	-	GO:0005634//nucleus	GO:0003700//sequence-specific DNA binding transcription factor activity;GO:0043565//sequence-specific DNA binding	GO:0006355//regulation of transcription, DNA-dependent;GO:0006950//response to stress	gi|115480265|ref|NP_001063726.1|/5.85919e-66/Os09g0526600 [Oryza sativa Japonica Group]
Unigene8484_Ganxin-203	-2.07824	0.82565	-	-	GO:0008233//peptidase activity	GO:0006508//proteolysis	gi|115454979|ref|NP_001051090.1|/2.18771e-63/Os03g0718800 [Oryza sativa Japonica Group]
Unigene21991_Ganxin-203	2.94447	0.859243	-	GO:0016023//cytoplasmic membrane-bounded vesicle	GO:0004190//aspartic-type endopeptidase activity	GO:0006508//proteolysis	gi|222629462|gb|EEE61594.1|/4.62361e-69/hypothetical protein OsJ_16002 [Oryza sativa Japonica Group]
Unigene19346_Ganxin-203	1.89666	0.844913	-	GO:0009505//plant-type cell wall;GO:0009506//plasmodesma;GO:0016023//cytoplasmic membrane-bounded vesicle;GO:0016020//membrane	GO:0003677//DNA binding;GO:0004190//aspartic-type endopeptidase activity	GO:0006508//proteolysis;GO:0080167//response to karrikin	gi|222632750|gb|EEE64882.1|/2.68912e-24/hypothetical protein OsJ_19741 [Oryza sativa Japonica Group]
Unigene19347_Ganxin-203	2.54143	0.855093	-	GO:0009505//plant-type cell wall;GO:0009506//plasmodesma;GO:0016023//cytoplasmic membrane-bounded vesicle;GO:0016020//membrane	GO:0003677//DNA binding;GO:0004190//aspartic-type endopeptidase activity	GO:0006508//proteolysis;GO:0080167//response to karrikin	gi|222632750|gb|EEE64882.1|/4.33173e-35/hypothetical protein OsJ_19741 [Oryza sativa Japonica Group]
Unigene24097_Ganxin-203	2.69467	0.881217	-	-	-	GO:0006511//ubiquitin-dependent protein catabolic process	gi|22093766|dbj|BAC07057.1|/4.7181e-21/hypothetical protein [Oryza sativa Japonica Group]
CL817.Contig2_Ganxin-203	2.0211	0.84179	-	GO:0016023//cytoplasmic membrane-bounded vesicle	GO:0008289//lipid binding	GO:0006869//lipid transport	gi|125558296|gb|EAZ03832.1|/1.17737e-48/hypothetical protein OsI_25961 [Oryza sativa Indica Group]
Unigene44221_Ganxin-203	-3.04936	0.847638	-	-	GO:0043531//ADP binding;GO:0005524//ATP binding	GO:0006915//apoptotic process;GO:0006952//defense response	gi|125535293|gb|EAY81841.1|/3.72691e-63/hypothetical protein OsI_37008 [Oryza sativa Indica Group]
Unigene27324_Ganxin-203	2.6033	0.918547	-	GO:0016023//cytoplasmic membrane-bounded vesicle	GO:0030598//rRNA N-glycosylase activity	GO:0006952//defense response;GO:0017148//negative regulation of translation	gi|115454677|ref|NP_001050939.1|/4.5794e-32/Os03g0687700 [Oryza sativa Japonica Group]
Unigene27325_Ganxin-203	2.00035	0.886282	-	GO:0016023//cytoplasmic membrane-bounded vesicle	GO:0030598//rRNA N-glycosylase activity	GO:0006952//defense response;GO:0017148//negative regulation of translation	gi|218193541|gb|EEC75968.1|/5.5254e-30/hypothetical protein OsI_13077 [Oryza sativa Indica Group]
Unigene33723_Ganxin-203	1.78168	0.865608	-	-	GO:0030598//rRNA N-glycosylase activity	GO:0006952//defense response;GO:0017148//negative regulation of translation	gi|297722407|ref|NP_001173567.1|/0/Os03g0653900 [Oryza sativa Japonica Group]
Unigene15672_Ganxin-203	-1.70155	0.807037	-	GO:0009536//plastid	GO:0016787//hydrolase activity	GO:0008152//metabolic process	gi|108708547|gb|ABF96342.1|/1.11333e-30/hydrolase, alpha/beta fold family protein, putative, expressed [Oryza sativa Japonica Group]
Unigene24223_Ganxin-203	-4.94199	0.801608	-	GO:0005739//mitochondrion	GO:0042578//phosphoric ester hydrolase activity	GO:0008152//metabolic process	gi|125531771|gb|EAY78336.1|/4.29456e-30/hypothetical protein OsI_33422 [Oryza sativa Indica Group]
Unigene22745_Ganxin-203	3.13416	0.91082	-	GO:0009570//chloroplast stroma	GO:0016740//transferase activity	GO:0008152//metabolic process	gi|125536016|gb|EAY82504.1|/3.63768e-37/hypothetical protein OsI_37721 [Oryza sativa Indica Group]
Unigene30724_Ganxin-203	2.88263	0.864057	-	-	GO:0016787//hydrolase activity	GO:0008152//metabolic process	gi|222616556|gb|EEE52688.1|/3.9181e-69/hypothetical protein OsJ_35078 [Oryza sativa Japonica Group]
Unigene46684_Ganxin-203	-2.45304	0.913999	-	GO:0005576//extracellular region;GO:0016023//cytoplasmic membrane-bounded vesicle	GO:0008200//ion channel inhibitor activity	GO:0009405//pathogenesis	gi|149392549|gb|ABR26077.1|/4.20816e-46/unknown [Oryza sativa Indica Group]
Unigene8913_Ganxin-203	2.28655	0.833573	-	GO:0005773//vacuole;GO:0009506//plasmodesma;GO:0016021//integral to membrane;GO:0005634//nucleus	GO:0015145//monosaccharide transmembrane transporter activity;GO:0005351//sugar:hydrogen symporter activity	GO:0015749//monosaccharide transport;GO:0055085//transmembrane transport	gi|115472765|ref|NP_001059981.1|/1.53564e-48/Os07g0559700 [Oryza sativa Japonica Group]
Unigene22746_Ganxin-203	2.75057	0.898684	-	GO:0009570//chloroplast stroma	GO:0046872//metal ion binding;GO:0030603//oxaloacetase activity;GO:0016740//transferase activity;GO:0047776;GO:0004451//isocitrate lyase activity	GO:0019761//glucosinolate biosynthetic process	gi|77553225|gb|ABA96021.1|/1.62426e-66/Carboxyvinyl-carboxyphosphonate phosphorylmutase, putative, expressed [Oryza sativa Japonica Group]
Unigene30274_Ganxin-203	1.52309	0.805074	-	GO:0016023//cytoplasmic membrane-bounded vesicle	GO:0016788//hydrolase activity, acting on ester bonds	GO:0042538//hyperosmotic salinity response;GO:0006629//lipid metabolic process;GO:0009751//response to salicylic acid stimulus;GO:0010226//response to lithium ion	gi|115449617|ref|NP_001048510.1|/1.75121e-60/Os02g0816200 [Oryza sativa Japonica Group]
Unigene9631_Ganxin-203	1.88725	0.808966	-	-	GO:0008137//NADH dehydrogenase (ubiquinone) activity	GO:0042773//ATP synthesis coupled electron transport	gi|357436143|ref|XP_003588347.1|/3.79638e-16/NADH-ubiquinone oxidoreductase chain [Medicago truncatula]
Unigene43906_Ganxin-203	1.67192	0.847009	-	GO:0016021//integral to membrane	GO:0022891//substrate-specific transmembrane transporter activity	GO:0055085//transmembrane transport	gi|115472765|ref|NP_001059981.1|/1.60023e-21/Os07g0559700 [Oryza sativa Japonica Group]
Unigene34536_Ganxin-203	1.76235	0.831149	-	GO:0005741//mitochondrial outer membrane;GO:0046930//pore complex	GO:0015288//porin activity	GO:0055085//transmembrane transport;GO:0006811//ion transport	gi|218188960|gb|EEC71387.1|/9.50948e-30/hypothetical protein OsI_03508 [Oryza sativa Indica Group]
Unigene18843_Ganxin-203	1.48186	0.8023	-	GO:0009505//plant-type cell wall;GO:0016023//cytoplasmic membrane-bounded vesicle;GO:0048046//apoplast	GO:0045735//nutrient reservoir activity;GO:0030145//manganese ion binding;GO:0004784//superoxide dismutase activity	GO:0055114//oxidation-reduction process	gi|115462963|ref|NP_001055081.1|/3.10177e-12/Os05g0277500 [Oryza sativa Japonica Group]
Unigene17691_Ganxin-203	1.55704	0.830122	-	GO:0016023//cytoplasmic membrane-bounded vesicle	GO:0004497//monooxygenase activity;GO:0005506//iron ion binding;GO:0020037//heme binding;GO:0016705//oxidoreductase activity, acting on paired donors, with incorporation or reduction of molecular oxygen	GO:0055114//oxidation-reduction process	gi|218185597|gb|EEC68024.1|/2.24647e-15/hypothetical protein OsI_35831 [Oryza sativa Indica Group]
Unigene8494_Ganxin-203	1.5754	0.840099	-	GO:0016023//cytoplasmic membrane-bounded vesicle	GO:0004519//endonuclease activity;GO:0003676//nucleic acid binding	GO:0090305//nucleic acid phosphodiester bond hydrolysis;GO:0006308//DNA catabolic process	gi|218195724|gb|EEC78151.1|/1.42365e-171/hypothetical protein OsI_17711 [Oryza sativa Indica Group]
CL2044.Contig1_Ganxin-203	1.48574	0.80346	-	GO:0009505//plant-type cell wall;GO:0009506//plasmodesma;GO:0016023//cytoplasmic membrane-bounded vesicle;GO:0048046//apoplast	GO:0045735//nutrient reservoir activity;GO:0030145//manganese ion binding	GO:2000280//regulation of root development;GO:0010497//plasmodesmata-mediated intercellular transport	gi|115462963|ref|NP_001055081.1|/9.1673e-25/Os05g0277500 [Oryza sativa Japonica Group]
Unigene43749_Ganxin-203	-1.38322	0.806674	K00029|1|0.0|896|osa:4326769|malate dehydrogenase (oxaloacetate-decarboxylating)(NADP+) [EC:1.1.1.40]	GO:0009507//chloroplast;GO:0005829//cytosol	GO:0046872//metal ion binding;GO:0008948//oxaloacetate decarboxylase activity;GO:0004471//malate dehydrogenase (decarboxylating) activity;GO:0004473//malate dehydrogenase (oxaloacetate-decarboxylating) (NADP+) activity;GO:0051287//NAD binding	GO:0051260//protein homooligomerization;GO:0006108//malate metabolic process;GO:0055114//oxidation-reduction process	gi|125524727|gb|EAY72841.1|/0/hypothetical protein OsI_00711 [Oryza sativa Indica Group]
CL7093.Contig1_Ganxin-203	-2.35275	0.826796	K00059|1|1e-57|219|osa:9270991|3-oxoacyl-[acyl-carrier protein] reductase [EC:1.1.1.100]	GO:0009536//plastid	GO:0016491//oxidoreductase activity	GO:0055114//oxidation-reduction process	gi|218199158|gb|EEC81585.1|/2.62535e-56/hypothetical protein OsI_25050 [Oryza sativa Indica Group]
Unigene36669_Ganxin-203	1.86833	0.870296	K00059|1|4e-136|481|osa:4351870|3-oxoacyl-[acyl-carrier protein] reductase [EC:1.1.1.100]	GO:0044434	GO:0051287//NAD binding;GO:0004316//3-oxoacyl-[acyl-carrier-protein] reductase (NADPH) activity	GO:0006633//fatty acid biosynthetic process;GO:0055114//oxidation-reduction process	gi|218186643|gb|EEC69070.1|/3.44436e-136/hypothetical protein OsI_37933 [Oryza sativa Indica Group]
CL8109.Contig1_Ganxin-203	2.25173	0.895218	K00059|1|4e-29|126|osa:4351870|3-oxoacyl-[acyl-carrier protein] reductase [EC:1.1.1.100]	GO:0009941//chloroplast envelope;GO:0009570//chloroplast stroma	GO:0051287//NAD binding;GO:0005507//copper ion binding;GO:0004316//3-oxoacyl-[acyl-carrier-protein] reductase (NADPH) activity	GO:0006633//fatty acid biosynthetic process;GO:0055114//oxidation-reduction process	gi|218186643|gb|EEC69070.1|/1.77155e-29/hypothetical protein OsI_37933 [Oryza sativa Indica Group]
CL8276.Contig2_Ganxin-203	-1.33667	0.803138	K00128|1|0.0|1095|osa:4330612|aldehyde dehydrogenase (NAD+) [EC:1.2.1.3]	GO:0009507//chloroplast;GO:0005739//mitochondrion	GO:0004029//aldehyde dehydrogenase (NAD) activity;GO:0005524//ATP binding	GO:0046686//response to cadmium ion;GO:0055114//oxidation-reduction process	gi|218191509|gb|EEC73936.1|/0/hypothetical protein OsI_08800 [Oryza sativa Indica Group]
Unigene29007_Ganxin-203	2.39155	0.867299	K00278|1|0.0|697|osa:4328220|L-aspartate oxidase [EC:1.4.3.16]	GO:0009507//chloroplast	GO:0044318;GO:0008734//L-aspartate oxidase activity	GO:0055114//oxidation-reduction process;GO:0009435//NAD biosynthetic process	gi|218190004|gb|EEC72431.1|/0/hypothetical protein OsI_05751 [Oryza sativa Indica Group]
Unigene29006_Ganxin-203	3.0839	0.864874	K00278|1|3e-101|365|osa:4328220|L-aspartate oxidase [EC:1.4.3.16]	GO:0009507//chloroplast	GO:0044318;GO:0008734//L-aspartate oxidase activity	GO:0055114//oxidation-reduction process;GO:0009435//NAD biosynthetic process	gi|218190004|gb|EEC72431.1|/4.93367e-100/hypothetical protein OsI_05751 [Oryza sativa Indica Group]
Unigene31399_Ganxin-203	1.52784	0.809224	K00423|1|8e-32|135|ath:AT1G55570|L-ascorbate oxidase [EC:1.10.3.3]	GO:0009506//plasmodesma;GO:0046658//anchored to plasma membrane;GO:0016023//cytoplasmic membrane-bounded vesicle	GO:0005507//copper ion binding;GO:0016491//oxidoreductase activity	GO:0055114//oxidation-reduction process	gi|222639931|gb|EEE68063.1|/1.66097e-106/hypothetical protein OsJ_26072 [Oryza sativa Japonica Group]
Unigene7382_Ganxin-203	1.50765	0.825503	K00430|1|0.0|678|osa:4326874|peroxidase [EC:1.11.1.7]	GO:0009505//plant-type cell wall;GO:0016023//cytoplasmic membrane-bounded vesicle;GO:0005576//extracellular region	GO:0046872//metal ion binding;GO:0004601//peroxidase activity;GO:0020037//heme binding	GO:0006979//response to oxidative stress;GO:0055114//oxidation-reduction process;GO:0080001//mucilage extrusion from seed coat;GO:0044347;GO:0009809//lignin biosynthetic process	gi|125526325|gb|EAY74439.1|/0/hypothetical protein OsI_02330 [Oryza sativa Indica Group]
Unigene37656_Ganxin-203	1.46541	0.8106	K00430|1|1e-12|69.3|mtr:MTR_4g114210|peroxidase [EC:1.11.1.7]	GO:0016023//cytoplasmic membrane-bounded vesicle	GO:0046872//metal ion binding;GO:0020037//heme binding;GO:0004601//peroxidase activity	GO:0006979//response to oxidative stress;GO:0055114//oxidation-reduction process	gi|221327777|gb|ACM17593.1|/3.16341e-33/peroxidase [Oryza sativa Indica Group]
Unigene29601_Ganxin-203	1.72321	0.836717	K00430|1|5e-36|148|bdi:100826228|peroxidase [EC:1.11.1.7]	GO:0009506//plasmodesma;GO:0016023//cytoplasmic membrane-bounded vesicle;GO:0005886//plasma membrane;GO:0005618//cell wall;GO:0005576//extracellular region	GO:0046872//metal ion binding;GO:0020037//heme binding;GO:0004601//peroxidase activity	GO:0042744//hydrogen peroxide catabolic process;GO:0055114//oxidation-reduction process	gi|287401|dbj|BAA03644.1|/2.61981e-43/peroxidase [Oryza sativa Japonica Group]
Unigene1252_Ganxin-203	1.84965	0.831813	K00514|1|6e-13|72.8|rcu:RCOM_1428040|zeta-carotene desaturase [EC:1.3.5.6];K01206|2|2e-12|70.9|aly:ARALYDRAFT_475890|alpha-L-fucosidase [EC:3.2.1.51];K14325|4|2e-07|54.3|pop:POPTR_823076|RNA-binding protein with serine-rich domain 1	GO:0016023//cytoplasmic membrane-bounded vesicle	GO:0016788//hydrolase activity, acting on ester bonds	GO:0006629//lipid metabolic process	gi|125552664|gb|EAY98373.1|/3.06117e-106/hypothetical protein OsI_20284 [Oryza sativa Indica Group]
[truncated: 148 more rows]

## Sheet: GNN-vs-GHH.DGE
GeneID	log2Ratio(GHH/GNN)	Probability	KEGG Orthology	GO Component	GO Function	GO Process	Blast nr
Unigene48479_Ganxin-203	10.4813	0.879582	-	-	-	-	-
Unigene5427_Ganxin-203	5.36865	0.902728	-	-	-	-	-
Unigene15717_Ganxin-203	-1.95003	0.809881	-	-	-	-	-
Unigene38388_Ganxin-203	10.44	0.875463	-	-	-	-	-
Unigene11391_Ganxin-203	-2.52383	0.821597	-	-	-	-	-
[truncated: 859 more rows]

## Sheet: GNN-vs-GHN.GeneDiffExpFilter
GeneID	log2Ratio(GHN/GNN)	Probability	KEGG Orthology	GO Component	GO Function	GO Process	Blast nr
[truncated: 281 more rows]

[truncated: 1 more sheets: GNN-vs-GNH.GeneDiffExpFilter]
