# Supplementary material for: Using RNA-seq to Profile Gene Expression of Spikelet Development in Response to Temperature and Nitrogen during Meiosis in Rice (Oryza sativa L.)
Source: PLoS One. 2015 Dec 29;10(12):e0145532. doi: 10.1371/journal.pone.0145532 (PMC4694716; doi:10.1371/journal.pone.0145532)
Supplement: S6 Table — (XLS) [file pone.0145532.s017.xls]

## Sheet: GNN-vs-GNH
Gene ID	log2Ratio(GNH/GNN)	Probability	KEGG Orthology	GO Process	Blast nr
Unigene37448_Ganxin-203	-1.94544	0.825285	ATP-dependent Clp protease, protease subunit		ATP-dependent Clp protease proteolytic subunit
Unigene988_Ganxin-203	-1.94421	0.835929	ATP-dependent DNA helicase RecG
Unigene22432_Ganxin-203	1.95449	0.836377	ATP-dependent RNA helicase
Unigene8077_Ganxin-203	10.1786	0.864015	ATP-dependent RNA helicase DDX46/PRP5		ATP-dependent RNA helicase, putative
Unigene47856_Ganxin-203	-1.79624	0.807415	ATP-dependent RNA helicase DDX46/PRP5
Unigene53453_Ganxin-203	-3.01686	0.908627	cytochrome b6-f complex subunit 8	cytochrome complex assembly	cytochrome b6/f complex subunit N
Unigene9858_Ganxin-203	10.7806	0.918248	cytochrome c oxidase assembly protein subunit 15
CL7040.Contig1_Ganxin-203	1.91861	0.821077	cytochrome P450, family 71, subfamily Z
Unigene6849_Ganxin-203	1.84604	0.809621	cytochrome P450, family 734, subfamily A
Unigene31305_Ganxin-203	-1.80742	0.836839	cytochrome P450, family 86, subfamily A	sporopollenin biosynthetic process	cytochrome P450 family protein, expressed
Unigene40142_Ganxin-203	1.96902	0.853309	cytochrome P450, family 86, subfamily B		putative cytochrome P450
Unigene37998_Ganxin-203	1.87693	0.820755	cytochrome P450, family 86, subfamily B
Unigene37997_Ganxin-203	3.07059	0.849653	cytochrome P450, family 96, subfamily A; cytochrome P450, family 86, subfamily A
Unigene27041_Ganxin-203	2.00384	0.831987	E3 ubiquitin-protein ligase RNF13
CL5162.Contig1_Ganxin-203	1.98124	0.854121	E3 ubiquitin-protein ligase SIAH2; E3 ubiquitin-protein ligase SIAH1	ubiquitin-dependent protein catabolic process; protein ubiquitination	ubiquitin ligase SINAT3
Unigene1820_Ganxin-203	-1.87988	0.837742	F-type H+-transporting ATPase subunit alpha	ATP hydrolysis coupled proton transport; ATP synthesis coupled proton transport	ATP synthase CF1 alpha subunit
Unigene7030_Ganxin-203	-1.80115	0.820209	H+-transporting ATPase	ATP biosynthetic process
Unigene36512_Ganxin-203	-2.65063	0.843043	heat shock 70kDa protein 5
CL2576.Contig1_Ganxin-203	2.6524	0.901365	HSP20 family protein	response to heat
Unigene27491_Ganxin-203	3.20214	0.867467	HSP20 family protein	response to heat
Unigene1699_Ganxin-203	-2.34143	0.809362	myb proto-oncogene protein, plant
Unigene16351_Ganxin-203	-4.25488	0.836825	myb proto-oncogene protein, plant
Unigene7538_Ganxin-203	-1.85179	0.840172	NADH dehydrogenase (ubiquinone) 1 alpha/beta subcomplex 1
Unigene37481_Ganxin-203	-1.86007	0.815531	NADH-ubiquinone oxidoreductase chain 2
CL3536.Contig1_Ganxin-203	-1.93596	0.846782	peroxidase		peroxidase
Unigene41979_Ganxin-203	9.7184	0.806617	peroxidase
Unigene35354_Ganxin-203	2.31714	0.846558	peroxidase
Unigene6280_Ganxin-203	-2.54531	0.859289	peroxidase
Unigene16804_Ganxin-203	-2.2857	0.862699	photosystem I P700 chlorophyll a apoprotein A2
Unigene9672_Ganxin-203	-2.59868	0.817527	photosystem II PsbH protein	photosynthetic electron transport chain	photosystem II protein N
CL1141.Contig1_Ganxin-203	1.88603	0.845956	ubiquitin C		polyubiquitin UBQ14
CL1141.Contig2_Ganxin-203	1.70465	0.824662	ubiquitin C		polyubiquitin UBQ14
CL1141.Contig6_Ganxin-203	1.67446	0.821896	ubiquitin C		polyubiquitin-like
Unigene28093_Ganxin-203	1.56342	0.803333	ubiquitin-conjugating enzyme E2 D/E	protein ubiquitination	ubiquitin-conjugating enzyme E2
CL7307.Contig1_Ganxin-203	-1.76614	0.818885	V-type H+-transporting ATPase subunit A	pollen development; ATP metabolic process; ATP hydrolysis coupled proton transport
Unigene34644_Ganxin-203	-2.15503	0.814187		ATP synthesis coupled electron transport	NADH dehydrogenase subunit 5
Unigene9631_Ganxin-203	-2.68227	0.867159		ATP synthesis coupled electron transport	NADH-ubiquinone oxidoreductase chain
Unigene29230_Ganxin-203	-2.16674	0.855675		ATP synthesis coupled proton transport
Unigene29232_Ganxin-203	-1.95577	0.853036		ATP synthesis coupled proton transport
Unigene29231_Ganxin-203	-2.43152	0.890561		ATP synthesis coupled proton transport
Unigene28577_Ganxin-203	-2.58803	0.83275		photoperiodism, flowering
Unigene41816_Ganxin-203	2.0545	0.814047		photoperiodism, flowering
CL4582.Contig2_Ganxin-203	-2.12822	0.827155		photosynthesis
Unigene37450_Ganxin-203	-2.10146	0.869246		photosynthesis, light reaction	NADH dehydrogenase subunit 2
Unigene39836_Ganxin-203	2.18099	0.856236		pollen development
Unigene44342_Ganxin-203	-1.71086	0.818864		pollen exine formation
Unigene44341_Ganxin-203	-1.88175	0.844241		pollen exine formation
Unigene44326_Ganxin-203	-2.29036	0.880751		pollen exine formation
Unigene44338_Ganxin-203	-2.41443	0.890526		pollen exine formation
Unigene44325_Ganxin-203	-3.20403	0.91238		pollen exine formation
CL2537.Contig2_Ganxin-203	-2.42591	0.881206		pollen maturation; photosynthetic acclimation
CL1622.Contig2_Ganxin-203	-2.68211	0.899132		pollen tube growth; pollen development; pollen tube guidance
CL5831.Contig3_Ganxin-203	-1.94171	0.830859		regulation of flower development; detection of temperature stimulus
Unigene17612_Ganxin-203	-3.20583	0.801253		regulation of flower development; reciprocal meiotic recombination
Unigene47356_Ganxin-203	-2.55504	0.892136		response to heat
CL628.Contig1_Ganxin-203	4.38217	0.882529		response to heat
Unigene1573_Ganxin-203	-1.62447	0.809964		sporopollenin biosynthetic process
Unigene28945_Ganxin-203	-1.79626	0.836419		sporopollenin biosynthetic process
Unigene24097_Ganxin-203	-2.85008	0.864155		ubiquitin-dependent protein catabolic process
CL3844.Contig2_Ganxin-203	-2.0309	0.837217		ubiquitin-dependent protein catabolic process
Unigene30754_Ganxin-203	-2.64812	0.826966		ubiquitin-dependent protein catabolic process
Unigene5629_Ganxin-203	-2.27068	0.804601		ubiquitin-dependent protein catabolic process
CL8287.Contig2_Ganxin-203	-1.91405	0.823129		ubiquitin-dependent protein catabolic process
CL850.Contig1_Ganxin-203	-2.17541	0.81411		ubiquitin-dependent protein catabolic process
Unigene26489_Ganxin-203	3.36617	0.918976			anther specific
Unigene11931_Ganxin-203	-3.93366	0.820888			cytochrome c biogenesis B
Unigene44214_Ganxin-203	-2.30089	0.881745			cytochrome c biogenesis Fn
Unigene1331_Ganxin-203	-2.26487	0.877186			meiotic serine proteinase-like protein
Unigene36436_Ganxin-203	-1.81397	0.831258			NAD(P)H-quinone oxidoreductase subunit H, chloroplastic
Unigene38681_Ganxin-203	-1.71881	0.820993			SKIP interacting protein 13

## Sheet: GHN-vs-GHH
Gene ID	log2Ratio(GHH/GHN)	Probability	KEGG Orthology	GO Process	Blast nr
CL3700.Contig3_Ganxin-203	-1.83949	0.832396	ATP citrate (pro-S)-lyase
Unigene36665_Ganxin-203	-1.69597	0.826947	ATP citrate (pro-S)-lyase
Unigene54499_Ganxin-203	-5.05197	0.816841	calcium-binding protein CML
Unigene32063_Ganxin-203	-1.798	0.83566	calcium-dependent protein kinase
Unigene7623_Ganxin-203	-1.8093	0.82252	cytochrome c oxidase subunit 6b	mitochondrial electron transport, cytochrome c to oxygen
Unigene31305_Ganxin-203	-2.06207	0.863499	cytochrome P450, family 86, subfamily A	sporopollenin biosynthetic process	cytochrome P450 family protein, expressed
CL2298.Contig2_Ganxin-203	-1.87513	0.817398	cytochrome P450, family 86, subfamily A
CL5681.Contig2_Ganxin-203	-2.62456	0.883125	cytochrome P450, family 94, subfamily A; cytochrome P450, family 86, subfamily A; cytochrome P450, family 86, subfamily B
CL7252.Contig2_Ganxin-203	-2.25673	0.858474	E3 ubiquitin-protein ligase RNF115/126
CL2500.Contig3_Ganxin-203	-1.7957	0.818303	E3 ubiquitin-protein ligase RNF14
Unigene23677_Ganxin-203	1.76861	0.830357	E3 ubiquitin-protein ligase SIAH1; E3 ubiquitin-protein ligase SIAH2	protein ubiquitination; ubiquitin-dependent protein catabolic process	E3 ubiquitin-protein ligase SINAT3-like
Unigene14659_Ganxin-203	-2.52406	0.846928	E3 ubiquitin-protein ligase SIAH2
Unigene25544_Ganxin-203	3.57175	0.810069	heat shock 70kDa protein 1/8	response to heat
Unigene24427_Ganxin-203	2.73584	0.883787	heat shock 70kDa protein 1/8	response to heat
Unigene24428_Ganxin-203	2.00798	0.847735	heat shock 70kDa protein 1/8	response to heat
Unigene47988_Ganxin-203	4.38783	0.888784	HSP20 family protein	response to heat
CL2576.Contig1_Ganxin-203	3.38381	0.915084	HSP20 family protein	response to heat
Unigene27491_Ganxin-203	3.43311	0.894289	HSP20 family protein	response to heat
Unigene6598_Ganxin-203	5.03931	0.828492	HSP20 family protein	response to heat	heat shock protein
Unigene47445_Ganxin-203	-1.98618	0.838764	light-harvesting complex II chlorophyll a/b binding protein 3		chlorophyll a-b binding protein
Unigene7538_Ganxin-203	-1.99441	0.850735	NADH dehydrogenase (ubiquinone) 1 alpha/beta subcomplex 1
Unigene37481_Ganxin-203	-1.85581	0.809123	NADH-ubiquinone oxidoreductase chain 2
Unigene45346_Ganxin-203	-2.24889	0.823752	peroxidase	flower development; reactive oxygen species metabolic process
Unigene41971_Ganxin-203	-2.53227	0.824344	peroxidase	reactive oxygen species metabolic process
Unigene37659_Ganxin-203	-1.93326	0.819535	peroxidase		peroxidase
Unigene37656_Ganxin-203	-2.81506	0.890774	peroxidase		peroxidase
CL3536.Contig1_Ganxin-203	-1.79739	0.833628	peroxidase		peroxidase
Unigene29601_Ganxin-203	-3.67168	0.893676	peroxidase		peroxidase
Unigene38447_Ganxin-203	-3.76945	0.886459	peroxidase		peroxidase
Unigene27054_Ganxin-203	-1.90158	0.83788	peroxidase		TPA: class III peroxidase 27 precursor
Unigene25557_Ganxin-203	-1.63554	0.812958	peroxidase		TPA: class III peroxidase 89 precursor
Unigene7382_Ganxin-203	-3.14623	0.907422	peroxidase
CL3298.Contig1_Ganxin-203	-2.17924	0.831011	peroxidase
CL3298.Contig2_Ganxin-203	-3.22422	0.83399	peroxidase
Unigene29600_Ganxin-203	-3.04375	0.8936	peroxidase
Unigene29217_Ganxin-203	-2.10683	0.851354	peroxidase
Unigene24673_Ganxin-203	-2.18199	0.83351	peroxidase
Unigene41981_Ganxin-203	-2.72156	0.870048	peroxidase
Unigene37657_Ganxin-203	-2.30637	0.83541	peroxidase
Unigene11806_Ganxin-203	-1.83126	0.828074	protochlorophyllide reductase	chlorophyll biosynthetic process; photosynthesis
Unigene45741_Ganxin-203	3.33164	0.857528	putative transcription factor	response to heat
CL7965.Contig2_Ganxin-203	1.60612	0.815637	RING finger and CHY zinc finger domain-containing protein 1
Unigene32999_Ganxin-203	-2.62998	0.828213	solute carrier family 39 (zinc transporter)
Unigene40931_Ganxin-203	-1.98988	0.852997	solute carrier family 39 (zinc transporter)
CL3436.Contig1_Ganxin-203	-2.24049	0.834992	solute carrier family 39 (zinc transporter)
Unigene13910_Ganxin-203	-2.13007	0.863576	solute carrier family 39 (zinc transporter)
Unigene15122_Ganxin-203	-1.6613	0.820091	solute carrier family 39 (zinc transporter)
Unigene28385_Ganxin-203	-2.89157	0.903726	solute carrier family 39 (zinc transporter)
Unigene16830_Ganxin-203	1.68615	0.826411	solute carrier family 39 (zinc transporter)
CL1711.Contig10_Ganxin-203	-2.16294	0.869568	solute carrier family 39 (zinc transporter)
Unigene1189_Ganxin-203	-1.90249	0.815275	solute carrier family 39 (zinc transporter)
Unigene29707_Ganxin-203	-6.31175	0.857277	solute carrier family 39 (zinc transporter)
CL8079.Contig3_Ganxin-203	-1.7192	0.819124	solute carrier family 39 (zinc transporter)
Unigene36629_Ganxin-203	-2.39421	0.883988	solute carrier family 39 (zinc transporter)
Unigene8567_Ganxin-203	-2.46546	0.870368	solute carrier family 39 (zinc transporter)
Unigene41722_Ganxin-203	-2.33047	0.822646	solute carrier family 39 (zinc transporter)
Unigene35994_Ganxin-203	-2.65792	0.848724	solute carrier family 39 (zinc transporter)
CL5656.Contig3_Ganxin-203	-2.2442	0.807926	transcription factor TGA	positive regulation of transcription, DNA-dependent pollen development
CL1141.Contig2_Ganxin-203	1.63053	0.822242	ubiquitin C		polyubiquitin UBQ14
Unigene9741_Ganxin-203	-1.9238	0.810069	ubiquitin-conjugating enzyme E2 C	protein deubiquitination
Unigene9742_Ganxin-203	-2.23394	0.827427	ubiquitin-conjugating enzyme E2 C	protein deubiquitination ubiquitin-dependent protein catabolic process
Unigene44928_Ganxin-203	-2.05594	0.812422	ubiquitin-conjugating enzyme E2 H
Unigene22504_Ganxin-203	-1.77022	0.806346	ubiquitin-conjugating enzyme E2 H
Unigene44925_Ganxin-203	-2.4664	0.856602	ubiquitin-conjugating enzyme E2 H
CL4822.Contig1_Ganxin-203	-1.77924	0.806388	ubiquitin-conjugating enzyme E2 H
Unigene36042_Ganxin-203	-2.76987	0.847909	ubiquitin-conjugating enzyme E2 H
Unigene15197_Ganxin-203	-2.27253	0.844826	upstream-binding transcription factor
Unigene15196_Ganxin-203	-1.8655	0.807564	upstream-binding transcription factor
Unigene33556_Ganxin-203	1.77043	0.811266	zinc finger protein 830
CL3415.Contig2_Ganxin-203	-1.77463	0.808977		anther development; pollination
Unigene33635_Ganxin-203	-2.14754	0.849907		ATP catabolic process
CL6018.Contig1_Ganxin-203	1.80404	0.811232		ATP catabolic process
Unigene42751_Ganxin-203	1.74334	0.81293		ATP catabolic process
CL6395.Contig1_Ganxin-203	-1.92528	0.807961		ATP hydrolysis coupled proton transport; ATP biosynthetic process; ATP catabolic process
Unigene9631_Ganxin-203	-2.22366	0.800541		ATP synthesis coupled electron transport	NADH-ubiquinone oxidoreductase chain
Unigene27220_Ganxin-203	-1.67138	0.82394		ATP synthesis coupled proton transport
CL1068.Contig1_Ganxin-203	1.57895	0.803047		calcium ion transmembrane transport; response to heat
CL5877.Contig2_Ganxin-203	-2.3829	0.826049		flavonoid biosynthetic process
Unigene40637_Ganxin-203	-1.7225	0.820231		flower development
Unigene43080_Ganxin-203	1.8284	0.833976		flower development; protein ubiquitination
Unigene43081_Ganxin-203	2.17876	0.85235		flower development; protein ubiquitination; negative regulation of programmed cell death
Unigene23968_Ganxin-203	1.66726	0.811593		heat acclimation
Unigene23967_Ganxin-203	2.17947	0.832814		heat acclimation
Unigene24411_Ganxin-203	-2.84906	0.902174		heat acclimation
Unigene29593_Ganxin-203	1.61369	0.801217		negative regulation of flower development
Unigene28525_Ganxin-203	5.02846	0.918216		photosynthesis
Unigene49344_Ganxin-203	-1.7548	0.801572		photosynthesis, light reaction
CL2537.Contig2_Ganxin-203	-2.23286	0.847387		photosynthetic acclimation; photosynthetic acclimation;regulation of photosynthesis; pollen maturation
CL6505.Contig1_Ganxin-203	4.69808	0.868976		pollen development
Unigene44342_Ganxin-203	-1.68526	0.815985		pollen exine formation
Unigene44326_Ganxin-203	-1.82762	0.839175		pollen exine formation
Unigene44325_Ganxin-203	-2.24301	0.856428		pollen exine formation
Unigene44341_Ganxin-203	-1.61906	0.81872		pollen exine formation
Unigene44338_Ganxin-203	-2.09833	0.86597		pollen exine formation
CL2410.Contig2_Ganxin-203	-2.07571	0.845125		pollen exine formation; pollen maturation
Unigene18249_Ganxin-203	-3.46459	0.812199		pollen sperm cell differentiation; anther dehiscence
Unigene18248_Ganxin-203	-4.14576	0.81982		pollen sperm cell differentiation; anther dehiscence
CL1622.Contig2_Ganxin-203	-3.37822	0.910303		pollen tube growth; pollen development; pollen tube guidance
Unigene1905_Ganxin-203	1.88402	0.822423		pollen wall assembly
Unigene16893_Ganxin-203	-1.89657	0.81348		positive regulation of transcription, DNA-dependent
CL7153.Contig1_Ganxin-203	-2.40281	0.87428		positive regulation of transcription, DNA-dependent; flower morphogenesis
Unigene213_Ganxin-203	-1.97872	0.854939		positive regulation of transcription, DNA-dependent; histone deubiquitination
Unigene16460_Ganxin-203	-1.75486	0.807835		regulation of flower development
CL5831.Contig3_Ganxin-203	-2.08969	0.82284		regulation of flower development; detection of temperature stimulus
CL7333.Contig1_Ganxin-203	-2.19018	0.852016		regulation of flower development; regulation of transcription, DNA-dependent
Unigene47356_Ganxin-203	1.63388	0.803993		response to heat
CL628.Contig1_Ganxin-203	5.18908	0.913734		response to heat
Unigene1573_Ganxin-203	-2.06754	0.863868		sporopollenin biosynthetic process
Unigene9885_Ganxin-203	-1.63095	0.80732		sporopollenin biosynthetic process
Unigene9884_Ganxin-203	-2.02063	0.859664		sporopollenin biosynthetic process
Unigene39634_Ganxin-203	-2.04978	0.862288		sporopollenin biosynthetic process
Unigene28945_Ganxin-203	-1.91434	0.845905		sporopollenin biosynthetic process
Unigene13257_Ganxin-203	-2.43255	0.884176		sporopollenin biosynthetic process
Unigene30753_Ganxin-203	-3.69519	0.830928		ubiquitin-dependent protein catabolic process
Unigene30754_Ganxin-203	-3.09048	0.806944		ubiquitin-dependent protein catabolic process
CL3844.Contig2_Ganxin-203	-3.28468	0.891756		ubiquitin-dependent protein catabolic process
Unigene24097_Ganxin-203	-4.23785	0.879959		ubiquitin-dependent protein catabolic process
CL8287.Contig1_Ganxin-203	-2.7834	0.863005		ubiquitin-dependent protein catabolic process
Unigene24377_Ganxin-203	-2.75554	0.805949		ubiquitin-dependent protein catabolic process
CL3844.Contig1_Ganxin-203	-4.19791	0.831985		ubiquitin-dependent protein catabolic process
CL372.Contig1_Ganxin-203	2.28085	0.863402		ubiquitin-dependent protein catabolic process; positive regulation of flower development
Unigene32529_Ganxin-203	1.89339	0.84159		ubiquitin-dependent protein catabolic process; positive regulation of flower development
CL3450.Contig1_Ganxin-203	2.2901	0.862998		ubiquitin-dependent protein catabolic process; positive regulation of flower development
Unigene32530_Ganxin-203	2.16975	0.834449		ubiquitin-dependent protein catabolic process; positive regulation of flower development
Unigene28875_Ganxin-203	-2.87399	0.838667			chloroplastic-like
CL6848.Contig1_Ganxin-203	-2.35255	0.878692			expansin-B3-like
Unigene14391_Ganxin-203	2.23556	0.802984			heat repeat, putative
CL4597.Contig1_Ganxin-203	1.66005	0.814858			heat shock 70 KD protein, mitochondrial precursor
Unigene43500_Ganxin-203	2.19036	0.824699			heat shock factor
Unigene19491_Ganxin-203	5.8284	0.868447			heat shock protein 90
Unigene1331_Ganxin-203	-2.16027	0.868747			meiotic serine proteinase-like protein
Unigene46001_Ganxin-203	6.02198	0.918731			putative red chlorophyll catabolite reductase
Unigene38679_Ganxin-203	-1.69753	0.821066			SKIP interacting protein 13
Unigene38894_Ganxin-203	-1.79797	0.813925			transcription factor
Unigene16620_Ganxin-203	-1.67321	0.815101			transcription factor HOX21; HD-ZIP protein HOX21

## Sheet: GNN-vs-GHN
Gene ID	log2Ratio(GHN/GNN)	Probability	KEGG Orthology	GO Process	Blast nr
Unigene40886_Ganxin-203	2.07423	0.855265	auxin responsive GH3 gene family	auxin mediated signaling
Unigene27041_Ganxin-203	2.04722	0.85833	E3 ubiquitin-protein ligase RNF13
CL1246.Contig1_Ganxin-203	1.97986	0.856535	gibberellin 20-oxidase
Unigene30389_Ganxin-203	1.51212	0.805922	glutamine synthetase	nitrogen fixation; glutamine biosynthetic process
Unigene16804_Ganxin-203	-1.64213	0.823202	photosystem I P700 chlorophyll a apoprotein A2
Unigene351_Ganxin-203	1.47374	0.80426	solute carrier family 32 (vesicular inhibitory amino acid transporter)
Unigene36468_Ganxin-203	1.58842	0.826379	solute carrier family 32 (vesicular inhibitory amino acid transporter)
Unigene14665_Ganxin-203	2.38232	0.81649		anthocyanin-containing compound biosynthetic process; regulation of nitrogen utilization; nitrogen fixation
Unigene42135_Ganxin-203	1.47801	0.808418		cellular response to ethylene stimulus
Unigene39836_Ganxin-203	1.63078	0.809085		pollen development
CL7333.Contig1_Ganxin-203	1.83137	0.839002		regulation of flower development; regulation of transcription, DNA-dependent
CL1336.Contig2_Ganxin-203	1.72996	0.824794		response to abscisic acid stimulus; photosynthesis
Unigene14733_Ganxin-203	1.55252	0.812745		response to abscisic acid stimulusresponse to gibberellin stimulus
Unigene50084_Ganxin-203	-2.3365	0.818328		response to gibberellin stimulus; regulation of transcription, DNA-dependent
Unigene26489_Ganxin-203	1.80944	0.860294			anther specific
Unigene8235_Ganxin-203	3.06502	0.833209			leucine rich repeat family protein, expressed
Unigene11554_Ganxin-203	2.28506	0.84847			leucine-rich repeat extensin-like protein 3-like

## Sheet: GNH-vs-GHH
Gene ID	log2Ratio(GNH/GHH)	Probability	KEGG Orthology	GO Process	Blast nr
Unigene14659_Ganxin-203	-2.49905	0.831444	E3 ubiquitin-protein ligase SIAH2
Unigene6047_Ganxin-203	10.1497	0.857622	glutamate receptor, ionotropic, other eukaryote	ion transmembrane transport; ionotropic glutamate receptor signaling pathway
Unigene6046_Ganxin-203	10.4438	0.888416	glutamate receptor, ionotropic, other eukaryote	ion transmembrane transport; ionotropic glutamate receptor signaling pathway
Unigene28525_Ganxin-203	5.36286	0.913703		photosynthesis
CL6505.Contig1_Ganxin-203	4.18475	0.853278		pollen development
CL1220.Contig4_Ganxin-203	7.94997	0.973481		response to abscisic acid stimulus
Unigene46001_Ganxin-203	12.0361	0.974859			putative red chlorophyll catabolite reductase
