# Supplementary material for: Using RNA-seq to Profile Gene Expression of Spikelet Development in Response to Temperature and Nitrogen during Meiosis in Rice (Oryza sativa L.)
Source: PLoS One. 2015 Dec 29;10(12):e0145532. doi: 10.1371/journal.pone.0145532 (PMC4694716; doi:10.1371/journal.pone.0145532)
Supplement: S7 Table — (XLS) [file pone.0145532.s018.xls]

## Sheet: GNN-vs-GNH.GHN-vs-GHH.inter
Gene	log2Ratio(GNN-vs-GNH)	log2Ratio(GHN-vs-GHH)	KEGG Orthology	GO Component	GO Function	GO Process	Blast nr
Unigene22638_Ganxin-203	2.3037	2.73554	-	-	-	-	-
Unigene24429_Ganxin-203	2.3587	2.53056	-	-	-	-	-
Unigene30518_Ganxin-203	2.75427	2.5554	-	-	-	-	-
Unigene47117_Ganxin-203	2.77988	2.76348	-	-	-	-	-
Unigene4094_Ganxin-203	1.80679	2.8515	-	-	-	-	-
Unigene43186_Ganxin-203	2.19999	2.1452	-	-	-	-	-
Unigene46230_Ganxin-203	1.83945	1.7066	-	-	-	-	-
Unigene47908_Ganxin-203	1.71252	1.82732	-	-	-	-	-
Unigene5427_Ganxin-203	3.69473	3.46466	-	-	-	-	-
Unigene46929_Ganxin-203	3.32949	4.11297	-	-	-	-	-
CL3845.Contig1_Ganxin-203	-1.7092	2.12783	-	-	-	-	-
CL7441.Contig2_Ganxin-203	-1.717	2.1373	-	-	-	-	-
CL3845.Contig2_Ganxin-203	-2.44267	2.03435	-	-	-	-	-
Unigene45035_Ganxin-203	-4.25605	2.90246	-	-	-	-	-
Unigene6113_Ganxin-203	-2.99161	-3.55922	-	-	-	-	-
Unigene19342_Ganxin-203	-2.30404	-3.90247	-	-	-	-	-
Unigene36994_Ganxin-203	-2.03122	-2.50629	-	-	-	-	-
Unigene52743_Ganxin-203	-2.09657	-2.44833	-	-	-	-	-
Unigene33604_Ganxin-203	-1.95983	-2.43767	-	-	-	-	-
Unigene27424_Ganxin-203	-1.89717	-2.28407	-	-	-	-	-
Unigene36358_Ganxin-203	-1.73186	-2.52472	-	-	-	-	-
Unigene30697_Ganxin-203	-1.91148	-2.82568	-	-	-	-	-
Unigene49328_Ganxin-203	-1.96572	-2.94314	-	-	-	-	-
Unigene22744_Ganxin-203	-2.31504	-2.92973	-	-	-	-	-
Unigene44816_Ganxin-203	-2.76127	-2.74641	-	-	-	-	-
Unigene15184_Ganxin-203	-2.54193	-2.42341	-	-	-	-	-
Unigene1964_Ganxin-203	-2.38978	-2.47635	-	-	-	-	-
Unigene35914_Ganxin-203	-2.40839	-2.48003	-	-	-	-	-
Unigene6825_Ganxin-203	-2.44699	-2.81717	-	-	-	-	-
Unigene30315_Ganxin-203	-1.63615	-1.91718	-	-	-	-	-
Unigene47837_Ganxin-203	-1.62	-1.93619	-	-	-	-	-
Unigene48421_Ganxin-203	-1.68706	-1.82221	-	-	-	-	-
Unigene38320_Ganxin-203	-1.676	-1.70709	-	-	-	-	-
Unigene43592_Ganxin-203	-1.7651	-1.73904	-	-	-	-	-
Unigene43759_Ganxin-203	-2.42621	-2.03803	-	-	-	-	-
Unigene40947_Ganxin-203	-2.4223	-1.765	-	-	-	-	-
CL2945.Contig3_Ganxin-203	2.09833	-2.91188	-	-	-	-	-
Unigene50480_Ganxin-203	10.8769	6.39037	-	-	-	-	-
Unigene14123_Ganxin-203	-12.8103	11.0292	-	-	-	-	-
Unigene57543_Ganxin-203	-7.74947	7.84992	-	-	-	-	-
Unigene37173_Ganxin-203	-1.855	-2.8087	-	-	-	-	gi|108708233|gb|ABF96028.1|/1.65832e-45/hypothetical protein LOC_Os03g24130 [Oryza sativa Japonica Group]
Unigene9330_Ganxin-203	-1.73131	-3.10801	-	-	-	-	gi|108862575|gb|ABA97917.2|/9.25897e-92/retrotransposon protein, putative, Ty3-gypsy subclass, expressed [Oryza sativa Japonica Group]
Unigene23420_Ganxin-203	-2.73537	-3.50631	-	-	-	-	gi|115437862|ref|NP_001043399.1|/1.99027e-23/Os01g0579000 [Oryza sativa Japonica Group]
Unigene16429_Ganxin-203	-2.10638	-2.53998	-	GO:0009536//plastid	-	-	gi|115445925|ref|NP_001046742.1|/7.4142e-19/Os02g0439200 [Oryza sativa Japonica Group]
Unigene26290_Ganxin-203	-2.09807	-2.32707	-	-	GO:0003677//DNA binding;GO:0003682//chromatin binding	-	gi|115474901|ref|NP_001061047.1|/4.23047e-44/Os08g0160300 [Oryza sativa Japonica Group]
Unigene41229_Ganxin-203	-1.59568	-1.73009	-	-	-	-	gi|115477152|ref|NP_001062172.1|/1.34432e-07/Os08g0503000 [Oryza sativa Japonica Group]
Unigene42759_Ganxin-203	-1.84874	-3.51032	-	-	-	-	gi|115478478|ref|NP_001062834.1|/1.45276e-88/Os09g0309600 [Oryza sativa Japonica Group]
Unigene23023_Ganxin-203	-2.42936	-4.31459	-	GO:0016023//cytoplasmic membrane-bounded vesicle	-	-	gi|115481160|ref|NP_001064173.1|/2.20786e-18/Os10g0150300 [Oryza sativa Japonica Group]
Unigene55829_Ganxin-203	2.8559	-2.31953	-	-	-	-	gi|115488370|ref|NP_001066672.1|/1.64606e-34/Os12g0428700 [Oryza sativa Japonica Group]
Unigene6867_Ganxin-203	5.28123	6.65508	-	-	-	-	gi|115488958|ref|NP_001066966.1|/8.6834e-10/Os12g0547100 [Oryza sativa Japonica Group]
Unigene33945_Ganxin-203	-2.20953	-4.81969	-	GO:0016023//cytoplasmic membrane-bounded vesicle	-	-	gi|125531149|gb|EAY77714.1|/2.52469e-51/hypothetical protein OsI_32756 [Oryza sativa Indica Group]
Unigene23747_Ganxin-203	-2.7901	-6.64626	-	GO:0016023//cytoplasmic membrane-bounded vesicle	-	-	gi|125535226|gb|EAY81774.1|/2.09827e-75/hypothetical protein OsI_36948 [Oryza sativa Indica Group]
Unigene47450_Ganxin-203	-2.05721	-2.02187	-	-	-	-	gi|125537227|gb|EAY83715.1|/3.95938e-74/hypothetical protein OsI_38936 [Oryza sativa Indica Group]
Unigene24360_Ganxin-203	-3.24705	-3.26962	-	GO:0016023//cytoplasmic membrane-bounded vesicle	-	-	gi|125538710|gb|EAY85105.1|/1.30051e-39/hypothetical protein OsI_06457 [Oryza sativa Indica Group]
Unigene37595_Ganxin-203	2.98826	3.93099	-	-	-	-	gi|125539308|gb|EAY85703.1|/6.68668e-138/hypothetical protein OsI_07072 [Oryza sativa Indica Group]
Unigene26718_Ganxin-203	-1.57933	-3.83704	-	GO:0016023//cytoplasmic membrane-bounded vesicle	-	-	gi|125543094|gb|EAY89233.1|/2.61289e-16/hypothetical protein OsI_10730 [Oryza sativa Indica Group]
Unigene1473_Ganxin-203	-3.36623	-3.35219	-	-	-	-	gi|125544819|gb|EAY90958.1|/5.78212e-153/hypothetical protein OsI_12572 [Oryza sativa Indica Group]
Unigene15673_Ganxin-203	-2.76331	-4.46903	-	GO:0005739//mitochondrion	-	-	gi|125545416|gb|EAY91555.1|/1.45087e-70/hypothetical protein OsI_13189 [Oryza sativa Indica Group]
CL817.Contig3_Ganxin-203	-2.71749	-2.89581	-	GO:0016023//cytoplasmic membrane-bounded vesicle	-	-	gi|125547431|gb|EAY93253.1|/3.55435e-133/hypothetical protein OsI_15059 [Oryza sativa Indica Group]
Unigene6887_Ganxin-203	-2.92633	-2.52405	-	-	-	-	gi|125549967|gb|EAY95789.1|/2.21288e-23/hypothetical protein OsI_17664 [Oryza sativa Indica Group]
Unigene21225_Ganxin-203	-1.92494	-3.57701	-	GO:0005773//vacuole;GO:0032578;GO:0031225//anchored to membrane	-	-	gi|125553164|gb|EAY98873.1|/4.99386e-15/hypothetical protein OsI_20823 [Oryza sativa Indica Group]
Unigene1453_Ganxin-203	-1.86811	-2.63094	-	-	GO:0003677//DNA binding;GO:0003682//chromatin binding	-	gi|125553354|gb|EAY99063.1|/1.95699e-44/hypothetical protein OsI_21020 [Oryza sativa Indica Group]
Unigene47308_Ganxin-203	-1.82567	-3.36013	-	GO:0016023//cytoplasmic membrane-bounded vesicle	-	-	gi|125562426|gb|EAZ07874.1|/5.05793e-82/hypothetical protein OsI_30132 [Oryza sativa Indica Group]
Unigene47854_Ganxin-203	-1.74883	-2.29197	-	-	-	-	gi|125600922|gb|EAZ40498.1|/1.702e-10/hypothetical protein OsJ_24953 [Oryza sativa Japonica Group]
Unigene7796_Ganxin-203	-4.85131	-2.2201	-	GO:0009536//plastid	GO:0003677//DNA binding	-	gi|218187880|gb|EEC70307.1|/9.44511e-30/hypothetical protein OsI_01153 [Oryza sativa Indica Group]
Unigene16846_Ganxin-203	-1.62624	-1.86559	-	GO:0016023//cytoplasmic membrane-bounded vesicle	-	-	gi|218189592|gb|EEC72019.1|/3.92313e-46/hypothetical protein OsI_04899 [Oryza sativa Indica Group]
Unigene37735_Ganxin-203	-2.09037	-3.00596	-	GO:0016023//cytoplasmic membrane-bounded vesicle	-	-	gi|218191490|gb|EEC73917.1|/1.34919e-36/hypothetical protein OsI_08758 [Oryza sativa Indica Group]
Unigene37734_Ganxin-203	-2.25864	-2.76218	-	GO:0016023//cytoplasmic membrane-bounded vesicle	-	-	gi|218191490|gb|EEC73917.1|/2.89724e-39/hypothetical protein OsI_08758 [Oryza sativa Indica Group]
Unigene49884_Ganxin-203	-3.26062	-3.20907	-	-	-	-	gi|218194762|gb|EEC77189.1|/8.73156e-44/hypothetical protein OsI_15688 [Oryza sativa Indica Group]
Unigene8007_Ganxin-203	-2.65643	-2.52793	-	GO:0016023//cytoplasmic membrane-bounded vesicle;GO:0016020//membrane	-	-	gi|218197425|gb|EEC79852.1|/5.9644e-32/hypothetical protein OsI_21331 [Oryza sativa Indica Group]
Unigene26433_Ganxin-203	4.47241	3.43456	-	-	-	-	gi|222612765|gb|EEE50897.1|/1.70452e-15/hypothetical protein OsJ_31389 [Oryza sativa Japonica Group]
Unigene29309_Ganxin-203	-1.86851	-1.96478	-	-	-	-	gi|222613207|gb|EEE51339.1|/1.93922e-19/hypothetical protein OsJ_32335 [Oryza sativa Japonica Group]
Unigene40403_Ganxin-203	-3.18744	-2.68726	-	GO:0016021//integral to membrane	-	-	gi|222615944|gb|EEE52076.1|/8.83995e-104/hypothetical protein OsJ_33843 [Oryza sativa Japonica Group]
Unigene34972_Ganxin-203	2.38745	3.47271	-	-	-	-	gi|222631560|gb|EEE63692.1|/4.76429e-26/hypothetical protein OsJ_18510 [Oryza sativa Japonica Group]
Unigene32882_Ganxin-203	-1.75885	-2.47282	-	-	-	-	gi|225216857|gb|ACN85155.1|/5.32151e-09/ABC transporter-like protein [Oryza nivara]
Unigene16506_Ganxin-203	-2.3112	-1.64472	-	-	-	-	gi|297602660|ref|NP_001052704.2|/3.1321e-09/Os04g0404400 [Oryza sativa Japonica Group]
Unigene57497_Ganxin-203	-2.29239	-3.10457	-	-	-	-	gi|297604899|ref|NP_001056302.2|/1.63101e-21/Os05g0559800 [Oryza sativa Japonica Group]
CL7328.Contig1_Ganxin-203	9.92731	4.87112	-	-	-	-	gi|297720193|ref|NP_001172458.1|/1.64741e-18/Os01g0608300 [Oryza sativa Japonica Group]
Unigene41718_Ganxin-203	2.99463	1.5767	-	-	-	-	gi|297720685|ref|NP_001172704.1|/1.74631e-36/Os01g0910800 [Oryza sativa Japonica Group]
Unigene24359_Ganxin-203	-2.66305	-3.63012	-	GO:0016023//cytoplasmic membrane-bounded vesicle	-	-	gi|297721009|ref|NP_001172867.1|/8.30143e-50/Os02g0230300 [Oryza sativa Japonica Group]
CL2945.Contig4_Ganxin-203	5.36066	7.37315	-	-	-	-	gi|297726765|ref|NP_001175746.1|/3.39803e-10/Os09g0273950 [Oryza sativa Japonica Group]
Unigene20049_Ganxin-203	-2.61374	-2.26925	-	-	-	-	gi|32490264|emb|CAE05553.1|/9.44183e-38/OSJNBb0116K07.6 [Oryza sativa Japonica Group]
Unigene16701_Ganxin-203	1.83357	2.72869	-	-	GO:0051879//Hsp90 protein binding	-	gi|40539009|gb|AAR87266.1|/6.82288e-82/expressed protein [Oryza sativa Japonica Group]
Unigene45206_Ganxin-203	2.43074	1.77116	-	-	-	-	gi|41052958|dbj|BAD07868.1|/1.17399e-32/unknown protein [Oryza sativa Japonica Group]
Unigene7688_Ganxin-203	-2.86328	-4.51171	-	-	-	-	gi|413954436|gb|AFW87085.1|/6.46321e-23/hypothetical protein ZEAMMB73_565759 [Zea mays]
Unigene7377_Ganxin-203	-2.32679	-1.70484	-	GO:0016023//cytoplasmic membrane-bounded vesicle	-	-	gi|42408092|dbj|BAD09233.1|/2.89786e-47/putative osc4 protein [Oryza sativa Japonica Group]
Unigene24358_Ganxin-203	-2.4783	-4.43328	-	GO:0016023//cytoplasmic membrane-bounded vesicle	-	-	gi|50236397|gb|AAT71304.1|/5.86488e-24/proline- and threonine-rich protein [Oryza sativa]
CL5698.Contig3_Ganxin-203	2.74002	2.41583	-	-	-	-	gi|51038186|gb|AAT93989.1|/3.40183e-09/hypothetical protein [Oryza sativa Japonica Group]
Unigene2249_Ganxin-203	3.32899	-2.85625	-	-	-	-	gi|51854411|gb|AAU10791.1|/1.63635e-21/hypothetical protein [Oryza sativa Japonica Group]
Unigene46930_Ganxin-203	1.75244	3.11388	-	-	-	-	gi|573950008|ref|XP_006657301.1|/4.13182e-06/PREDICTED: putative clathrin assembly protein At5g57200-like [Oryza brachyantha]
Unigene9743_Ganxin-203	-1.91735	-3.35545	-	GO:0016023//cytoplasmic membrane-bounded vesicle;GO:0009507//chloroplast	-	-	gi|573961110|ref|XP_006662733.1|/1.62888e-59/PREDICTED: uncharacterized protein At5g22580-like [Oryza brachyantha]
CL5698.Contig2_Ganxin-203	2.38069	2.15681	-	-	-	-	gi|77555644|gb|ABA98440.1|/5.6158e-06/retrotransposon protein, putative, unclassified [Oryza sativa Japonica Group]
Unigene37095_Ganxin-203	-1.95932	-1.83862	-	GO:0005634//nucleus	GO:0046872//metal ion binding;GO:0003677//DNA binding	GO:0006355//regulation of transcription, DNA-dependent	gi|218198687|gb|EEC81114.1|/2.22498e-27/hypothetical protein OsI_23979 [Oryza sativa Indica Group]
Unigene43502_Ganxin-203	2.00671	3.24435	-	GO:0005634//nucleus	GO:0003700//sequence-specific DNA binding transcription factor activity;GO:0043565//sequence-specific DNA binding	GO:0006355//regulation of transcription, DNA-dependent;GO:0006950//response to stress	gi|115480265|ref|NP_001063726.1|/5.85919e-66/Os09g0526600 [Oryza sativa Japonica Group]
Unigene24097_Ganxin-203	-2.85008	-4.23785	-	-	-	GO:0006511//ubiquitin-dependent protein catabolic process	gi|22093766|dbj|BAC07057.1|/4.7181e-21/hypothetical protein [Oryza sativa Japonica Group]
Unigene29838_Ganxin-203	1.85601	-2.33903	-	GO:0016023//cytoplasmic membrane-bounded vesicle	GO:0016788//hydrolase activity, acting on ester bonds	GO:0006629//lipid metabolic process	gi|218195710|gb|EEC78137.1|/6.5317e-39/hypothetical protein OsI_17688 [Oryza sativa Indica Group]
Unigene27324_Ganxin-203	-1.67821	-3.50971	-	GO:0016023//cytoplasmic membrane-bounded vesicle	GO:0030598//rRNA N-glycosylase activity	GO:0006952//defense response;GO:0017148//negative regulation of translation	gi|115454677|ref|NP_001050939.1|/4.5794e-32/Os03g0687700 [Oryza sativa Japonica Group]
Unigene24561_Ganxin-203	-1.57684	-2.04836	-	-	GO:0030598//rRNA N-glycosylase activity	GO:0006952//defense response;GO:0017148//negative regulation of translation	gi|125558778|gb|EAZ04314.1|/1.15325e-167/hypothetical protein OsI_26454 [Oryza sativa Indica Group]
Unigene33723_Ganxin-203	-2.27942	-2.42452	-	-	GO:0030598//rRNA N-glycosylase activity	GO:0006952//defense response;GO:0017148//negative regulation of translation	gi|297722407|ref|NP_001173567.1|/0/Os03g0653900 [Oryza sativa Japonica Group]
Unigene7802_Ganxin-203	2.33576	-5.66931	-	-	GO:0016787//hydrolase activity	GO:0008152//metabolic process	gi|125538963|gb|EAY85358.1|/2.6523e-24/hypothetical protein OsI_06735 [Oryza sativa Indica Group]
Unigene46684_Ganxin-203	2.00735	2.46026	-	GO:0005576//extracellular region;GO:0016023//cytoplasmic membrane-bounded vesicle	GO:0008200//ion channel inhibitor activity	GO:0009405//pathogenesis	gi|149392549|gb|ABR26077.1|/4.20816e-46/unknown [Oryza sativa Indica Group]
Unigene24207_Ganxin-203	-1.82326	-2.34761	-	GO:0016023//cytoplasmic membrane-bounded vesicle;GO:0031225//anchored to membrane;GO:0005886//plasma membrane	-	GO:0009612//response to mechanical stimulus	gi|115462673|ref|NP_001054936.1|/7.97233e-26/Os05g0217000 [Oryza sativa Japonica Group]
Unigene16848_Ganxin-203	-1.67065	-2.88851	-	GO:0005576//extracellular region	-	GO:0009739//response to gibberellin stimulus	gi|218198924|gb|EEC81351.1|/2.28945e-28/hypothetical protein OsI_24540 [Oryza sativa Indica Group]
Unigene8913_Ganxin-203	-2.49031	-2.65028	-	GO:0005773//vacuole;GO:0009506//plasmodesma;GO:0016021//integral to membrane;GO:0005634//nucleus	GO:0015145//monosaccharide transmembrane transporter activity;GO:0005351//sugar:hydrogen symporter activity	GO:0015749//monosaccharide transport;GO:0055085//transmembrane transport	gi|115472765|ref|NP_001059981.1|/1.53564e-48/Os07g0559700 [Oryza sativa Japonica Group]
Unigene42451_Ganxin-203	-1.59353	-2.43261	-	GO:0005768//endosome;GO:0005773//vacuole;GO:0016328//lateral plasma membrane;GO:0043674//columella;GO:0016021//integral to membrane	GO:0005452//inorganic anion exchanger activity;GO:0080139//borate efflux transmembrane transporter activity	GO:0035445//borate transmembrane transport;GO:0010036//response to boron-containing substance	gi|218187087|gb|EEC69514.1|/1.70541e-63/hypothetical protein OsI_38753 [Oryza sativa Indica Group]
Unigene9631_Ganxin-203	-2.68227	-2.22367	-	-	GO:0008137//NADH dehydrogenase (ubiquinone) activity	GO:0042773//ATP synthesis coupled electron transport	gi|357436143|ref|XP_003588347.1|/3.79638e-16/NADH-ubiquinone oxidoreductase chain [Medicago truncatula]
Unigene43906_Ganxin-203	-2.16349	-2.36613	-	GO:0016021//integral to membrane	GO:0022891//substrate-specific transmembrane transporter activity	GO:0055085//transmembrane transport	gi|115472765|ref|NP_001059981.1|/1.60023e-21/Os07g0559700 [Oryza sativa Japonica Group]
Unigene36669_Ganxin-203	-2.2462	-2.11843	K00059|1|4e-136|481|osa:4351870|3-oxoacyl-[acyl-carrier protein] reductase [EC:1.1.1.100]	GO:0044434	GO:0051287//NAD binding;GO:0004316//3-oxoacyl-[acyl-carrier-protein] reductase (NADPH) activity	GO:0006633//fatty acid biosynthetic process;GO:0055114//oxidation-reduction process	gi|218186643|gb|EEC69070.1|/3.44436e-136/hypothetical protein OsI_37933 [Oryza sativa Indica Group]
CL8109.Contig1_Ganxin-203	-2.82965	-3.07921	K00059|1|4e-29|126|osa:4351870|3-oxoacyl-[acyl-carrier protein] reductase [EC:1.1.1.100]	GO:0009941//chloroplast envelope;GO:0009570//chloroplast stroma	GO:0051287//NAD binding;GO:0005507//copper ion binding;GO:0004316//3-oxoacyl-[acyl-carrier-protein] reductase (NADPH) activity	GO:0006633//fatty acid biosynthetic process;GO:0055114//oxidation-reduction process	gi|218186643|gb|EEC69070.1|/1.77155e-29/hypothetical protein OsI_37933 [Oryza sativa Indica Group]
Unigene29793_Ganxin-203	2.69415	2.27387	K00088|1|2e-34|141|zma:100501392|IMP dehydrogenase [EC:1.1.1.205]	GO:0005829//cytosol	GO:0030554//adenyl nucleotide binding;GO:0046872//metal ion binding;GO:0003938//IMP dehydrogenase activity	GO:0001510//RNA methylation;GO:0055114//oxidation-reduction process;GO:0006626//protein targeting to mitochondrion;GO:0006177//GMP biosynthetic process	gi|218193844|gb|EEC76271.1|/9.54701e-35/hypothetical protein OsI_13742 [Oryza sativa Indica Group]
CL8276.Contig2_Ganxin-203	2.04646	1.75675	K00128|1|0.0|1095|osa:4330612|aldehyde dehydrogenase (NAD+) [EC:1.2.1.3]	GO:0009507//chloroplast;GO:0005739//mitochondrion	GO:0004029//aldehyde dehydrogenase (NAD) activity;GO:0005524//ATP binding	GO:0046686//response to cadmium ion;GO:0055114//oxidation-reduction process	gi|218191509|gb|EEC73936.1|/0/hypothetical protein OsI_08800 [Oryza sativa Indica Group]
Unigene29007_Ganxin-203	-2.73214	-2.57304	K00278|1|0.0|697|osa:4328220|L-aspartate oxidase [EC:1.4.3.16]	GO:0009507//chloroplast	GO:0044318;GO:0008734//L-aspartate oxidase activity	GO:0055114//oxidation-reduction process;GO:0009435//NAD biosynthetic process	gi|218190004|gb|EEC72431.1|/0/hypothetical protein OsI_05751 [Oryza sativa Indica Group]
Unigene29006_Ganxin-203	-3.41419	-2.91789	K00278|1|3e-101|365|osa:4328220|L-aspartate oxidase [EC:1.4.3.16]	GO:0009507//chloroplast	GO:0044318;GO:0008734//L-aspartate oxidase activity	GO:0055114//oxidation-reduction process;GO:0009435//NAD biosynthetic process	gi|218190004|gb|EEC72431.1|/4.93367e-100/hypothetical protein OsI_05751 [Oryza sativa Indica Group]
CL3536.Contig1_Ganxin-203	-1.93596	-1.79739	K00430|1|2e-52|204|vvi:100262758|peroxidase [EC:1.11.1.7]	GO:0016023//cytoplasmic membrane-bounded vesicle	GO:0046872//metal ion binding;GO:0020037//heme binding;GO:0004601//peroxidase activity	GO:0006979//response to oxidative stress;GO:0055114//oxidation-reduction process	gi|221327795|gb|ACM17610.1|/1.14406e-117/peroxidase [Oryza nivara]
Unigene1252_Ganxin-203	-2.10949	-2.3772	K00514|1|6e-13|72.8|rcu:RCOM_1428040|zeta-carotene desaturase [EC:1.3.5.6];K01206|2|2e-12|70.9|aly:ARALYDRAFT_475890|alpha-L-fucosidase [EC:3.2.1.51];K14325|4|2e-07|54.3|pop:POPTR_823076|RNA-binding protein with serine-rich domain 1	GO:0016023//cytoplasmic membrane-bounded vesicle	GO:0016788//hydrolase activity, acting on ester bonds	GO:0006629//lipid metabolic process	gi|125552664|gb|EAY98373.1|/3.06117e-106/hypothetical protein OsI_20284 [Oryza sativa Indica Group]
CL4973.Contig3_Ganxin-203	-2.79182	-2.35359	K00844|1|4e-153|539|sbi:SORBI_09g005840|hexokinase [EC:2.7.1.1]	GO:0005774//vacuolar membrane;GO:0009536//plastid;GO:0031307//integral to mitochondrial outer membrane	GO:0004340//glucokinase activity;GO:0008270//zinc ion binding;GO:0008865//fructokinase activity;GO:0005524//ATP binding	GO:0046835//carbohydrate phosphorylation;GO:0090332//stomatal closure;GO:0010148//transpiration;GO:0012501//programmed cell death;GO:0019320//hexose catabolic process;GO:0051156//glucose 6-phosphate metabolic process;GO:0006096//glycolysis;GO:0009747//hexokinase-dependent signaling;GO:0010255//glucose mediated signaling pathway	gi|110808554|sp|Q1WM16.2|HXK7_ORYSJ/2.58438e-173/RecName: Full=Hexokinase-7; AltName: Full=Hexokinase-6 [Oryza sativa Japonica Group]
Unigene47356_Ganxin-203	-2.55504	1.63388	K01051|1|5e-10|60.8|gmx:100776781|pectinesterase [EC:3.1.1.11];K01115|3|1e-08|56.2|vcn:VOLCADRAFT_99471|phospholipase D [EC:3.1.4.4]	GO:0009941//chloroplast envelope;GO:0016020//membrane	GO:0017111//nucleoside-triphosphatase activity;GO:0004222//metalloendopeptidase activity;GO:0005524//ATP binding	GO:0009408//response to heat;GO:0006508//proteolysis	gi|54290858|dbj|BAD61519.1|/1.05065e-36/hypothetical protein [Oryza sativa Japonica Group]
CL2460.Contig1_Ganxin-203	-2.25318	-3.78556	K01115|1|1e-07|56.2|vcn:VOLCADRAFT_99471|phospholipase D [EC:3.1.4.4]	-	GO:0003824//catalytic activity	-	gi|42408575|dbj|BAD09752.1|/1.04245e-46/unknown protein [Oryza sativa Japonica Group]
Unigene33108_Ganxin-203	-1.74102	-2.45151	K01115|1|1e-09|61.2|vcn:VOLCADRAFT_99471|phospholipase D [EC:3.1.4.4]	GO:0005576//extracellular region	GO:0005548//phospholipid transporter activity	GO:0006649//phospholipid transfer to membrane	gi|115480253|ref|NP_001063720.1|/3.96608e-49/Os09g0525500 [Oryza sativa Japonica Group]
CL3844.Contig2_Ganxin-203	-2.0309	-3.28468	K01115|1|1e-27|122|vcn:VOLCADRAFT_99471|phospholipase D [EC:3.1.4.4]	-	-	GO:0006511//ubiquitin-dependent protein catabolic process	gi|218200054|gb|EEC82481.1|/3.26709e-150/hypothetical protein OsI_26932 [Oryza sativa Indica Group]
Unigene28775_Ganxin-203	-2.36399	-1.73747	K01115|1|2e-14|78.2|vcn:VOLCADRAFT_99471|phospholipase D [EC:3.1.4.4]	GO:0016023//cytoplasmic membrane-bounded vesicle	-	-	gi|218196106|gb|EEC78533.1|/3.29692e-165/hypothetical protein OsI_18484 [Oryza sativa Indica Group]
Unigene8735_Ganxin-203	2.05238	-1.93878	K01115|1|5e-12|67.4|vcn:VOLCADRAFT_99471|phospholipase D [EC:3.1.4.4]	GO:0016023//cytoplasmic membrane-bounded vesicle	GO:0008233//peptidase activity	GO:0006508//proteolysis	gi|115440619|ref|NP_001044589.1|/2.0264e-24/Os01g0811200 [Oryza sativa Japonica Group]
CL213.Contig1_Ganxin-203	1.63488	2.76304	K01115|1|7e-24|109|vcn:VOLCADRAFT_99471|phospholipase D [EC:3.1.4.4]	GO:0016023//cytoplasmic membrane-bounded vesicle	-	-	gi|218186454|gb|EEC68881.1|/9.09945e-84/hypothetical protein OsI_37510 [Oryza sativa Indica Group]
Unigene47204_Ganxin-203	-2.27122	-1.95324	K01206|1|1e-10|64.3|ath:AT1G67830|alpha-L-fucosidase [EC:3.2.1.51];K00514|3|1e-09|60.8|rcu:RCOM_1428040|zeta-carotene desaturase [EC:1.3.5.6]	GO:0016023//cytoplasmic membrane-bounded vesicle	GO:0016788//hydrolase activity, acting on ester bonds	GO:0006629//lipid metabolic process	gi|115466512|ref|NP_001056855.1|/9.49315e-52/Os06g0156600 [Oryza sativa Japonica Group]
Unigene48968_Ganxin-203	-1.73596	-3.36847	K01507|1|2e-13|72.0|osa:4337608|inorganic pyrophosphatase [EC:3.6.1.1]	GO:0005829//cytosol	GO:0004427//inorganic diphosphatase activity;GO:0000287//magnesium ion binding	GO:0046686//response to cadmium ion;GO:0006796//phosphate-containing compound metabolic process	gi|115461719|ref|NP_001054459.1|/5.11645e-12/Os05g0114000 [Oryza sativa Japonica Group]
Unigene969_Ganxin-203	-2.23412	-2.88544	K01611|1|0.0|706|osa:4347103|S-adenosylmethionine decarboxylase [EC:4.1.1.50]	-	GO:0004014//adenosylmethionine decarboxylase activity	GO:0019079//viral genome replication;GO:0006557//S-adenosylmethioninamine biosynthetic process;GO:0008295//spermidine biosynthetic process;GO:0016458//gene silencing;GO:0006597//spermine biosynthetic process	gi|125563769|gb|EAZ09149.1|/0/hypothetical protein OsI_31419 [Oryza sativa Indica Group]
Unigene30415_Ganxin-203	-1.64242	-2.42951	K01611|1|1e-13|72.8|gmx:100785366|S-adenosylmethionine decarboxylase [EC:4.1.1.50]	-	GO:0004014//adenosylmethionine decarboxylase activity	GO:0006597//spermine biosynthetic process;GO:0008295//spermidine biosynthetic process	gi|218202170|gb|EEC84597.1|/3.4238e-16/hypothetical protein OsI_31420 [Oryza sativa Indica Group]
CL5877.Contig2_Ganxin-203	-2.5896	-2.3829	K01859|1|2e-20|98.2|pop:POPTR_724846|chalcone isomerase [EC:5.5.1.6]	-	GO:0045430//chalcone isomerase activity	GO:0080167//response to karrikin;GO:0009813//flavonoid biosynthetic process	gi|115483851|ref|NP_001065587.1|/4.67297e-114/Os11g0116300 [Oryza sativa Japonica Group]
Unigene28945_Ganxin-203	-1.79626	-1.91434	K01904|1|0.0|934|zma:100283944|4-coumarate--CoA ligase [EC:6.2.1.12]	GO:0005737//cytoplasm	GO:0031956//medium-chain fatty acid-CoA ligase activity;GO:0005524//ATP binding;GO:0047077;GO:0004467//long-chain fatty acid-CoA ligase activity	GO:0055114//oxidation-reduction process;GO:0080110//sporopollenin biosynthetic process;GO:0001676//long-chain fatty acid metabolic process;GO:0046949//fatty-acyl-CoA biosynthetic process	gi|75296548|sp|Q7XXL2.2|4CLL9_ORYSJ/0/RecName: Full=4-coumarate--CoA ligase-like 9 [Oryza sativa Japonica Group]
Unigene27479_Ganxin-203	-2.08666	-2.68811	K02603|1|7e-06|47.0|cre:CHLREDRAFT_143060|origin recognition complex subunit 1	GO:0009536//plastid	-	-	gi|297724413|ref|NP_001174570.1|/9.60016e-51/Os06g0115700 [Oryza sativa Japonica Group]
Unigene26494_Ganxin-203	-2.50785	-2.67588	K02943|1|2e-16|82.0|osa:4326782|large subunit ribosomal protein LP2	GO:0005840//ribosome	GO:0003735//structural constituent of ribosome	GO:0006414//translational elongation	gi|40253922|dbj|BAD05855.1|/9.64651e-43/putative 60S acidiic ribosomal protein P2A [Oryza sativa Japonica Group]
Unigene30754_Ganxin-203	-2.64812	-3.09048	K03094|1|1e-39|159|osa:4346585|S-phase kinase-associated protein 1	GO:0016023//cytoplasmic membrane-bounded vesicle	-	GO:0006511//ubiquitin-dependent protein catabolic process	gi|115478294|ref|NP_001062742.1|/3.1708e-38/Os09g0272900 [Oryza sativa Japonica Group]
Unigene37481_Ganxin-203	-1.86007	-1.85581	K03879|1|5e-15|77.4|rcu:RCOM_2033430|NADH-ubiquinone oxidoreductase chain 2 [EC:1.6.5.3]	GO:0016020//membrane	GO:0008137//NADH dehydrogenase (ubiquinone) activity	GO:0055114//oxidation-reduction process	gi|242085054|ref|XP_002442952.1|/4.61145e-16/hypothetical protein SORBIDRAFT_08g005385 [Sorghum bicolor]
Unigene7538_Ganxin-203	-1.85179	-1.99442	K03955|1|3e-07|53.1|pop:POPTR_742720|NADH dehydrogenase (ubiquinone) 1 alpha/beta subcomplex 1 [EC:1.6.5.3 1.6.99.3]	GO:0009570//chloroplast stroma;GO:0005829//cytosol	GO:0000036//ACP phosphopantetheine attachment site binding involved in fatty acid biosynthetic process	GO:0006633//fatty acid biosynthetic process	gi|125564534|gb|EAZ09914.1|/4.05229e-66/hypothetical protein OsI_32210 [Oryza sativa Indica Group]
CL1622.Contig2_Ganxin-203	-2.68211	-3.37823	K05929|1|0.0|882|zma:100282545|phosphoethanolamine N-methyltransferase [EC:2.1.1.103]	GO:0005829//cytosol	GO:0000234//phosphoethanolamine N-methyltransferase activity;GO:0052667//phosphomethylethanolamine N-methyltransferase activity	GO:0006656//phosphatidylcholine biosynthetic process;GO:0042425//choline biosynthetic process;GO:0032259//methylation;GO:0009860//pollen tube growth;GO:0009555//pollen development;GO:0010183//pollen tube guidance;GO:0048528//post-embryonic root development	gi|215769253|dbj|BAH01482.1|/0/unnamed protein product [Oryza sativa Japonica Group]
Unigene30808_Ganxin-203	-2.20368	-3.44728	K07977|1|2e-24|108|osa:4326208|Arf/Sar family, other	GO:0005829//cytosol;GO:0005739//mitochondrion;GO:0009506//plasmodesma;GO:0005774//vacuolar membrane;GO:0005794//Golgi apparatus;GO:0005886//plasma membrane	GO:0005507//copper ion binding;GO:0005215//transporter activity;GO:0005525//GTP binding	GO:0007264//small GTPase mediated signal transduction;GO:0006886//intracellular protein transport;GO:0046686//response to cadmium ion	gi|242056935|ref|XP_002457613.1|/5.07201e-23/hypothetical protein SORBIDRAFT_03g010350 [Sorghum bicolor]
CL3882.Contig1_Ganxin-203	-1.95793	-2.47888	K07977|1|3e-29|124|aly:ARALYDRAFT_888339|Arf/Sar family, other	GO:0005773//vacuole;GO:0005794//Golgi apparatus;GO:0009506//plasmodesma;GO:0009536//plastid	GO:0005525//GTP binding	GO:0007264//small GTPase mediated signal transduction	gi|629089749|gb|KCW56002.1|/6.7067e-28/hypothetical protein EUGRSUZ_I01779 [Eucalyptus grandis]
Unigene7095_Ganxin-203	-1.79402	-2.15569	K08145|1|1e-07|52.8|zma:100281441|MFS transporter, SP family, solute carrier family 2 (facilitated glucose transporter), member 8;K08150|2|5e-07|50.8|aly:ARALYDRAFT_482546|MFS transporter, SP family, solute carrier family 2 (myo-inositol transporter), member 13	GO:0005773//vacuole;GO:0009506//plasmodesma;GO:0016021//integral to membrane;GO:0005634//nucleus	GO:0015145//monosaccharide transmembrane transporter activity;GO:0005351//sugar:hydrogen symporter activity	GO:0015749//monosaccharide transport;GO:0055085//transmembrane transport	gi|115472765|ref|NP_001059981.1|/2.90267e-55/Os07g0559700 [Oryza sativa Japonica Group]
CL1141.Contig2_Ganxin-203	1.70465	1.63053	K08770|1|1e-65|245|mtr:MTR_8g018230|ubiquitin C	GO:0005730//nucleolus;GO:0005618//cell wall;GO:0005774//vacuolar membrane	-	GO:0009751//response to salicylic acid stimulus;GO:0010224//response to UV-B	gi|270300599|gb|ACZ69386.1|/3.45256e-64/polyubiquitin UBQ14 [Cucumis sativus]
Unigene7152_Ganxin-203	-1.88345	-2.50801	K08818|1|7e-12|68.2|vvi:100246062|cell division cycle 2-like [EC:2.7.11.22]	-	-	-	gi|222640715|gb|EEE68847.1|/3.65357e-98/hypothetical protein OsJ_27640 [Oryza sativa Japonica Group]
Unigene15197_Ganxin-203	-1.94896	-2.27253	K09273|1|2e-18|90.1|ppp:PHYPADRAFT_210318|upstream-binding transcription factor;K10802|3|3e-12|69.3|vvi:100256381|high mobility group protein B1;K09272|4|8e-12|68.2|gmx:100780190|structure-specific recognition protein 1	-	-	-	gi|125538867|gb|EAY85262.1|/3.72182e-69/hypothetical protein OsI_06634 [Oryza sativa Indica Group]
Unigene15196_Ganxin-203	-1.90232	-1.8655	K09273|1|6e-58|222|ppp:PHYPADRAFT_210318|upstream-binding transcription factor;K10802|3|1e-18|91.3|vvi:100246802|high mobility group protein B1	-	-	-	gi|125538867|gb|EAY85262.1|/2.3845e-144/hypothetical protein OsI_06634 [Oryza sativa Indica Group]
Unigene7516_Ganxin-203	1.738	1.66079	K09286|1|3e-10|61.6|gmx:100170723|EREBP-like factor	GO:0005634//nucleus	GO:0003700//sequence-specific DNA binding transcription factor activity;GO:0003677//DNA binding	GO:0006355//regulation of transcription, DNA-dependent;GO:0034059//response to anoxia	gi|125525607|gb|EAY73721.1|/8.29811e-34/hypothetical protein OsI_01597 [Oryza sativa Indica Group]
Unigene16351_Ganxin-203	-4.25488	-3.7669	K09422|1|7e-24|106|zma:100279834|myb proto-oncogene protein, plant	GO:0005634//nucleus	GO:0043565//sequence-specific DNA binding;GO:0003682//chromatin binding	GO:0048658//tapetal layer development;GO:0010090//trichome morphogenesis	gi|38344747|emb|CAE03051.2|/1.335e-31/OSJNBa0089K21.5 [Oryza sativa Japonica Group]
Unigene16700_Ganxin-203	2.44447	2.91245	K09553|1|9e-12|68.9|sbi:SORBI_06g023830|stress-induced-phosphoprotein 1	-	GO:0051879//Hsp90 protein binding	-	gi|40539009|gb|AAR87266.1|/5.6266e-126/expressed protein [Oryza sativa Japonica Group]
CL628.Contig1_Ganxin-203	4.38217	5.18908	K09571|1|0.0|872|zma:100283417|FK506-binding protein 4/5 [EC:5.2.1.8]	GO:0005829//cytosol;GO:0071944//cell periphery;GO:0016020//membrane;GO:0005634//nucleus	GO:0032266//phosphatidylinositol-3-phosphate binding;GO:0003755//peptidyl-prolyl cis-trans isomerase activity;GO:0005528//FK506 binding;GO:0080025//phosphatidylinositol-3,5-bisphosphate binding	GO:0009845//seed germination;GO:0000413//protein peptidyl-prolyl isomerization;GO:0006457//protein folding;GO:0009611//response to wounding;GO:0009408//response to heat;GO:0006970//response to osmotic stress;GO:0046686//response to cadmium ion	gi|115457870|ref|NP_001052535.1|/0/Os04g0352400 [Oryza sativa Japonica Group]
Unigene35859_Ganxin-203	-3.06533	-3.18533	K09873|1|2e-54|207|osa:4324276|aquaporin TIP	GO:0016021//integral to membrane;GO:0005774//vacuolar membrane;GO:0000325//plant-type vacuole	GO:0005215//transporter activity	GO:0006810//transport	gi|125525037|gb|EAY73151.1|/2.11246e-53/hypothetical protein OsI_01024 [Oryza sativa Indica Group]
Unigene49377_Ganxin-203	-2.02175	-3.81848	K10355|1|3e-09|58.2|osa:4351585|actin, other eukaryote;K05692|2|9e-09|56.6|mtr:MTR_2g008050|actin beta/gamma 1	-	-	-	gi|226493041|ref|NP_001150248.1|/7.84615e-08/LOC100283878 [Zea mays]
Unigene33050_Ganxin-203	-1.86364	-2.92669	K10355|1|3e-117|418|osa:4349087|actin, other eukaryote	GO:0009941//chloroplast envelope;GO:0005773//vacuole;GO:0005618//cell wall;GO:0005730//nucleolus;GO:0005829//cytosol;GO:0009570//chloroplast stroma;GO:0005856//cytoskeleton;GO:0009506//plasmodesma;GO:0005886//plasma membrane;GO:0005739//mitochondrion	GO:0005515//protein binding;GO:0005507//copper ion binding;GO:0005524//ATP binding;GO:0005200//structural constituent of cytoskeleton	GO:0007010//cytoskeleton organization;GO:0006094//gluconeogenesis;GO:0009611//response to wounding;GO:0006007//glucose catabolic process;GO:0009651//response to salt stress;GO:0010498//proteasomal protein catabolic process;GO:0051301//cell division;GO:0009733//response to auxin stimulus;GO:0032880//regulation of protein localization;GO:0009845//seed germination;GO:0009416//response to light stimu…	gi|115482882|ref|NP_001065034.1|/5.34884e-116/Os10g0510000 [Oryza sativa Japonica Group]
Unigene1379_Ganxin-203	-1.88927	-3.75196	K10355|1|3e-17|84.7|osa:4349087|actin, other eukaryote;K05692|3|4e-16|80.9|mtr:MTR_2g008050|actin beta/gamma 1	GO:0005829//cytosol;GO:0005618//cell wall;GO:0005856//cytoskeleton;GO:0005739//mitochondrion;GO:0009506//plasmodesma;GO:0009941//chloroplast envelope;GO:0009570//chloroplast stroma;GO:0005773//vacuole;GO:0005634//nucleus;GO:0005886//plasma membrane;GO:0048046//apoplast	GO:0005507//copper ion binding;GO:0005524//ATP binding	GO:0048768//root hair cell tip growth;GO:0009651//response to salt stress	gi|293331813|ref|NP_001167929.1|/7.84759e-16/putative actin family protein [Zea mays]
Unigene765_Ganxin-203	-3.34187	-4.77639	K10990|1|1e-10|65.9|sbi:SORBI_06g014000|RecQ-mediated genome instability protein 1;K14325|2|7e-10|63.2|rcu:RCOM_1576190|RNA-binding protein with serine-rich domain 1;K01115|3|3e-09|61.2|vcn:VOLCADRAFT_99471|phospholipase D [EC:3.1.4.4]	GO:0016023//cytoplasmic membrane-bounded vesicle	-	-	gi|125535340|gb|EAY81888.1|/2.45482e-130/hypothetical protein OsI_37053 [Oryza sativa Indica Group]
CL2459.Contig2_Ganxin-203	-2.10673	-1.92914	K11251|1|1e-35|145|osa:4332433|histone H2A	GO:0000786//nucleosome;GO:0005634//nucleus	GO:0003677//DNA binding;GO:0046982//protein heterodimerization activity	GO:0006334//nucleosome assembly	gi|115436786|ref|NP_001043136.1|/3.65102e-34/Os01g0502700 [Oryza sativa Japonica Group]
CL5831.Contig3_Ganxin-203	-1.94171	-2.08968	K11251|1|1e-71|266|osa:4331710|histone H2A	GO:0000786//nucleosome;GO:0005730//nucleolus	GO:0003677//DNA binding;GO:0046982//protein heterodimerization activity	GO:0042742//defense response to bacterium;GO:0009909//regulation of flower development;GO:0044030//regulation of DNA methylation;GO:0016048//detection of temperature stimulus;GO:0006334//nucleosome assembly	gi|115450897|ref|NP_001049049.1|/2.15746e-70/Os03g0162200 [Oryza sativa Japonica Group]
CL7357.Contig1_Ganxin-203	-2.02915	-2.52645	K11251|1|2e-23|105|zma:100216750|histone H2A	GO:0000786//nucleosome;GO:0005634//nucleus	GO:0003677//DNA binding;GO:0046982//protein heterodimerization activity	GO:0006334//nucleosome assembly	gi|218195973|gb|EEC78400.1|/4.30619e-22/hypothetical protein OsI_18189 [Oryza sativa Indica Group]
CL4434.Contig1_Ganxin-203	-2.06906	-2.33625	K12373|1|0.0|1081|osa:4324914|hexosaminidase [EC:3.2.1.52]	GO:0016023//cytoplasmic membrane-bounded vesicle;GO:0009505//plant-type cell wall	GO:0004563//beta-N-acetylhexosaminidase activity	GO:0005975//carbohydrate metabolic process	gi|115441545|ref|NP_001045052.1|/0/Os01g0891000 [Oryza sativa Japonica Group]
Unigene8077_Ganxin-203	10.1786	6.55271	K12811|1|3e-08|54.7|rcu:RCOM_0075460|ATP-dependent RNA helicase DDX46/PRP5 [EC:3.6.4.13];K13091|3|1e-07|52.8|olu:OSTLU_42846|RNA-binding protein 39	-	-	-	gi|255578793|ref|XP_002530253.1|/8.67493e-07/dead box ATP-dependent RNA helicase, putative [Ricinus communis]
Unigene38444_Ganxin-203	2.03591	2.0222	K12890|1|5e-06|48.9|bdi:100842985|splicing factor, arginine/serine-rich 1/9	GO:0019013;GO:0030529//ribonucleoprotein complex	GO:0003676//nucleic acid binding;GO:0000166//nucleotide binding	GO:0009644//response to high light intensity;GO:0043484//regulation of RNA splicing	gi|125543223|gb|EAY89362.1|/5.15718e-35/hypothetical protein OsI_10866 [Oryza sativa Indica Group]
Unigene37538_Ganxin-203	-2.09259	-2.78073	K12896|1|7e-06|48.9|cre:CHLREDRAFT_195844|splicing factor, arginine/serine-rich 7	GO:0005739//mitochondrion	-	-	gi|218196654|gb|EEC79081.1|/1.23478e-108/hypothetical protein OsI_19673 [Oryza sativa Indica Group]
Unigene46075_Ganxin-203	-2.25239	2.14616	K13171|1|1e-06|49.7|ath:AT2G29210|serine/arginine repetitive matrix protein 1;K12418|2|2e-06|48.9|cre:CHLREDRAFT_32523|fatty acid desaturase (delta-4 desaturase) [EC:1.14.19.-];K14325|3|4e-06|47.8|bdi:100845778|RNA-binding protein with serine-rich domain 1	-	-	-	gi|77548598|gb|ABA91395.1|/3.98331e-28/hypothetical protein LOC_Os11g04430 [Oryza sativa Japonica Group]
Unigene36359_Ganxin-203	-1.74307	-2.72985	K13171|1|1e-06|52.0|vvi:100262120|serine/arginine repetitive matrix protein 1	GO:0016023//cytoplasmic membrane-bounded vesicle	-	-	gi|115464903|ref|NP_001056051.1|/1.12864e-73/Os05g0517400 [Oryza sativa Japonica Group]
Unigene46418_Ganxin-203	-2.33886	-2.9927	K13171|1|1e-08|57.4|rcu:RCOM_0733150|serine/arginine repetitive matrix protein 1;K01206|2|3e-08|56.2|ath:AT1G67830|alpha-L-fucosidase [EC:3.2.1.51]	GO:0016023//cytoplasmic membrane-bounded vesicle	GO:0016788//hydrolase activity, acting on ester bonds	GO:0006629//lipid metabolic process	gi|115464399|ref|NP_001055799.1|/2.86088e-96/Os05g0468500 [Oryza sativa Japonica Group]
Unigene15356_Ganxin-203	-2.03893	-2.65924	K13171|1|1e-09|62.0|ath:AT2G29210|serine/arginine repetitive matrix protein 1;K14325|5|3e-08|57.0|osa:4325394|RNA-binding protein with serine-rich domain 1	GO:0016023//cytoplasmic membrane-bounded vesicle	-	-	gi|297722591|ref|NP_001173659.1|/3.83031e-97/Os03g0781600 [Oryza sativa Japonica Group]
Unigene27323_Ganxin-203	-1.85701	-3.34788	K13171|1|2e-06|48.5|aly:ARALYDRAFT_901882|serine/arginine repetitive matrix protein 1	GO:0016023//cytoplasmic membrane-bounded vesicle	GO:0030598//rRNA N-glycosylase activity	GO:0006952//defense response;GO:0017148//negative regulation of translation	gi|218193541|gb|EEC75968.1|/4.10347e-25/hypothetical protein OsI_13077 [Oryza sativa Indica Group]
Unigene7863_Ganxin-203	-3.04905	-3.75572	K13171|1|2e-06|48.5|ath:AT2G29210|serine/arginine repetitive matrix protein 1	GO:0005576//extracellular region;GO:0016020//membrane;GO:0016023//cytoplasmic membrane-bounded vesicle;GO:0009506//plasmodesma	-	GO:0051707//response to other organism	gi|218198796|gb|EEC81223.1|/4.74895e-50/hypothetical protein OsI_24266 [Oryza sativa Indica Group]
Unigene47362_Ganxin-203	-2.07601	-1.56559	K13171|1|3e-07|52.8|aly:ARALYDRAFT_901882|serine/arginine repetitive matrix protein 1;K14325|2|8e-07|51.2|smo:SELMODRAFT_446044|RNA-binding protein with serine-rich domain 1	GO:0016023//cytoplasmic membrane-bounded vesicle	-	-	gi|297607490|ref|NP_001060071.2|/7.66182e-38/Os07g0573900 [Oryza sativa Japonica Group]
Unigene690_Ganxin-203	-2.27942	-1.99788	K13171|1|4e-14|76.6|aly:ARALYDRAFT_901882|serine/arginine repetitive matrix protein 1	GO:0046658//anchored to plasma membrane;GO:0016023//cytoplasmic membrane-bounded vesicle	-	GO:0051716//cellular response to stimulus	gi|115473801|ref|NP_001060499.1|/2.55764e-44/Os07g0655800 [Oryza sativa Japonica Group]
Unigene47181_Ganxin-203	-2.18118	-2.94226	K13171|1|6e-12|70.1|aly:ARALYDRAFT_901882|serine/arginine repetitive matrix protein 1	GO:0016023//cytoplasmic membrane-bounded vesicle	-	-	gi|90399038|emb|CAJ86234.1|/7.23976e-109/H0402C08.10 [Oryza sativa Indica Group]
Unigene1573_Ganxin-203	-1.62447	-2.06754	K13232|1|2e-75|281|vvi:100241891|stilbene synthase [EC:2.3.1.95];K00660|4|3e-74|277|pop:POPTR_814872|chalcone synthase [EC:2.3.1.74]	GO:0005783//endoplasmic reticulum	GO:0090439//tetraketide alpha-pyrone synthase activity;GO:0016210//naringenin-chalcone synthase activity	GO:0030639//polyketide biosynthetic process;GO:0080110//sporopollenin biosynthetic process	gi|125532408|gb|EAY78973.1|/0/hypothetical protein OsI_34081 [Oryza sativa Indica Group]
Unigene44342_Ganxin-203	-1.71086	-1.68526	K13356|1|1e-118|424|osa:4331746|fatty acyl-CoA reductase [EC:1.2.1.-]	GO:0009536//plastid	GO:0080019//fatty-acyl-CoA reductase (alcohol-forming) activity	GO:0010584//pollen exine formation;GO:0055114//oxidation-reduction process	gi|115450965|ref|NP_001049083.1|/2.28174e-117/Os03g0167600 [Oryza sativa Japonica Group]
Unigene44341_Ganxin-203	-1.88175	-1.61906	K13356|1|2e-38|155|osa:4331746|fatty acyl-CoA reductase [EC:1.2.1.-]	GO:0009536//plastid	GO:0080019//fatty-acyl-CoA reductase (alcohol-forming) activity	GO:0010584//pollen exine formation;GO:0055114//oxidation-reduction process	gi|218192161|gb|EEC74588.1|/4.75096e-37/hypothetical protein OsI_10168 [Oryza sativa Indica Group]
Unigene44326_Ganxin-203	-2.29036	-1.82762	K13356|1|7e-79|290|osa:4331746|fatty acyl-CoA reductase [EC:1.2.1.-]	GO:0009536//plastid	GO:0080019//fatty-acyl-CoA reductase (alcohol-forming) activity	GO:0010584//pollen exine formation;GO:0055114//oxidation-reduction process	gi|218192161|gb|EEC74588.1|/1.19469e-77/hypothetical protein OsI_10168 [Oryza sativa Indica Group]
Unigene44338_Ganxin-203	-2.41443	-2.09833	K13356|1|9e-23|103|osa:4331746|fatty acyl-CoA reductase [EC:1.2.1.-]	GO:0009536//plastid	GO:0080019//fatty-acyl-CoA reductase (alcohol-forming) activity	GO:0010584//pollen exine formation;GO:0055114//oxidation-reduction process	gi|222624259|gb|EEE58391.1|/2.09728e-21/hypothetical protein OsJ_09553 [Oryza sativa Japonica Group]
Unigene44325_Ganxin-203	-3.20403	-2.24301	K13356|1|9e-38|152|osa:4331746|fatty acyl-CoA reductase [EC:1.2.1.-]	GO:0009536//plastid	GO:0080019//fatty-acyl-CoA reductase (alcohol-forming) activity	GO:0010584//pollen exine formation;GO:0055114//oxidation-reduction process	gi|218192161|gb|EEC74588.1|/2.29688e-36/hypothetical protein OsI_10168 [Oryza sativa Indica Group]
CL2576.Contig1_Ganxin-203	2.6524	3.38381	K13993|1|2e-77|287|sbi:SORBI_01g039990|HSP20 family protein	GO:0005737//cytoplasm;GO:0005634//nucleus	-	GO:0006457//protein folding;GO:0009644//response to high light intensity;GO:0046688//response to copper ion;GO:0046686//response to cadmium ion;GO:0046685//response to arsenic-containing substance;GO:0045471//response to ethanol;GO:0042542//response to hydrogen peroxide;GO:0051259//protein oligomerization;GO:0009408//response to heat;GO:0009651//response to salt stress	gi|115452113|ref|NP_001049657.1|/5.03447e-88/Os03g0266300 [Oryza sativa Japonica Group]
Unigene27491_Ganxin-203	3.20214	3.4331	K13993|1|4e-35|146|vvi:100248906|HSP20 family protein	GO:0005739//mitochondrion	-	GO:0006970//response to osmotic stress;GO:0009408//response to heat	gi|115448791|ref|NP_001048175.1|/5.66794e-120/Os02g0758000 [Oryza sativa Japonica Group]
Unigene15617_Ganxin-203	4.45181	1.95204	K14007|1|2e-09|61.2|vcn:VOLCADRAFT_72688|protein transport protein SEC24;K11095|4|3e-09|60.5|osa:4328958|U1 small nuclear ribonucleoprotein C	GO:0016023//cytoplasmic membrane-bounded vesicle	-	-	gi|125545923|gb|EAY92062.1|/1.25637e-79/hypothetical protein OsI_13760 [Oryza sativa Indica Group]
CL6366.Contig3_Ganxin-203	1.61524	1.68154	K14325|1|1e-14|80.1|mtr:MTR_2g069490|RNA-binding protein with serine-rich domain 1	-	-	-	gi|218193894|gb|EEC76321.1|/0/hypothetical protein OsI_13877 [Oryza sativa Indica Group]
Unigene8529_Ganxin-203	-1.89525	-3.60859	K14325|1|4e-06|48.9|bdi:100845778|RNA-binding protein with serine-rich domain 1	-	-	-	gi|115459548|ref|NP_001053374.1|/1.12364e-80/Os04g0528200 [Oryza sativa Japonica Group]
Unigene1331_Ganxin-203	-2.26487	-2.16027	K14325|1|4e-15|82.4|osa:4325394|RNA-binding protein with serine-rich domain 1;K13171|3|1e-14|80.9|vvi:100262120|serine/arginine repetitive matrix protein 1	GO:0016023//cytoplasmic membrane-bounded vesicle;GO:0005618//cell wall;GO:0016020//membrane	GO:0042802//identical protein binding;GO:0004252//serine-type endopeptidase activity	GO:0042335//cuticle development;GO:0006508//proteolysis;GO:0043086//negative regulation of catalytic activity	gi|51449867|gb|AAU01906.1|/0/meiotic serine proteinase-like protein [Oryza sativa Indica Group]
Unigene7386_Ganxin-203	1.59308	1.77985	K14325|1|8e-10|62.4|osa:4325394|RNA-binding protein with serine-rich domain 1;K01115|3|5e-08|56.6|vcn:VOLCADRAFT_99471|phospholipase D [EC:3.1.4.4]	GO:0009536//plastid	-	GO:0006950//response to stress	gi|115435736|ref|NP_001042626.1|/1.45031e-129/Os01g0256500 [Oryza sativa Japonica Group]
Unigene28134_Ganxin-203	-2.47737	-1.92527	K14489|1|9e-10|62.0|vvi:100263145|arabidopsis histidine kinase 2/3/4 (cytokinin receptor) [EC:2.7.13.3]	GO:0016023//cytoplasmic membrane-bounded vesicle	-	-	gi|115474691|ref|NP_001060942.1|/3.60017e-64/Os08g0135500 [Oryza sativa Japonica Group]
Unigene13910_Ganxin-203	-2.47998	-2.13007	K14709|1|1e-24|110|vcn:VOLCADRAFT_104214|solute carrier family 39 (zinc transporter), member 1/2/3	-	-	-	gi|125540528|gb|EAY86923.1|/5.15184e-71/hypothetical protein OsI_08307 [Oryza sativa Indica Group]
CL2537.Contig2_Ganxin-203	-2.42591	-2.23285	K15283|1|0.0|758|osa:4344834|solute carrier family 35, member E1	GO:0016021//integral to membrane;GO:0009536//plastid;GO:0005774//vacuolar membrane	GO:0015120//phosphoglycerate transmembrane transporter activity;GO:0005315//inorganic phosphate transmembrane transporter activity;GO:0071917//triose-phosphate transmembrane transporter activity;GO:0015152//glucose-6-phosphate transmembrane transporter activity	GO:0015713//phosphoglycerate transport;GO:0015760//glucose-6-phosphate transport;GO:0035436//triose phosphate transmembrane transport;GO:0010109//regulation of photosynthesis;GO:0009553//embryo sac development;GO:0009749//response to glucose stimulus;GO:0009744//response to sucrose stimulus;GO:0034389//lipid particle organization;GO:0010152//pollen maturation;GO:0007033//vacuole organization;GO:0…	gi|218200587|gb|EEC83014.1|/0/hypothetical protein OsI_28073 [Oryza sativa Indica Group]
Unigene11772_Ganxin-203	-2.06067	-1.79194	K15289|1|0.0|666|osa:4337195|solute carrier family 35, member F5	GO:0016020//membrane;GO:0016023//cytoplasmic membrane-bounded vesicle	-	-	gi|115460932|ref|NP_001054066.1|/0/Os04g0645600 [Oryza sativa Japonica Group]
Unigene31305_Ganxin-203	-1.80742	-2.06207	K15398|1|4e-106|384|vvi:100247907|cytochrome P450, family 86, subfamily A, polypeptide 2/4/7/8 (fatty acid omega-hydroxylase) [EC:1.14.-.-]	-	GO:0005506//iron ion binding;GO:0020037//heme binding;GO:0018685//alkane 1-monooxygenase activity;GO:0070330//aromatase activity	GO:0080110//sporopollenin biosynthetic process;GO:0055114//oxidation-reduction process	gi|108706389|gb|ABF94184.1|/0/Cytochrome P450 family protein, expressed [Oryza sativa Japonica Group]
CL7856.Contig2_Ganxin-203	-2.05103	-2.01001	K15403|1|1e-85|314|vvi:100246317|fatty acid omega-hydroxy dehydrogenase [EC:1.1.-.-]	GO:0016023//cytoplasmic membrane-bounded vesicle	GO:0050660//flavin adenine dinucleotide binding;GO:0016829//lyase activity;GO:0008812//choline dehydrogenase activity	GO:0006066//alcohol metabolic process;GO:0055114//oxidation-reduction process	gi|115460024|ref|NP_001053612.1|/6.38377e-167/Os04g0573100 [Oryza sativa Japonica Group]
Unigene43647_Ganxin-203	-1.71248	-1.9951	K15403|1|3e-12|68.2|bdi:100830847|fatty acid omega-hydroxy dehydrogenase [EC:1.1.-.-];K08248|4|4e-12|67.8|vvi:100254058|mandelonitrile lyase [EC:4.1.2.10]	GO:0016023//cytoplasmic membrane-bounded vesicle	GO:0050660//flavin adenine dinucleotide binding;GO:0016829//lyase activity;GO:0008812//choline dehydrogenase activity	GO:0006066//alcohol metabolic process;GO:0055114//oxidation-reduction process	gi|222623439|gb|EEE57571.1|/1.42478e-17/hypothetical protein OsJ_07923 [Oryza sativa Japonica Group]
CL1054.Contig4_Ganxin-203	-2.08939	-2.35276	K15403|1|8e-93|338|vvi:100246317|fatty acid omega-hydroxy dehydrogenase [EC:1.1.-.-]	GO:0016023//cytoplasmic membrane-bounded vesicle	GO:0050660//flavin adenine dinucleotide binding;GO:0008812//choline dehydrogenase activity	GO:0006066//alcohol metabolic process;GO:0055114//oxidation-reduction process	gi|115460024|ref|NP_001053612.1|/5.42605e-175/Os04g0573100 [Oryza sativa Japonica Group]
Unigene7107_Ganxin-203	-4.20195	-3.65207	K15559|1|1e-08|55.8|ota:Ot05g02000|regulator of Ty1 transposition protein 103;K14325|3|7e-08|53.5|ppp:PHYPADRAFT_166555|RNA-binding protein with serine-rich domain 1;K01785|5|1e-06|49.7|ath:AT3G01260|aldose 1-epimerase [EC:5.1.3.3]	GO:0016023//cytoplasmic membrane-bounded vesicle	-	-	gi|115453083|ref|NP_001050142.1|/1.64163e-50/Os03g0357500 [Oryza sativa Japonica Group]

## Sheet: GNN-vs-GHN.GNH-vs-GHH.inter
Gene	log2Ratio(GNN-vs-GHN)	log2Ratio(GNH-vs-GHH)	KEGG Orthology	GO Component	GO Function	GO Process	Blast nr
CL3845.Contig2_Ganxin-203	-2.06648	2.41054	-	-	-	-	-
CL3845.Contig1_Ganxin-203	-2.04699	1.79005	-	-	-	-	-
CL7441.Contig2_Ganxin-203	-1.82049	2.03381	-	-	-	-	-
CL5161.Contig1_Ganxin-203	-2.56367	2.2662	-	-	-	-	-
Unigene40707_Ganxin-203	-2.81557	2.09692	-	-	-	-	-
CL5161.Contig2_Ganxin-203	-2.39862	2.01031	-	-	-	-	-
Unigene45035_Ganxin-203	-3.77383	3.38468	-	-	-	-	-
Unigene14123_Ganxin-203	-12.8103	11.0292	-	-	-	-	-
Unigene57543_Ganxin-203	-8.71987	6.87952	-	-	-	-	-
Unigene55829_Ganxin-203	2.28794	-2.8875	-	-	-	-	gi|115488370|ref|NP_001066672.1|/1.64606e-34/Os12g0428700 [Oryza sativa Japonica Group]
Unigene9754_Ganxin-203	2.68123	-2.30949	-	-	-	-	gi|218187109|gb|EEC69536.1|/1.40493e-09/hypothetical protein OsI_38816 [Oryza sativa Indica Group]
Unigene53453_Ganxin-203	-2.49196	1.82835	K03689|1|8e-10|60.1|rcu:RCOM_ORF00023|cytochrome b6-f complex subunit 8	GO:0009512//cytochrome b6f complex	GO:0045158	GO:0017004//cytochrome complex assembly	gi|357470669|ref|XP_003605619.1|/2.8938e-10/Cytochrome b6/f complex subunit N [Medicago truncatula]
