# Supplementary material for: Using RNA-seq to Profile Gene Expression of Spikelet Development in Response to Temperature and Nitrogen during Meiosis in Rice (Oryza sativa L.)
Source: PLoS One. 2015 Dec 29;10(12):e0145532. doi: 10.1371/journal.pone.0145532 (PMC4694716; doi:10.1371/journal.pone.0145532)
Supplement: S8 Table — (XLS) [file pone.0145532.s019.xls]

## Sheet: GHN-vs-GHH.GO2gene
Ontology	Class	Numbers_of_GHN-vs-GHH	Genes_of_GHN-vs-GHH
biological_process	biological regulation	125	Unigene43081_Ganxin-203;Unigene43080_Ganxin-203;CL5080.Contig1_Ganxin-203;Unigene39486_Ganxin-203;Unigene39963_Ganxin-203;Unigene44646_Ganxin-203;Unigene30955_Ganxin-203;Unigene41140_Ganxin-203;Unigene30650_Ganxin-203;Unigene30651_Ganxin-203;Unigene30653_Ganxin-203;Unigene30808_Ganxin-203;CL3882.Contig1_Ganxin-203;Unigene1047_Ganxin-203;CL4912.Contig2_Ganxin-203;Unigene45346_Ganxin-203;Unigene233…
biological_process	cellular component organization or biogenesis	79	Unigene1905_Ganxin-203;CL8273.Contig5_Ganxin-203;Unigene25407_Ganxin-203;CL2459.Contig2_Ganxin-203;Unigene7523_Ganxin-203;Unigene28957_Ganxin-203;CL7357.Contig1_Ganxin-203;CL5831.Contig3_Ganxin-203;Unigene28956_Ganxin-203;Unigene43245_Ganxin-203;Unigene28393_Ganxin-203;Unigene41422_Ganxin-203;Unigene13257_Ganxin-203;Unigene28945_Ganxin-203;Unigene31305_Ganxin-203;Unigene9885_Ganxin-203;Unigene988…
biological_process	cellular process	329	Unigene49344_Ganxin-203;CL3855.Contig2_Ganxin-203;Unigene1189_Ganxin-203;Unigene1905_Ganxin-203;Unigene213_Ganxin-203;CL5080.Contig1_Ganxin-203;Unigene39486_Ganxin-203;CL6395.Contig1_Ganxin-203;CL8273.Contig5_Ganxin-203;Unigene29847_Ganxin-203;Unigene44882_Ganxin-203;Unigene16816_Ganxin-203;Unigene22504_Ganxin-203;Unigene29846_Ganxin-203;CL7970.Contig1_Ganxin-203;Unigene36039_Ganxin-203;Unigene27…
biological_process	developmental process	91	Unigene43081_Ganxin-203;Unigene43080_Ganxin-203;CL3855.Contig2_Ganxin-203;Unigene1905_Ganxin-203;CL7153.Contig1_Ganxin-203;Unigene18249_Ganxin-203;Unigene18248_Ganxin-203;CL8273.Contig5_Ganxin-203;Unigene45125_Ganxin-203;Unigene23677_Ganxin-203;CL2537.Contig2_Ganxin-203;Unigene15686_Ganxin-203;CL7666.Contig2_Ganxin-203;Unigene18729_Ganxin-203;Unigene16350_Ganxin-203;Unigene18728_Ganxin-203;Unigen…
biological_process	establishment of localization	61	Unigene49344_Ganxin-203;CL1163.Contig1_Ganxin-203;CL1220.Contig4_Ganxin-203;Unigene213_Ganxin-203;Unigene22898_Ganxin-203;Unigene33882_Ganxin-203;Unigene34540_Ganxin-203;Unigene33635_Ganxin-203;Unigene39727_Ganxin-203;Unigene8913_Ganxin-203;CL597.Contig2_Ganxin-203;Unigene26923_Ganxin-203;Unigene7095_Ganxin-203;Unigene43906_Ganxin-203;CL8157.Contig1_Ganxin-203;CL6395.Contig1_Ganxin-203;Unigene266…
biological_process	growth	22	Unigene33006_Ganxin-203;Unigene45346_Ganxin-203;Unigene9741_Ganxin-203;Unigene1379_Ganxin-203;Unigene33050_Ganxin-203;Unigene33053_Ganxin-203;Unigene27454_Ganxin-203;Unigene46602_Ganxin-203;CL8273.Contig5_Ganxin-203;Unigene16893_Ganxin-203;Unigene44034_Ganxin-203;CL6888.Contig1_Ganxin-203;CL7891.Contig2_Ganxin-203;Unigene41971_Ganxin-203;Unigene7407_Ganxin-203;CL1622.Contig2_Ganxin-203;CL3855.Con…
biological_process	immune system process	11	Unigene31811_Ganxin-203;Unigene31813_Ganxin-203;Unigene19490_Ganxin-203;Unigene45346_Ganxin-203;CL5799.Contig2_Ganxin-203;CL7153.Contig1_Ganxin-203;CL1220.Contig4_Ganxin-203;Unigene49344_Ganxin-203;Unigene954_Ganxin-203;Unigene40949_Ganxin-203;Unigene40946_Ganxin-203
biological_process	localization	63	Unigene49344_Ganxin-203;CL1163.Contig1_Ganxin-203;CL1220.Contig4_Ganxin-203;Unigene213_Ganxin-203;Unigene22898_Ganxin-203;Unigene33882_Ganxin-203;Unigene34540_Ganxin-203;Unigene33635_Ganxin-203;Unigene39727_Ganxin-203;Unigene8913_Ganxin-203;CL597.Contig2_Ganxin-203;Unigene26923_Ganxin-203;Unigene7095_Ganxin-203;Unigene43906_Ganxin-203;CL8157.Contig1_Ganxin-203;CL6395.Contig1_Ganxin-203;Unigene162…
biological_process	locomotion	1	CL1622.Contig2_Ganxin-203
biological_process	metabolic process	402	Unigene14030_Ganxin-203;CL1751.Contig4_Ganxin-203;Unigene31293_Ganxin-203;Unigene36868_Ganxin-203;Unigene1197_Ganxin-203;Unigene47290_Ganxin-203;Unigene36996_Ganxin-203;CL3834.Contig2_Ganxin-203;Unigene38455_Ganxin-203;Unigene47633_Ganxin-203;Unigene38454_Ganxin-203;Unigene48161_Ganxin-203;Unigene24159_Ganxin-203;Unigene30724_Ganxin-203;CL6049.Contig3_Ganxin-203;Unigene52055_Ganxin-203;Unigene133…
biological_process	multi-organism process	32	CL3415.Contig2_Ganxin-203;Unigene31811_Ganxin-203;Unigene31813_Ganxin-203;Unigene19490_Ganxin-203;Unigene45346_Ganxin-203;CL5799.Contig2_Ganxin-203;CL2537.Contig2_Ganxin-203;Unigene33739_Ganxin-203;Unigene43081_Ganxin-203;Unigene34540_Ganxin-203;Unigene14391_Ganxin-203;Unigene49344_Ganxin-203;CL769.Contig1_Ganxin-203;Unigene39992_Ganxin-203;CL5831.Contig3_Ganxin-203;Unigene43080_Ganxin-203;Unigen…
biological_process	multicellular organismal process	82	Unigene43081_Ganxin-203;Unigene43080_Ganxin-203;CL3855.Contig2_Ganxin-203;Unigene1905_Ganxin-203;CL7153.Contig1_Ganxin-203;Unigene18249_Ganxin-203;Unigene18248_Ganxin-203;CL3415.Contig2_Ganxin-203;Unigene45125_Ganxin-203;Unigene23677_Ganxin-203;CL2537.Contig2_Ganxin-203;Unigene15686_Ganxin-203;CL7666.Contig2_Ganxin-203;Unigene18729_Ganxin-203;Unigene16350_Ganxin-203;Unigene18728_Ganxin-203;Unigen…
biological_process	negative regulation of biological process	32	Unigene41140_Ganxin-203;Unigene23370_Ganxin-203;Unigene33006_Ganxin-203;Unigene45346_Ganxin-203;Unigene30653_Ganxin-203;Unigene16460_Ganxin-203;Unigene43081_Ganxin-203;Unigene49344_Ganxin-203;Unigene43080_Ganxin-203;Unigene15307_Ganxin-203;Unigene39965_Ganxin-203;Unigene29593_Ganxin-203;Unigene27326_Ganxin-203;Unigene33723_Ganxin-203;CL233.Contig1_Ganxin-203;Unigene27324_Ganxin-203;Unigene24561_G…
biological_process	positive regulation of biological process	16	Unigene44646_Ganxin-203;Unigene30955_Ganxin-203;Unigene45346_Ganxin-203;Unigene15307_Ganxin-203;Unigene47210_Ganxin-203;CL7153.Contig1_Ganxin-203;Unigene16893_Ganxin-203;Unigene39632_Ganxin-203;CL5656.Contig3_Ganxin-203;Unigene213_Ganxin-203;Unigene32530_Ganxin-203;Unigene32529_Ganxin-203;CL372.Contig1_Ganxin-203;CL3450.Contig1_Ganxin-203;Unigene42493_Ganxin-203;CL4822.Contig1_Ganxin-203
biological_process	regulation of biological process	122	Unigene43081_Ganxin-203;Unigene43080_Ganxin-203;CL5080.Contig1_Ganxin-203;Unigene39486_Ganxin-203;Unigene39963_Ganxin-203;Unigene44646_Ganxin-203;Unigene30955_Ganxin-203;Unigene41140_Ganxin-203;Unigene30650_Ganxin-203;Unigene30651_Ganxin-203;Unigene30653_Ganxin-203;Unigene30808_Ganxin-203;CL3882.Contig1_Ganxin-203;Unigene1047_Ganxin-203;CL4912.Contig2_Ganxin-203;Unigene45346_Ganxin-203;Unigene233…
biological_process	reproduction	46	Unigene43081_Ganxin-203;Unigene43080_Ganxin-203;CL3855.Contig2_Ganxin-203;CL7153.Contig1_Ganxin-203;Unigene18249_Ganxin-203;Unigene18248_Ganxin-203;CL3415.Contig2_Ganxin-203;Unigene16350_Ganxin-203;Unigene18728_Ganxin-203;Unigene16351_Ganxin-203;Unigene16460_Ganxin-203;Unigene16893_Ganxin-203;Unigene32530_Ganxin-203;Unigene39632_Ganxin-203;Unigene32529_Ganxin-203;CL372.Contig1_Ganxin-203;Unigene2…
biological_process	reproductive process	42	Unigene43081_Ganxin-203;Unigene43080_Ganxin-203;CL3855.Contig2_Ganxin-203;CL7153.Contig1_Ganxin-203;Unigene18249_Ganxin-203;Unigene18248_Ganxin-203;CL3415.Contig2_Ganxin-203;Unigene16350_Ganxin-203;Unigene18728_Ganxin-203;Unigene16351_Ganxin-203;Unigene16460_Ganxin-203;Unigene16893_Ganxin-203;Unigene32530_Ganxin-203;Unigene39632_Ganxin-203;Unigene32529_Ganxin-203;CL372.Contig1_Ganxin-203;Unigene2…
biological_process	response to stimulus	179	Unigene43081_Ganxin-203;Unigene43080_Ganxin-203;CL628.Contig1_Ganxin-203;Unigene27491_Ganxin-203;Unigene213_Ganxin-203;CL2537.Contig2_Ganxin-203;Unigene29824_Ganxin-203;CL5080.Contig1_Ganxin-203;Unigene39486_Ganxin-203;Unigene44646_Ganxin-203;Unigene30955_Ganxin-203;Unigene31811_Ganxin-203;Unigene31813_Ganxin-203;Unigene19490_Ganxin-203;Unigene30650_Ganxin-203;Unigene30651_Ganxin-203;Unigene30653…
biological_process	rhythmic process	3	CL7333.Contig1_Ganxin-203;Unigene883_Ganxin-203;CL971.Contig2_Ganxin-203
biological_process	signaling	26	CL5080.Contig1_Ganxin-203;Unigene39486_Ganxin-203;Unigene44646_Ganxin-203;Unigene30955_Ganxin-203;Unigene30650_Ganxin-203;Unigene30651_Ganxin-203;Unigene30653_Ganxin-203;Unigene30808_Ganxin-203;CL3882.Contig1_Ganxin-203;Unigene1047_Ganxin-203;CL4912.Contig2_Ganxin-203;Unigene6047_Ganxin-203;Unigene6046_Ganxin-203;CL7153.Contig1_Ganxin-203;Unigene883_Ganxin-203;CL971.Contig2_Ganxin-203;Unigene4492…
biological_process	single-organism process	200	Unigene43081_Ganxin-203;Unigene43080_Ganxin-203;Unigene49344_Ganxin-203;CL3855.Contig2_Ganxin-203;Unigene1905_Ganxin-203;CL7153.Contig1_Ganxin-203;Unigene18249_Ganxin-203;Unigene18248_Ganxin-203;CL1163.Contig1_Ganxin-203;CL5080.Contig1_Ganxin-203;Unigene39486_Ganxin-203;CL8273.Contig5_Ganxin-203;Unigene25407_Ganxin-203;CL2459.Contig2_Ganxin-203;Unigene7523_Ganxin-203;Unigene28957_Ganxin-203;CL735…
cellular_component	cell	530	Unigene48595_Ganxin-203;CL5226.Contig1_Ganxin-203;Unigene38444_Ganxin-203;Unigene1379_Ganxin-203;CL983.Contig4_Ganxin-203;Unigene22746_Ganxin-203;CL1068.Contig1_Ganxin-203;Unigene33050_Ganxin-203;Unigene54828_Ganxin-203;Unigene45463_Ganxin-203;CL8109.Contig1_Ganxin-203;Unigene7538_Ganxin-203;Unigene30795_Ganxin-203;Unigene20452_Ganxin-203;Unigene22745_Ganxin-203;Unigene33053_Ganxin-203;Unigene463…
cellular_component	cell junction	65	Unigene7863_Ganxin-203;CL3631.Contig1_Ganxin-203;CL6824.Contig1_Ganxin-203;Unigene15469_Ganxin-203;CL7937.Contig3_Ganxin-203;CL1220.Contig4_Ganxin-203;CL2139.Contig2_Ganxin-203;Unigene19346_Ganxin-203;CL7891.Contig2_Ganxin-203;Unigene1379_Ganxin-203;Unigene26557_Ganxin-203;Unigene23838_Ganxin-203;Unigene24840_Ganxin-203;CL3346.Contig2_Ganxin-203;Unigene42493_Ganxin-203;Unigene32073_Ganxin-203;Uni…
cellular_component	cell part	530	Unigene48595_Ganxin-203;CL5226.Contig1_Ganxin-203;Unigene38444_Ganxin-203;Unigene1379_Ganxin-203;CL983.Contig4_Ganxin-203;Unigene22746_Ganxin-203;CL1068.Contig1_Ganxin-203;Unigene33050_Ganxin-203;Unigene54828_Ganxin-203;Unigene45463_Ganxin-203;CL8109.Contig1_Ganxin-203;Unigene7538_Ganxin-203;Unigene30795_Ganxin-203;Unigene20452_Ganxin-203;Unigene22745_Ganxin-203;Unigene33053_Ganxin-203;Unigene463…
cellular_component	extracellular matrix	3	Unigene14707_Ganxin-203;Unigene42449_Ganxin-203;Unigene42451_Ganxin-203
cellular_component	extracellular matrix part	2	Unigene42449_Ganxin-203;Unigene42451_Ganxin-203
cellular_component	extracellular region	61	Unigene234_Ganxin-203;CL8280.Contig2_Ganxin-203;Unigene14707_Ganxin-203;CL7937.Contig3_Ganxin-203;CL1220.Contig4_Ganxin-203;CL7891.Contig2_Ganxin-203;Unigene1379_Ganxin-203;Unigene41026_Ganxin-203;Unigene23838_Ganxin-203;Unigene51599_Ganxin-203;Unigene11296_Ganxin-203;CL983.Contig4_Ganxin-203;CL7848.Contig2_Ganxin-203;CL4495.Contig2_Ganxin-203;CL2044.Contig1_Ganxin-203;CL6801.Contig1_Ganxin-203;U…
cellular_component	macromolecular complex	38	Unigene48595_Ganxin-203;CL5226.Contig1_Ganxin-203;Unigene38444_Ganxin-203;CL8260.Contig1_Ganxin-203;Unigene30288_Ganxin-203;Unigene33882_Ganxin-203;Unigene213_Ganxin-203;Unigene22084_Ganxin-203;Unigene26494_Ganxin-203;Unigene51599_Ganxin-203;CL2734.Contig1_Ganxin-203;Unigene25407_Ganxin-203;CL2459.Contig2_Ganxin-203;Unigene7523_Ganxin-203;Unigene28957_Ganxin-203;CL7357.Contig1_Ganxin-203;CL5831.C…
cellular_component	membrane	181	Unigene46391_Ganxin-203;Unigene30288_Ganxin-203;Unigene33882_Ganxin-203;Unigene213_Ganxin-203;Unigene42449_Ganxin-203;Unigene42451_Ganxin-203;Unigene25544_Ganxin-203;Unigene22504_Ganxin-203;Unigene34540_Ganxin-203;CL7970.Contig1_Ganxin-203;Unigene36039_Ganxin-203;CL1220.Contig4_Ganxin-203;CL2139.Contig2_Ganxin-203;Unigene1379_Ganxin-203;Unigene35256_Ganxin-203;Unigene26557_Ganxin-203;CL3346.Conti…
cellular_component	membrane part	91	Unigene46391_Ganxin-203;Unigene30288_Ganxin-203;Unigene33882_Ganxin-203;Unigene213_Ganxin-203;Unigene42449_Ganxin-203;Unigene42451_Ganxin-203;Unigene34540_Ganxin-203;Unigene27220_Ganxin-203;Unigene1189_Ganxin-203;Unigene7623_Ganxin-203;Unigene35373_Ganxin-203;CL6824.Contig1_Ganxin-203;Unigene35859_Ganxin-203;Unigene40403_Ganxin-203;Unigene22504_Ganxin-203;Unigene31293_Ganxin-203;CL7970.Contig1_Ga…
cellular_component	membrane-enclosed lumen	16	CL4302.Contig5_Ganxin-203;Unigene32927_Ganxin-203;Unigene34540_Ganxin-203;CL1220.Contig4_Ganxin-203;Unigene30753_Ganxin-203;Unigene7523_Ganxin-203;Unigene24377_Ganxin-203;CL5831.Contig3_Ganxin-203;Unigene33050_Ganxin-203;CL6018.Contig1_Ganxin-203;CL1141.Contig2_Ganxin-203;Unigene33053_Ganxin-203;Unigene28393_Ganxin-203;Unigene23968_Ganxin-203;Unigene23967_Ganxin-203;Unigene213_Ganxin-203
cellular_component	organelle	471	Unigene1379_Ganxin-203;CL983.Contig4_Ganxin-203;Unigene22746_Ganxin-203;CL1068.Contig1_Ganxin-203;Unigene33050_Ganxin-203;Unigene54828_Ganxin-203;Unigene45463_Ganxin-203;CL8109.Contig1_Ganxin-203;Unigene7538_Ganxin-203;Unigene30795_Ganxin-203;Unigene20452_Ganxin-203;Unigene22745_Ganxin-203;Unigene33053_Ganxin-203;Unigene46391_Ganxin-203;Unigene47301_Ganxin-203;CL8260.Contig1_Ganxin-203;Unigene302…
cellular_component	organelle part	77	Unigene1379_Ganxin-203;CL983.Contig4_Ganxin-203;Unigene22746_Ganxin-203;CL1068.Contig1_Ganxin-203;Unigene33050_Ganxin-203;Unigene54828_Ganxin-203;Unigene45463_Ganxin-203;CL8109.Contig1_Ganxin-203;Unigene7538_Ganxin-203;Unigene30795_Ganxin-203;Unigene20452_Ganxin-203;Unigene22745_Ganxin-203;Unigene33053_Ganxin-203;Unigene46391_Ganxin-203;Unigene47301_Ganxin-203;CL8260.Contig1_Ganxin-203;Unigene302…
cellular_component	symplast	65	Unigene7863_Ganxin-203;CL3631.Contig1_Ganxin-203;CL6824.Contig1_Ganxin-203;Unigene15469_Ganxin-203;CL7937.Contig3_Ganxin-203;CL1220.Contig4_Ganxin-203;CL2139.Contig2_Ganxin-203;Unigene19346_Ganxin-203;CL7891.Contig2_Ganxin-203;Unigene1379_Ganxin-203;Unigene26557_Ganxin-203;Unigene23838_Ganxin-203;Unigene24840_Ganxin-203;CL3346.Contig2_Ganxin-203;Unigene42493_Ganxin-203;Unigene32073_Ganxin-203;Uni…
cellular_component	virion	2	Unigene48595_Ganxin-203;Unigene38444_Ganxin-203
cellular_component	virion part	2	Unigene48595_Ganxin-203;Unigene38444_Ganxin-203
molecular_function	antioxidant activity	18	Unigene18843_Ganxin-203;Unigene7382_Ganxin-203;CL3298.Contig1_Ganxin-203;Unigene38447_Ganxin-203;CL3536.Contig1_Ganxin-203;Unigene45346_Ganxin-203;Unigene37656_Ganxin-203;Unigene27054_Ganxin-203;Unigene29217_Ganxin-203;CL1068.Contig1_Ganxin-203;Unigene29600_Ganxin-203;Unigene37659_Ganxin-203;Unigene41981_Ganxin-203;Unigene41971_Ganxin-203;Unigene29601_Ganxin-203;Unigene48077_Ganxin-203;CL3298.Con…
molecular_function	binding	302	CL1220.Contig4_Ganxin-203;Unigene45350_Ganxin-203;Unigene47161_Ganxin-203;Unigene47164_Ganxin-203;CL7982.Contig1_Ganxin-203;Unigene37657_Ganxin-203;Unigene32393_Ganxin-203;Unigene22823_Ganxin-203;Unigene16301_Ganxin-203;Unigene32530_Ganxin-203;Unigene32529_Ganxin-203;CL372.Contig1_Ganxin-203;CL3450.Contig1_Ganxin-203;Unigene29824_Ganxin-203;Unigene35993_Ganxin-203;Unigene42300_Ganxin-203;Unigene4…
molecular_function	catalytic activity	308	Unigene27383_Ganxin-203;Unigene30415_Ganxin-203;Unigene30412_Ganxin-203;Unigene30409_Ganxin-203;Unigene969_Ganxin-203;CL7848.Contig2_Ganxin-203;Unigene35256_Ganxin-203;CL905.Contig1_Ganxin-203;Unigene50060_Ganxin-203;Unigene36868_Ganxin-203;Unigene36870_Ganxin-203;Unigene18843_Ganxin-203;Unigene30650_Ganxin-203;Unigene1197_Ganxin-203;Unigene22823_Ganxin-203;Unigene22746_Ganxin-203;Unigene30651_Ga…
molecular_function	channel regulator activity	1	Unigene46684_Ganxin-203
molecular_function	electron carrier activity	7	Unigene23867_Ganxin-203;Unigene23866_Ganxin-203;Unigene24739_Ganxin-203;CL3415.Contig2_Ganxin-203;Unigene30321_Ganxin-203;Unigene7347_Ganxin-203;Unigene49199_Ganxin-203
molecular_function	enzyme regulator activity	11	Unigene19321_Ganxin-203;Unigene25126_Ganxin-203;Unigene23978_Ganxin-203;Unigene31740_Ganxin-203;Unigene31738_Ganxin-203;Unigene35663_Ganxin-203;CL6302.Contig1_Ganxin-203;CL6302.Contig2_Ganxin-203;Unigene16830_Ganxin-203;Unigene23968_Ganxin-203;Unigene23967_Ganxin-203
molecular_function	molecular transducer activity	8	Unigene883_Ganxin-203;CL971.Contig2_Ganxin-203;Unigene33006_Ganxin-203;Unigene46602_Ganxin-203;Unigene44646_Ganxin-203;Unigene30955_Ganxin-203;Unigene6047_Ganxin-203;Unigene6046_Ganxin-203
molecular_function	nucleic acid binding transcription factor activity	10	Unigene47276_Ganxin-203;Unigene43502_Ganxin-203;Unigene10295_Ganxin-203;Unigene16893_Ganxin-203;Unigene43506_Ganxin-203;Unigene43500_Ganxin-203;CL5656.Contig3_Ganxin-203;Unigene16620_Ganxin-203;Unigene7516_Ganxin-203;Unigene38894_Ganxin-203
molecular_function	nutrient reservoir activity	5	Unigene14707_Ganxin-203;CL2044.Contig1_Ganxin-203;Unigene18843_Ganxin-203;Unigene36215_Ganxin-203;CL2500.Contig3_Ganxin-203
molecular_function	protein binding transcription factor activity	2	Unigene45741_Ganxin-203;Unigene213_Ganxin-203
molecular_function	receptor activity	3	Unigene46602_Ganxin-203;Unigene6047_Ganxin-203;Unigene6046_Ganxin-203
molecular_function	structural molecule activity	5	Unigene22084_Ganxin-203;CL8260.Contig1_Ganxin-203;Unigene26494_Ganxin-203;CL2734.Contig1_Ganxin-203;Unigene33050_Ganxin-203
molecular_function	transporter activity	36	CL4291.Contig1_Ganxin-203;CL6824.Contig1_Ganxin-203;CL6395.Contig1_Ganxin-203;Unigene8913_Ganxin-203;CL597.Contig2_Ganxin-203;Unigene7095_Ganxin-203;CL8157.Contig1_Ganxin-203;CL2537.Contig2_Ganxin-203;Unigene10459_Ganxin-203;Unigene43906_Ganxin-203;CL1993.Contig2_Ganxin-203;Unigene6047_Ganxin-203;Unigene6046_Ganxin-203;Unigene26603_Ganxin-203;Unigene34540_Ganxin-203;Unigene35859_Ganxin-203;Unigen…

## Sheet: GNH-vs-GHH.GO2gene
Ontology	Class	Numbers_of_GNH-vs-GHH	Genes_of_GNH-vs-GHH
biological_process	biological regulation	4	Unigene6047_Ganxin-203;Unigene6046_Ganxin-203;CL233.Contig1_Ganxin-203;CL1220.Contig4_Ganxin-203
biological_process	cellular component organization or biogenesis	4	CL6505.Contig1_Ganxin-203;Unigene1379_Ganxin-203;Unigene53453_Ganxin-203;Unigene51358_Ganxin-203
biological_process	cellular process	15	CL1220.Contig4_Ganxin-203;CL6505.Contig1_Ganxin-203;CL134.Contig2_Ganxin-203;Unigene51358_Ganxin-203;Unigene6047_Ganxin-203;Unigene6046_Ganxin-203;CL233.Contig1_Ganxin-203;Unigene17621_Ganxin-203;Unigene20984_Ganxin-203;Unigene17620_Ganxin-203;Unigene28525_Ganxin-203;Unigene1379_Ganxin-203;Unigene31811_Ganxin-203;Unigene19490_Ganxin-203;CL6339.Contig2_Ganxin-203
biological_process	developmental process	4	CL1220.Contig4_Ganxin-203;CL769.Contig1_Ganxin-203;Unigene1379_Ganxin-203;CL6505.Contig1_Ganxin-203
biological_process	establishment of localization	4	CL1220.Contig4_Ganxin-203;Unigene20269_Ganxin-203;Unigene6047_Ganxin-203;Unigene6046_Ganxin-203
biological_process	growth	1	Unigene1379_Ganxin-203
biological_process	immune system process	3	Unigene31811_Ganxin-203;Unigene19490_Ganxin-203;CL1220.Contig4_Ganxin-203
biological_process	localization	4	CL1220.Contig4_Ganxin-203;Unigene20269_Ganxin-203;Unigene6047_Ganxin-203;Unigene6046_Ganxin-203
biological_process	metabolic process	14	Unigene7802_Ganxin-203;CL134.Contig2_Ganxin-203;Unigene51358_Ganxin-203;CL233.Contig1_Ganxin-203;CL1220.Contig4_Ganxin-203;Unigene17621_Ganxin-203;Unigene20984_Ganxin-203;Unigene17620_Ganxin-203;Unigene28525_Ganxin-203;CL6339.Contig2_Ganxin-203;Unigene8419_Ganxin-203;CL6505.Contig1_Ganxin-203;Unigene31811_Ganxin-203;Unigene19490_Ganxin-203
biological_process	multi-organism process	3	Unigene31811_Ganxin-203;Unigene19490_Ganxin-203;CL769.Contig1_Ganxin-203
biological_process	multicellular organismal process	4	CL1220.Contig4_Ganxin-203;CL769.Contig1_Ganxin-203;Unigene1379_Ganxin-203;CL6505.Contig1_Ganxin-203
biological_process	negative regulation of biological process	1	CL233.Contig1_Ganxin-203
biological_process	regulation of biological process	4	Unigene6047_Ganxin-203;Unigene6046_Ganxin-203;CL233.Contig1_Ganxin-203;CL1220.Contig4_Ganxin-203
biological_process	reproduction	1	CL1220.Contig4_Ganxin-203
biological_process	reproductive process	1	CL1220.Contig4_Ganxin-203
biological_process	response to stimulus	9	Unigene31811_Ganxin-203;Unigene19490_Ganxin-203;CL1220.Contig4_Ganxin-203;Unigene6047_Ganxin-203;Unigene6046_Ganxin-203;CL769.Contig1_Ganxin-203;Unigene1379_Ganxin-203;Unigene50019_Ganxin-203;Unigene42705_Ganxin-203
biological_process	signaling	2	Unigene6047_Ganxin-203;Unigene6046_Ganxin-203
biological_process	single-organism process	8	CL1220.Contig4_Ganxin-203;CL6505.Contig1_Ganxin-203;Unigene6047_Ganxin-203;Unigene6046_Ganxin-203;CL769.Contig1_Ganxin-203;Unigene1379_Ganxin-203;Unigene20269_Ganxin-203;Unigene51358_Ganxin-203
cellular_component	cell	38	Unigene1379_Ganxin-203;Unigene53453_Ganxin-203;CL1220.Contig4_Ganxin-203;Unigene6046_Ganxin-203;CL6505.Contig1_Ganxin-203;Unigene25912_Ganxin-203;CL1711.Contig10_Ganxin-203;CL1711.Contig9_Ganxin-203;Unigene765_Ganxin-203;CL233.Contig1_Ganxin-203;Unigene20269_Ganxin-203;Unigene24358_Ganxin-203;Unigene34621_Ganxin-203;Unigene25911_Ganxin-203;Unigene22046_Ganxin-203;Unigene28525_Ganxin-203;Unigene31…
cellular_component	cell junction	2	CL1220.Contig4_Ganxin-203;Unigene1379_Ganxin-203
cellular_component	cell part	38	Unigene1379_Ganxin-203;Unigene53453_Ganxin-203;CL1220.Contig4_Ganxin-203;Unigene6046_Ganxin-203;CL6505.Contig1_Ganxin-203;Unigene25912_Ganxin-203;CL1711.Contig10_Ganxin-203;CL1711.Contig9_Ganxin-203;Unigene765_Ganxin-203;CL233.Contig1_Ganxin-203;Unigene20269_Ganxin-203;Unigene24358_Ganxin-203;Unigene34621_Ganxin-203;Unigene25911_Ganxin-203;Unigene22046_Ganxin-203;Unigene28525_Ganxin-203;Unigene31…
cellular_component	extracellular region	2	CL1220.Contig4_Ganxin-203;Unigene1379_Ganxin-203
cellular_component	macromolecular complex	1	Unigene53453_Ganxin-203
cellular_component	membrane	5	CL1220.Contig4_Ganxin-203;Unigene1379_Ganxin-203;Unigene28525_Ganxin-203;Unigene6047_Ganxin-203;Unigene6046_Ganxin-203
cellular_component	membrane part	2	Unigene6047_Ganxin-203;Unigene6046_Ganxin-203
cellular_component	membrane-enclosed lumen	1	CL1220.Contig4_Ganxin-203
cellular_component	organelle	34	Unigene1379_Ganxin-203;CL1220.Contig4_Ganxin-203;Unigene6046_Ganxin-203;CL6505.Contig1_Ganxin-203;Unigene25912_Ganxin-203;CL1711.Contig10_Ganxin-203;CL1711.Contig9_Ganxin-203;Unigene765_Ganxin-203;CL233.Contig1_Ganxin-203;Unigene20269_Ganxin-203;Unigene24358_Ganxin-203;Unigene34621_Ganxin-203;Unigene25911_Ganxin-203;Unigene22046_Ganxin-203;Unigene28525_Ganxin-203;CL6339.Contig2_Ganxin-203;Unigene…
cellular_component	organelle part	3	Unigene1379_Ganxin-203;Unigene28525_Ganxin-203;CL1220.Contig4_Ganxin-203
cellular_component	symplast	2	CL1220.Contig4_Ganxin-203;Unigene1379_Ganxin-203
molecular_function	binding	20	CL1220.Contig4_Ganxin-203;Unigene51358_Ganxin-203;Unigene17621_Ganxin-203;Unigene50019_Ganxin-203;Unigene42705_Ganxin-203;Unigene28525_Ganxin-203;Unigene20269_Ganxin-203;Unigene1379_Ganxin-203;Unigene31811_Ganxin-203;Unigene19490_Ganxin-203;CL134.Contig2_Ganxin-203;CL6339.Contig2_Ganxin-203;Unigene9488_Ganxin-203;Unigene8053_Ganxin-203;Unigene5644_Ganxin-203;CL769.Contig1_Ganxin-203;Unigene25912_…
molecular_function	catalytic activity	15	Unigene28525_Ganxin-203;Unigene47592_Ganxin-203;Unigene14659_Ganxin-203;CL2460.Contig1_Ganxin-203;Unigene25912_Ganxin-203;Unigene25911_Ganxin-203;Unigene8419_Ganxin-203;CL6505.Contig1_Ganxin-203;CL1220.Contig4_Ganxin-203;Unigene7802_Ganxin-203;CL6339.Contig2_Ganxin-203;CL233.Contig1_Ganxin-203;Unigene20984_Ganxin-203;CL134.Contig2_Ganxin-203;Unigene17620_Ganxin-203
molecular_function	electron carrier activity	1	Unigene53453_Ganxin-203
molecular_function	molecular transducer activity	2	Unigene6047_Ganxin-203;Unigene6046_Ganxin-203
molecular_function	receptor activity	2	Unigene6047_Ganxin-203;Unigene6046_Ganxin-203
molecular_function	transporter activity	2	Unigene6047_Ganxin-203;Unigene6046_Ganxin-203

## Sheet: GNH-vs-GHN.GO2gene
Ontology	Class	Numbers_of_GNH-vs-GHN	Genes_of_GNH-vs-GHN
biological_process	biological regulation	35	Unigene30808_Ganxin-203;CL3882.Contig1_Ganxin-203;Unigene43460_Ganxin-203;Unigene43502_Ganxin-203;CL7333.Contig1_Ganxin-203;Unigene37095_Ganxin-203;CL3940.Contig2_Ganxin-203;Unigene7516_Ganxin-203;Unigene34540_Ganxin-203;Unigene27326_Ganxin-203;Unigene33723_Ganxin-203;CL233.Contig1_Ganxin-203;Unigene27324_Ganxin-203;Unigene27323_Ganxin-203;Unigene27327_Ganxin-203;CL233.Contig2_Ganxin-203;Unigene2…
biological_process	cellular component organization or biogenesis	26	CL850.Contig1_Ganxin-203;Unigene13257_Ganxin-203;Unigene28945_Ganxin-203;Unigene31305_Ganxin-203;Unigene9885_Ganxin-203;Unigene9884_Ganxin-203;Unigene15533_Ganxin-203;Unigene39634_Ganxin-203;Unigene1573_Ganxin-203;Unigene39632_Ganxin-203;CL2576.Contig1_Ganxin-203;Unigene18728_Ganxin-203;Unigene16351_Ganxin-203;CL2537.Contig2_Ganxin-203;Unigene1379_Ganxin-203;Unigene51599_Ganxin-203;Unigene44034_G…
biological_process	cellular process	99	Unigene8347_Ganxin-203;Unigene31916_Ganxin-203;Unigene30808_Ganxin-203;CL3882.Contig1_Ganxin-203;CL6824.Contig1_Ganxin-203;Unigene51599_Ganxin-203;Unigene8912_Ganxin-203;Unigene34540_Ganxin-203;Unigene8913_Ganxin-203;Unigene34536_Ganxin-203;CL597.Contig2_Ganxin-203;Unigene43906_Ganxin-203;Unigene13257_Ganxin-203;Unigene28945_Ganxin-203;Unigene31305_Ganxin-203;Unigene9885_Ganxin-203;Unigene9884_Ga…
biological_process	developmental process	31	Unigene18249_Ganxin-203;Unigene18248_Ganxin-203;CL5162.Contig1_Ganxin-203;Unigene23677_Ganxin-203;CL2537.Contig2_Ganxin-203;Unigene18729_Ganxin-203;Unigene18728_Ganxin-203;Unigene16351_Ganxin-203;Unigene13257_Ganxin-203;Unigene28945_Ganxin-203;Unigene31305_Ganxin-203;Unigene9885_Ganxin-203;Unigene9884_Ganxin-203;Unigene15533_Ganxin-203;Unigene39634_Ganxin-203;Unigene1573_Ganxin-203;CL850.Contig1_…
biological_process	establishment of localization	18	CL1163.Contig1_Ganxin-203;Unigene34536_Ganxin-203;Unigene8912_Ganxin-203;Unigene34540_Ganxin-203;Unigene8913_Ganxin-203;CL597.Contig2_Ganxin-203;Unigene43906_Ganxin-203;CL2537.Contig2_Ganxin-203;CL4291.Contig1_Ganxin-203;Unigene33108_Ganxin-203;Unigene31829_Ganxin-203;CL6824.Contig1_Ganxin-203;CL817.Contig2_Ganxin-203;Unigene41721_Ganxin-203;Unigene20269_Ganxin-203;CL2044.Contig1_Ganxin-203;Unige…
biological_process	growth	3	Unigene1379_Ganxin-203;Unigene44034_Ganxin-203;CL1622.Contig2_Ganxin-203
biological_process	localization	18	CL1163.Contig1_Ganxin-203;Unigene34536_Ganxin-203;Unigene8912_Ganxin-203;Unigene34540_Ganxin-203;Unigene8913_Ganxin-203;CL597.Contig2_Ganxin-203;Unigene43906_Ganxin-203;CL2537.Contig2_Ganxin-203;CL4291.Contig1_Ganxin-203;Unigene33108_Ganxin-203;Unigene31829_Ganxin-203;CL6824.Contig1_Ganxin-203;CL817.Contig2_Ganxin-203;Unigene41721_Ganxin-203;Unigene20269_Ganxin-203;CL2044.Contig1_Ganxin-203;Unige…
biological_process	locomotion	1	CL1622.Contig2_Ganxin-203
biological_process	metabolic process	122	Unigene47290_Ganxin-203;Unigene15672_Ganxin-203;Unigene24223_Ganxin-203;Unigene30724_Ganxin-203;CL6049.Contig3_Ganxin-203;Unigene8641_Ganxin-203;Unigene22745_Ganxin-203;Unigene28592_Ganxin-203;Unigene31916_Ganxin-203;CL6824.Contig1_Ganxin-203;Unigene51599_Ganxin-203;Unigene13257_Ganxin-203;Unigene28945_Ganxin-203;Unigene31305_Ganxin-203;Unigene9885_Ganxin-203;Unigene9884_Ganxin-203;Unigene15533_G…
biological_process	multi-organism process	9	CL2537.Contig2_Ganxin-203;Unigene34540_Ganxin-203;Unigene30394_Ganxin-203;Unigene30412_Ganxin-203;Unigene30409_Ganxin-203;Unigene969_Ganxin-203;CL1622.Contig2_Ganxin-203;Unigene46684_Ganxin-203;CL7338.Contig1_Ganxin-203
biological_process	multicellular organismal process	31	Unigene18249_Ganxin-203;Unigene18248_Ganxin-203;CL5162.Contig1_Ganxin-203;Unigene23677_Ganxin-203;CL2537.Contig2_Ganxin-203;Unigene18729_Ganxin-203;Unigene18728_Ganxin-203;Unigene16351_Ganxin-203;Unigene13257_Ganxin-203;Unigene28945_Ganxin-203;Unigene31305_Ganxin-203;Unigene9885_Ganxin-203;Unigene9884_Ganxin-203;Unigene15533_Ganxin-203;Unigene39634_Ganxin-203;Unigene1573_Ganxin-203;CL850.Contig1_…
biological_process	negative regulation of biological process	12	Unigene27326_Ganxin-203;Unigene33723_Ganxin-203;CL233.Contig1_Ganxin-203;Unigene27324_Ganxin-203;Unigene27323_Ganxin-203;Unigene27327_Ganxin-203;CL233.Contig2_Ganxin-203;Unigene27325_Ganxin-203;Unigene30412_Ganxin-203;Unigene30409_Ganxin-203;Unigene969_Ganxin-203;CL2139.Contig2_Ganxin-203
biological_process	positive regulation of biological process	4	Unigene39632_Ganxin-203;Unigene8347_Ganxin-203;Unigene32529_Ganxin-203;CL372.Contig1_Ganxin-203
biological_process	regulation of biological process	34	Unigene30808_Ganxin-203;CL3882.Contig1_Ganxin-203;Unigene43460_Ganxin-203;Unigene43502_Ganxin-203;CL7333.Contig1_Ganxin-203;Unigene37095_Ganxin-203;CL3940.Contig2_Ganxin-203;Unigene7516_Ganxin-203;Unigene34540_Ganxin-203;Unigene27326_Ganxin-203;Unigene33723_Ganxin-203;CL233.Contig1_Ganxin-203;Unigene27324_Ganxin-203;Unigene27323_Ganxin-203;Unigene27327_Ganxin-203;CL233.Contig2_Ganxin-203;Unigene2…
biological_process	reproduction	15	Unigene18249_Ganxin-203;Unigene18248_Ganxin-203;Unigene18728_Ganxin-203;Unigene16351_Ganxin-203;CL850.Contig1_Ganxin-203;Unigene39632_Ganxin-203;Unigene32529_Ganxin-203;CL372.Contig1_Ganxin-203;Unigene39634_Ganxin-203;Unigene30412_Ganxin-203;Unigene30409_Ganxin-203;Unigene969_Ganxin-203;Unigene7382_Ganxin-203;CL7333.Contig1_Ganxin-203;CL1622.Contig2_Ganxin-203
biological_process	reproductive process	15	Unigene18249_Ganxin-203;Unigene18248_Ganxin-203;Unigene18728_Ganxin-203;Unigene16351_Ganxin-203;CL850.Contig1_Ganxin-203;Unigene39632_Ganxin-203;Unigene32529_Ganxin-203;CL372.Contig1_Ganxin-203;Unigene39634_Ganxin-203;Unigene30412_Ganxin-203;Unigene30409_Ganxin-203;Unigene969_Ganxin-203;Unigene7382_Ganxin-203;CL7333.Contig1_Ganxin-203;CL1622.Contig2_Ganxin-203
biological_process	response to stimulus	45	CL628.Contig1_Ganxin-203;Unigene27491_Ganxin-203;CL2537.Contig2_Ganxin-203;Unigene8347_Ganxin-203;Unigene30808_Ganxin-203;CL3882.Contig1_Ganxin-203;CL2576.Contig1_Ganxin-203;Unigene7386_Ganxin-203;Unigene43502_Ganxin-203;Unigene24427_Ganxin-203;Unigene24428_Ganxin-203;Unigene45741_Ganxin-203;Unigene51599_Ganxin-203;CL850.Contig1_Ganxin-203;Unigene34540_Ganxin-203;Unigene30394_Ganxin-203;Unigene13…
biological_process	rhythmic process	1	CL7333.Contig1_Ganxin-203
biological_process	signaling	3	Unigene30808_Ganxin-203;CL3882.Contig1_Ganxin-203;Unigene8347_Ganxin-203
biological_process	single-organism process	58	Unigene18249_Ganxin-203;Unigene18248_Ganxin-203;Unigene8347_Ganxin-203;CL1163.Contig1_Ganxin-203;Unigene34536_Ganxin-203;CL5162.Contig1_Ganxin-203;Unigene23677_Ganxin-203;Unigene30808_Ganxin-203;CL3882.Contig1_Ganxin-203;CL2537.Contig2_Ganxin-203;Unigene18729_Ganxin-203;Unigene18728_Ganxin-203;Unigene16351_Ganxin-203;Unigene8912_Ganxin-203;Unigene34540_Ganxin-203;Unigene8913_Ganxin-203;CL597.Cont…
cellular_component	cell	166	CL5226.Contig1_Ganxin-203;Unigene38444_Ganxin-203;Unigene1379_Ganxin-203;Unigene22746_Ganxin-203;Unigene27409_Ganxin-203;CL8109.Contig1_Ganxin-203;Unigene22745_Ganxin-203;Unigene30808_Ganxin-203;CL3882.Contig1_Ganxin-203;Unigene1331_Ganxin-203;Unigene34540_Ganxin-203;Unigene51599_Ganxin-203;Unigene8641_Ganxin-203;Unigene29601_Ganxin-203;Unigene42300_Ganxin-203;CL2056.Contig1_Ganxin-203;Unigene988…
cellular_component	cell junction	14	Unigene8912_Ganxin-203;CL6824.Contig1_Ganxin-203;CL2139.Contig2_Ganxin-203;Unigene19346_Ganxin-203;Unigene1379_Ganxin-203;Unigene7463_Ganxin-203;Unigene30808_Ganxin-203;CL2044.Contig1_Ganxin-203;Unigene8913_Ganxin-203;Unigene31399_Ganxin-203;Unigene19347_Ganxin-203;CL597.Contig2_Ganxin-203;Unigene29601_Ganxin-203;CL3882.Contig1_Ganxin-203
cellular_component	cell part	166	CL5226.Contig1_Ganxin-203;Unigene38444_Ganxin-203;Unigene1379_Ganxin-203;Unigene22746_Ganxin-203;Unigene27409_Ganxin-203;CL8109.Contig1_Ganxin-203;Unigene22745_Ganxin-203;Unigene30808_Ganxin-203;CL3882.Contig1_Ganxin-203;Unigene1331_Ganxin-203;Unigene34540_Ganxin-203;Unigene51599_Ganxin-203;Unigene8641_Ganxin-203;Unigene29601_Ganxin-203;Unigene42300_Ganxin-203;CL2056.Contig1_Ganxin-203;Unigene988…
cellular_component	extracellular region	12	Unigene1379_Ganxin-203;Unigene51599_Ganxin-203;CL2044.Contig1_Ganxin-203;Unigene18843_Ganxin-203;Unigene7382_Ganxin-203;Unigene33108_Ganxin-203;CL1815.Contig3_Ganxin-203;Unigene18249_Ganxin-203;Unigene18248_Ganxin-203;Unigene46684_Ganxin-203;Unigene7562_Ganxin-203;Unigene29601_Ganxin-203
cellular_component	macromolecular complex	8	CL5226.Contig1_Ganxin-203;Unigene38444_Ganxin-203;Unigene26494_Ganxin-203;Unigene51599_Ganxin-203;Unigene34540_Ganxin-203;Unigene34536_Ganxin-203;Unigene32529_Ganxin-203;CL372.Contig1_Ganxin-203
cellular_component	membrane	30	Unigene34540_Ganxin-203;CL2139.Contig2_Ganxin-203;Unigene1379_Ganxin-203;Unigene30808_Ganxin-203;Unigene50063_Ganxin-203;Unigene29601_Ganxin-203;Unigene31916_Ganxin-203;Unigene34536_Ganxin-203;Unigene22767_Ganxin-203;Unigene1331_Ganxin-203;Unigene26477_Ganxin-203;Unigene42300_Ganxin-203;Unigene19346_Ganxin-203;Unigene7463_Ganxin-203;Unigene19347_Ganxin-203;CL628.Contig1_Ganxin-203;Unigene8007_Gan…
cellular_component	membrane part	14	Unigene34540_Ganxin-203;Unigene34536_Ganxin-203;Unigene8912_Ganxin-203;CL6824.Contig1_Ganxin-203;CL4291.Contig1_Ganxin-203;Unigene8913_Ganxin-203;CL2537.Contig2_Ganxin-203;CL1163.Contig1_Ganxin-203;CL597.Contig2_Ganxin-203;Unigene35858_Ganxin-203;Unigene31916_Ganxin-203;Unigene43906_Ganxin-203;Unigene31829_Ganxin-203;Unigene31399_Ganxin-203
cellular_component	membrane-enclosed lumen	2	Unigene34540_Ganxin-203;Unigene8347_Ganxin-203
cellular_component	organelle	155	Unigene1379_Ganxin-203;Unigene22746_Ganxin-203;Unigene27409_Ganxin-203;CL8109.Contig1_Ganxin-203;Unigene22745_Ganxin-203;Unigene30808_Ganxin-203;CL3882.Contig1_Ganxin-203;Unigene42300_Ganxin-203;CL2056.Contig1_Ganxin-203;Unigene9885_Ganxin-203;Unigene9884_Ganxin-203;Unigene39634_Ganxin-203;Unigene1573_Ganxin-203;Unigene26494_Ganxin-203;Unigene51599_Ganxin-203;Unigene34540_Ganxin-203;Unigene34536_…
cellular_component	organelle part	16	Unigene1379_Ganxin-203;Unigene22746_Ganxin-203;Unigene27409_Ganxin-203;CL8109.Contig1_Ganxin-203;Unigene22745_Ganxin-203;Unigene34540_Ganxin-203;Unigene34536_Ganxin-203;Unigene22767_Ganxin-203;Unigene51599_Ganxin-203;Unigene8347_Ganxin-203;Unigene28592_Ganxin-203;Unigene35858_Ganxin-203;Unigene36669_Ganxin-203;CL6824.Contig1_Ganxin-203;Unigene30808_Ganxin-203;CL2537.Contig2_Ganxin-203
cellular_component	symplast	14	Unigene8912_Ganxin-203;CL6824.Contig1_Ganxin-203;CL2139.Contig2_Ganxin-203;Unigene19346_Ganxin-203;Unigene1379_Ganxin-203;Unigene7463_Ganxin-203;Unigene30808_Ganxin-203;CL2044.Contig1_Ganxin-203;Unigene8913_Ganxin-203;Unigene31399_Ganxin-203;Unigene19347_Ganxin-203;CL597.Contig2_Ganxin-203;Unigene29601_Ganxin-203;CL3882.Contig1_Ganxin-203
cellular_component	virion	1	Unigene38444_Ganxin-203
cellular_component	virion part	1	Unigene38444_Ganxin-203
molecular_function	antioxidant activity	4	Unigene18843_Ganxin-203;Unigene7382_Ganxin-203;Unigene37656_Ganxin-203;Unigene29601_Ganxin-203
molecular_function	binding	87	Unigene32529_Ganxin-203;CL372.Contig1_Ganxin-203;Unigene42300_Ganxin-203;Unigene43647_Ganxin-203;CL8171.Contig1_Ganxin-203;CL1054.Contig2_Ganxin-203;CL2030.Contig1_Ganxin-203;Unigene8494_Ganxin-203;Unigene38444_Ganxin-203;Unigene37273_Ganxin-203;Unigene7382_Ganxin-203;CL5681.Contig2_Ganxin-203;Unigene31894_Ganxin-203;Unigene31305_Ganxin-203;Unigene17691_Ganxin-203;Unigene37656_Ganxin-203;Unigene1…
molecular_function	catalytic activity	99	Unigene10902_Ganxin-203;Unigene30412_Ganxin-203;Unigene30409_Ganxin-203;Unigene969_Ganxin-203;Unigene50060_Ganxin-203;Unigene18843_Ganxin-203;Unigene22746_Ganxin-203;Unigene45741_Ganxin-203;Unigene22745_Ganxin-203;CL1172.Contig6_Ganxin-203;Unigene47200_Ganxin-203;Unigene39634_Ganxin-203;Unigene8641_Ganxin-203;Unigene8494_Ganxin-203;CL628.Contig1_Ganxin-203;Unigene43749_Ganxin-203;CL1622.Contig2_G…
molecular_function	channel regulator activity	1	Unigene46684_Ganxin-203
molecular_function	electron carrier activity	3	Unigene23867_Ganxin-203;Unigene23866_Ganxin-203;Unigene7347_Ganxin-203
molecular_function	nucleic acid binding transcription factor activity	3	Unigene43502_Ganxin-203;Unigene8347_Ganxin-203;Unigene7516_Ganxin-203
molecular_function	nutrient reservoir activity	2	CL2044.Contig1_Ganxin-203;Unigene18843_Ganxin-203
molecular_function	protein binding transcription factor activity	2	Unigene8347_Ganxin-203;Unigene45741_Ganxin-203
molecular_function	structural molecule activity	1	Unigene26494_Ganxin-203
molecular_function	transporter activity	14	CL4291.Contig1_Ganxin-203;CL6824.Contig1_Ganxin-203;Unigene8912_Ganxin-203;Unigene8913_Ganxin-203;CL597.Contig2_Ganxin-203;CL2537.Contig2_Ganxin-203;Unigene43906_Ganxin-203;Unigene34540_Ganxin-203;Unigene34536_Ganxin-203;Unigene30808_Ganxin-203;CL1163.Contig1_Ganxin-203;Unigene35858_Ganxin-203;Unigene33108_Ganxin-203;Unigene31829_Ganxin-203

## Sheet: GNN-vs-GHH.GO2gene
Ontology	Class	Numbers_of_GNN-vs-GHH	Genes_of_GNN-vs-GHH
biological_process	biological regulation	71	Unigene43081_Ganxin-203;Unigene43080_Ganxin-203;Unigene31372_Ganxin-203;Unigene39486_Ganxin-203;Unigene44646_Ganxin-203;Unigene28607_Ganxin-203;Unigene30808_Ganxin-203;CL3882.Contig1_Ganxin-203;Unigene43460_Ganxin-203;Unigene47276_Ganxin-203;Unigene43502_Ganxin-203;Unigene10295_Ganxin-203;Unigene45750_Ganxin-203;Unigene37095_Ganxin-203;Unigene6855_Ganxin-203;Unigene24495_Ganxin-203;Unigene16620_G…
biological_process	cellular component organization or biogenesis	51	Unigene1905_Ganxin-203;Unigene27770_Ganxin-203;Unigene25407_Ganxin-203;CL2459.Contig2_Ganxin-203;CL7357.Contig1_Ganxin-203;CL5831.Contig3_Ganxin-203;Unigene43245_Ganxin-203;Unigene28393_Ganxin-203;Unigene41422_Ganxin-203;Unigene28945_Ganxin-203;Unigene31305_Ganxin-203;Unigene1573_Ganxin-203;CL7307.Contig1_Ganxin-203;Unigene14928_Ganxin-203;Unigene16460_Ganxin-203;CL6505.Contig1_Ganxin-203;Unigene…
biological_process	cellular process	210	Unigene34529_Ganxin-203;Unigene49344_Ganxin-203;Unigene14928_Ganxin-203;CL3855.Contig2_Ganxin-203;Unigene1905_Ganxin-203;Unigene213_Ganxin-203;Unigene31372_Ganxin-203;Unigene39486_Ganxin-203;Unigene27770_Ganxin-203;Unigene16816_Ganxin-203;Unigene29846_Ganxin-203;Unigene36039_Ganxin-203;Unigene24352_Ganxin-203;Unigene36042_Ganxin-203;Unigene28606_Ganxin-203;CL4822.Contig1_Ganxin-203;Unigene38941_G…
biological_process	developmental process	54	Unigene43081_Ganxin-203;Unigene43080_Ganxin-203;CL3855.Contig2_Ganxin-203;Unigene36276_Ganxin-203;Unigene1699_Ganxin-203;Unigene1905_Ganxin-203;CL7153.Contig1_Ganxin-203;Unigene45750_Ganxin-203;Unigene45125_Ganxin-203;CL5162.Contig1_Ganxin-203;CL2537.Contig2_Ganxin-203;Unigene15686_Ganxin-203;Unigene16351_Ganxin-203;Unigene28945_Ganxin-203;Unigene31305_Ganxin-203;Unigene1573_Ganxin-203;Unigene164…
biological_process	establishment of localization	43	Unigene34529_Ganxin-203;Unigene49344_Ganxin-203;Unigene14928_Ganxin-203;CL1163.Contig1_Ganxin-203;CL1220.Contig4_Ganxin-203;CL1220.Contig1_Ganxin-203;Unigene213_Ganxin-203;Unigene8913_Ganxin-203;Unigene7095_Ganxin-203;Unigene43906_Ganxin-203;CL7307.Contig1_Ganxin-203;CL2537.Contig2_Ganxin-203;Unigene31372_Ganxin-203;CL4291.Contig1_Ganxin-203;Unigene42449_Ganxin-203;Unigene42451_Ganxin-203;Unigene…
biological_process	growth	11	Unigene33006_Ganxin-203;Unigene1379_Ganxin-203;Unigene33050_Ganxin-203;Unigene33053_Ganxin-203;Unigene19669_Ganxin-203;Unigene44034_Ganxin-203;CL6888.Contig1_Ganxin-203;CL7891.Contig2_Ganxin-203;CL1622.Contig2_Ganxin-203;CL3855.Contig2_Ganxin-203;CL4822.Contig1_Ganxin-203
biological_process	immune system process	10	Unigene31811_Ganxin-203;Unigene31813_Ganxin-203;Unigene19490_Ganxin-203;Unigene31812_Ganxin-203;CL7153.Contig1_Ganxin-203;CL1220.Contig4_Ganxin-203;Unigene49344_Ganxin-203;Unigene954_Ganxin-203;Unigene34529_Ganxin-203;Unigene14928_Ganxin-203
biological_process	localization	44	Unigene34529_Ganxin-203;Unigene49344_Ganxin-203;Unigene14928_Ganxin-203;CL1163.Contig1_Ganxin-203;CL1220.Contig4_Ganxin-203;CL1220.Contig1_Ganxin-203;Unigene213_Ganxin-203;Unigene8913_Ganxin-203;Unigene7095_Ganxin-203;Unigene43906_Ganxin-203;CL7307.Contig1_Ganxin-203;CL2537.Contig2_Ganxin-203;Unigene31372_Ganxin-203;CL4291.Contig1_Ganxin-203;Unigene42449_Ganxin-203;Unigene42451_Ganxin-203;Unigene…
biological_process	locomotion	1	CL1622.Contig2_Ganxin-203
biological_process	metabolic process	231	Unigene36281_Ganxin-203;Unigene36996_Ganxin-203;Unigene30844_Ganxin-203;Unigene31372_Ganxin-203;Unigene13390_Ganxin-203;Unigene45877_Ganxin-203;Unigene28760_Ganxin-203;Unigene32595_Ganxin-203;Unigene49131_Ganxin-203;Unigene213_Ganxin-203;Unigene16816_Ganxin-203;Unigene29846_Ganxin-203;Unigene36039_Ganxin-203;Unigene24352_Ganxin-203;Unigene36042_Ganxin-203;Unigene28606_Ganxin-203;CL4822.Contig1_Ga…
biological_process	multi-organism process	21	Unigene31811_Ganxin-203;Unigene31813_Ganxin-203;Unigene19490_Ganxin-203;Unigene31812_Ganxin-203;Unigene34529_Ganxin-203;Unigene27201_Ganxin-203;CL2537.Contig2_Ganxin-203;Unigene43081_Ganxin-203;Unigene49344_Ganxin-203;CL5831.Contig3_Ganxin-203;Unigene43080_Ganxin-203;CL7153.Contig1_Ganxin-203;Unigene30412_Ganxin-203;Unigene30409_Ganxin-203;Unigene969_Ganxin-203;Unigene7863_Ganxin-203;Unigene954_G…
biological_process	multicellular organismal process	51	Unigene43081_Ganxin-203;Unigene43080_Ganxin-203;CL3855.Contig2_Ganxin-203;Unigene1699_Ganxin-203;Unigene1905_Ganxin-203;CL7153.Contig1_Ganxin-203;Unigene45750_Ganxin-203;Unigene45125_Ganxin-203;CL5162.Contig1_Ganxin-203;Unigene36276_Ganxin-203;CL2537.Contig2_Ganxin-203;Unigene15686_Ganxin-203;Unigene16351_Ganxin-203;Unigene12007_Ganxin-203;Unigene28945_Ganxin-203;Unigene31305_Ganxin-203;Unigene15…
biological_process	negative regulation of biological process	21	Unigene33006_Ganxin-203;Unigene16460_Ganxin-203;Unigene43081_Ganxin-203;Unigene34529_Ganxin-203;Unigene49344_Ganxin-203;Unigene43080_Ganxin-203;Unigene15307_Ganxin-203;Unigene27326_Ganxin-203;Unigene33723_Ganxin-203;CL233.Contig1_Ganxin-203;Unigene27324_Ganxin-203;Unigene24561_Ganxin-203;Unigene27323_Ganxin-203;Unigene27327_Ganxin-203;Unigene27325_Ganxin-203;Unigene30412_Ganxin-203;Unigene30409_G…
biological_process	positive regulation of biological process	10	Unigene44646_Ganxin-203;Unigene28607_Ganxin-203;Unigene15307_Ganxin-203;Unigene47210_Ganxin-203;CL7153.Contig1_Ganxin-203;Unigene39632_Ganxin-203;CL5656.Contig3_Ganxin-203;Unigene213_Ganxin-203;CL4822.Contig1_Ganxin-203;Unigene14928_Ganxin-203
biological_process	regulation of biological process	67	Unigene43081_Ganxin-203;Unigene43080_Ganxin-203;Unigene31372_Ganxin-203;Unigene39486_Ganxin-203;Unigene44646_Ganxin-203;Unigene28607_Ganxin-203;Unigene30808_Ganxin-203;CL3882.Contig1_Ganxin-203;Unigene43460_Ganxin-203;Unigene47276_Ganxin-203;Unigene43502_Ganxin-203;Unigene10295_Ganxin-203;Unigene45750_Ganxin-203;Unigene37095_Ganxin-203;Unigene6855_Ganxin-203;Unigene24495_Ganxin-203;Unigene16620_G…
biological_process	reproduction	23	Unigene43081_Ganxin-203;Unigene43080_Ganxin-203;CL3855.Contig2_Ganxin-203;CL7153.Contig1_Ganxin-203;Unigene36276_Ganxin-203;Unigene16351_Ganxin-203;Unigene1699_Ganxin-203;Unigene16460_Ganxin-203;Unigene28577_Ganxin-203;Unigene39632_Ganxin-203;Unigene24377_Ganxin-203;CL1220.Contig4_Ganxin-203;CL1220.Contig1_Ganxin-203;Unigene11296_Ganxin-203;CL6848.Contig1_Ganxin-203;Unigene44705_Ganxin-203;Unigen…
biological_process	reproductive process	22	Unigene43081_Ganxin-203;Unigene43080_Ganxin-203;CL3855.Contig2_Ganxin-203;CL7153.Contig1_Ganxin-203;Unigene36276_Ganxin-203;Unigene16351_Ganxin-203;Unigene1699_Ganxin-203;Unigene16460_Ganxin-203;Unigene28577_Ganxin-203;Unigene39632_Ganxin-203;Unigene24377_Ganxin-203;CL1220.Contig4_Ganxin-203;CL1220.Contig1_Ganxin-203;Unigene11296_Ganxin-203;Unigene44705_Ganxin-203;Unigene38777_Ganxin-203;Unigene3…
biological_process	response to stimulus	115	Unigene43081_Ganxin-203;Unigene43080_Ganxin-203;CL628.Contig1_Ganxin-203;Unigene27491_Ganxin-203;Unigene213_Ganxin-203;CL2537.Contig2_Ganxin-203;Unigene29824_Ganxin-203;Unigene31372_Ganxin-203;Unigene39486_Ganxin-203;Unigene44646_Ganxin-203;Unigene28607_Ganxin-203;Unigene31811_Ganxin-203;Unigene31813_Ganxin-203;Unigene19490_Ganxin-203;Unigene31812_Ganxin-203;Unigene30808_Ganxin-203;CL3882.Contig1…
biological_process	rhythmic process	2	Unigene47666_Ganxin-203;Unigene40372_Ganxin-203
biological_process	signaling	17	Unigene31372_Ganxin-203;Unigene39486_Ganxin-203;Unigene44646_Ganxin-203;Unigene28607_Ganxin-203;Unigene30808_Ganxin-203;CL3882.Contig1_Ganxin-203;Unigene6047_Ganxin-203;Unigene6046_Ganxin-203;Unigene19669_Ganxin-203;Unigene34529_Ganxin-203;Unigene24335_Ganxin-203;CL7153.Contig1_Ganxin-203;Unigene44925_Ganxin-203;Unigene49344_Ganxin-203;CL4973.Contig3_Ganxin-203;CL5656.Contig3_Ganxin-203;Unigene62…
biological_process	single-organism process	125	Unigene43081_Ganxin-203;Unigene43080_Ganxin-203;Unigene34529_Ganxin-203;Unigene49344_Ganxin-203;Unigene14928_Ganxin-203;CL3855.Contig2_Ganxin-203;Unigene1699_Ganxin-203;Unigene1905_Ganxin-203;CL7153.Contig1_Ganxin-203;CL1163.Contig1_Ganxin-203;Unigene31372_Ganxin-203;Unigene39486_Ganxin-203;Unigene27770_Ganxin-203;Unigene25407_Ganxin-203;CL2459.Contig2_Ganxin-203;CL7357.Contig1_Ganxin-203;CL5831.…
cellular_component	cell	354	CL5226.Contig2_Ganxin-203;Unigene38444_Ganxin-203;Unigene47383_Ganxin-203;Unigene36281_Ganxin-203;Unigene1379_Ganxin-203;CL983.Contig4_Ganxin-203;Unigene36282_Ganxin-203;Unigene33050_Ganxin-203;Unigene45463_Ganxin-203;Unigene28760_Ganxin-203;CL8109.Contig1_Ganxin-203;Unigene7538_Ganxin-203;Unigene20452_Ganxin-203;Unigene33053_Ganxin-203;Unigene47301_Ganxin-203;CL8260.Contig1_Ganxin-203;Unigene484…
cellular_component	cell junction	34	Unigene7863_Ganxin-203;Unigene31577_Ganxin-203;CL1220.Contig4_Ganxin-203;Unigene19346_Ganxin-203;CL7891.Contig2_Ganxin-203;Unigene1379_Ganxin-203;Unigene26557_Ganxin-203;Unigene23838_Ganxin-203;CL983.Contig4_Ganxin-203;Unigene7463_Ganxin-203;Unigene49344_Ganxin-203;CL7307.Contig1_Ganxin-203;Unigene954_Ganxin-203;CL4822.Contig1_Ganxin-203;Unigene30808_Ganxin-203;CL2044.Contig1_Ganxin-203;CL8260.Co…
cellular_component	cell part	354	CL5226.Contig2_Ganxin-203;Unigene38444_Ganxin-203;Unigene47383_Ganxin-203;Unigene36281_Ganxin-203;Unigene1379_Ganxin-203;CL983.Contig4_Ganxin-203;Unigene36282_Ganxin-203;Unigene33050_Ganxin-203;Unigene45463_Ganxin-203;Unigene28760_Ganxin-203;CL8109.Contig1_Ganxin-203;Unigene7538_Ganxin-203;Unigene20452_Ganxin-203;Unigene33053_Ganxin-203;Unigene47301_Ganxin-203;CL8260.Contig1_Ganxin-203;Unigene484…
cellular_component	extracellular matrix	4	Unigene14707_Ganxin-203;Unigene42449_Ganxin-203;Unigene42451_Ganxin-203;Unigene39836_Ganxin-203
cellular_component	extracellular matrix part	3	Unigene42449_Ganxin-203;Unigene42451_Ganxin-203;Unigene39836_Ganxin-203
cellular_component	extracellular region	43	Unigene234_Ganxin-203;Unigene14707_Ganxin-203;Unigene36281_Ganxin-203;CL1220.Contig4_Ganxin-203;CL7891.Contig2_Ganxin-203;Unigene1379_Ganxin-203;Unigene41026_Ganxin-203;Unigene23838_Ganxin-203;Unigene11296_Ganxin-203;CL7929.Contig2_Ganxin-203;CL983.Contig4_Ganxin-203;CL7307.Contig1_Ganxin-203;CL7848.Contig2_Ganxin-203;CL2044.Contig1_Ganxin-203;Unigene27423_Ganxin-203;Unigene28577_Ganxin-203;Unige…
cellular_component	macromolecular complex	30	CL5226.Contig2_Ganxin-203;Unigene38444_Ganxin-203;Unigene47383_Ganxin-203;CL8260.Contig1_Ganxin-203;Unigene48439_Ganxin-203;Unigene213_Ganxin-203;Unigene50312_Ganxin-203;Unigene50899_Ganxin-203;Unigene26494_Ganxin-203;CL619.Contig2_Ganxin-203;Unigene25407_Ganxin-203;CL2459.Contig2_Ganxin-203;CL7357.Contig1_Ganxin-203;CL5831.Contig3_Ganxin-203;Unigene43245_Ganxin-203;Unigene28393_Ganxin-203;Unigen…
cellular_component	membrane	100	Unigene213_Ganxin-203;Unigene42449_Ganxin-203;Unigene42451_Ganxin-203;Unigene31577_Ganxin-203;Unigene36281_Ganxin-203;Unigene36039_Ganxin-203;CL1220.Contig4_Ganxin-203;Unigene1379_Ganxin-203;Unigene35256_Ganxin-203;Unigene26557_Ganxin-203;Unigene36042_Ganxin-203;CL983.Contig4_Ganxin-203;Unigene34529_Ganxin-203;CL7307.Contig1_Ganxin-203;Unigene28606_Ganxin-203;CL4822.Contig1_Ganxin-203;Unigene3080…
cellular_component	membrane part	48	Unigene213_Ganxin-203;Unigene42449_Ganxin-203;Unigene42451_Ganxin-203;CL4582.Contig2_Ganxin-203;Unigene35859_Ganxin-203;Unigene40403_Ganxin-203;Unigene36039_Ganxin-203;Unigene35256_Ganxin-203;Unigene36042_Ganxin-203;Unigene34529_Ganxin-203;CL4822.Contig1_Ganxin-203;Unigene38941_Ganxin-203;CL3855.Contig2_Ganxin-203;Unigene584_Ganxin-203;CL4291.Contig1_Ganxin-203;Unigene8913_Ganxin-203;Unigene45125…
cellular_component	membrane-enclosed lumen	18	CL4172.Contig3_Ganxin-203;CL4302.Contig5_Ganxin-203;Unigene39979_Ganxin-203;CL1220.Contig4_Ganxin-203;CL1141.Contig1_Ganxin-203;Unigene30753_Ganxin-203;CL1141.Contig6_Ganxin-203;Unigene12007_Ganxin-203;Unigene24377_Ganxin-203;CL5831.Contig3_Ganxin-203;Unigene33050_Ganxin-203;Unigene48439_Ganxin-203;Unigene47383_Ganxin-203;CL1141.Contig2_Ganxin-203;Unigene33053_Ganxin-203;Unigene28393_Ganxin-203;U…
cellular_component	organelle	312	Unigene36281_Ganxin-203;Unigene1379_Ganxin-203;CL983.Contig4_Ganxin-203;Unigene36282_Ganxin-203;Unigene33050_Ganxin-203;Unigene45463_Ganxin-203;Unigene28760_Ganxin-203;CL8109.Contig1_Ganxin-203;Unigene7538_Ganxin-203;Unigene20452_Ganxin-203;Unigene33053_Ganxin-203;Unigene47301_Ganxin-203;CL8260.Contig1_Ganxin-203;Unigene48439_Ganxin-203;Unigene213_Ganxin-203;CL1220.Contig4_Ganxin-203;CL7307.Conti…
cellular_component	organelle part	62	Unigene36281_Ganxin-203;Unigene1379_Ganxin-203;CL983.Contig4_Ganxin-203;Unigene36282_Ganxin-203;Unigene33050_Ganxin-203;Unigene45463_Ganxin-203;Unigene28760_Ganxin-203;CL8109.Contig1_Ganxin-203;Unigene7538_Ganxin-203;Unigene20452_Ganxin-203;Unigene33053_Ganxin-203;Unigene47301_Ganxin-203;CL8260.Contig1_Ganxin-203;Unigene48439_Ganxin-203;Unigene213_Ganxin-203;Unigene27770_Ganxin-203;Unigene25407_G…
cellular_component	symplast	34	Unigene7863_Ganxin-203;Unigene31577_Ganxin-203;CL1220.Contig4_Ganxin-203;Unigene19346_Ganxin-203;CL7891.Contig2_Ganxin-203;Unigene1379_Ganxin-203;Unigene26557_Ganxin-203;Unigene23838_Ganxin-203;CL983.Contig4_Ganxin-203;Unigene7463_Ganxin-203;Unigene49344_Ganxin-203;CL7307.Contig1_Ganxin-203;Unigene954_Ganxin-203;CL4822.Contig1_Ganxin-203;Unigene30808_Ganxin-203;CL2044.Contig1_Ganxin-203;CL8260.Co…
cellular_component	virion	2	Unigene38444_Ganxin-203;Unigene47383_Ganxin-203
cellular_component	virion part	2	Unigene38444_Ganxin-203;Unigene47383_Ganxin-203
molecular_function	antioxidant activity	7	Unigene6280_Ganxin-203;Unigene7382_Ganxin-203;CL3536.Contig1_Ganxin-203;Unigene29600_Ganxin-203;Unigene41981_Ganxin-203;Unigene29601_Ganxin-203;CL3298.Contig2_Ganxin-203
molecular_function	binding	189	CL1220.Contig4_Ganxin-203;CL1220.Contig1_Ganxin-203;CL7982.Contig1_Ganxin-203;CL7307.Contig1_Ganxin-203;Unigene22823_Ganxin-203;Unigene29824_Ganxin-203;Unigene43647_Ganxin-203;CL7856.Contig2_Ganxin-203;CL1054.Contig4_Ganxin-203;CL3855.Contig2_Ganxin-203;CL4172.Contig3_Ganxin-203;Unigene779_Ganxin-203;CL4302.Contig5_Ganxin-203;CL2788.Contig1_Ganxin-203;CL2030.Contig1_Ganxin-203;Unigene39979_Ganxin…
molecular_function	catalytic activity	179	Unigene6280_Ganxin-203;Unigene30415_Ganxin-203;Unigene30412_Ganxin-203;Unigene30409_Ganxin-203;Unigene969_Ganxin-203;CL7848.Contig2_Ganxin-203;Unigene36282_Ganxin-203;Unigene35256_Ganxin-203;CL905.Contig1_Ganxin-203;Unigene43772_Ganxin-203;Unigene26867_Ganxin-203;Unigene18056_Ganxin-203;Unigene22823_Ganxin-203;Unigene28525_Ganxin-203;Unigene45463_Ganxin-203;CL1172.Contig5_Ganxin-203;Unigene24069_…
molecular_function	channel regulator activity	1	Unigene46684_Ganxin-203
molecular_function	electron carrier activity	4	Unigene23867_Ganxin-203;Unigene12130_Ganxin-203;Unigene50899_Ganxin-203;Unigene23866_Ganxin-203
molecular_function	enzyme regulator activity	5	Unigene31740_Ganxin-203;Unigene31738_Ganxin-203;Unigene19669_Ganxin-203;Unigene7243_Ganxin-203;Unigene16830_Ganxin-203
molecular_function	metallochaperone activity	1	Unigene39055_Ganxin-203
molecular_function	molecular transducer activity	6	Unigene33006_Ganxin-203;Unigene44646_Ganxin-203;Unigene28607_Ganxin-203;Unigene31372_Ganxin-203;Unigene6047_Ganxin-203;Unigene6046_Ganxin-203
molecular_function	nucleic acid binding transcription factor activity	7	Unigene47276_Ganxin-203;Unigene43502_Ganxin-203;Unigene10295_Ganxin-203;Unigene24495_Ganxin-203;CL5656.Contig3_Ganxin-203;Unigene16620_Ganxin-203;Unigene42520_Ganxin-203
molecular_function	nutrient reservoir activity	3	Unigene14707_Ganxin-203;CL2044.Contig1_Ganxin-203;Unigene36215_Ganxin-203
molecular_function	protein binding transcription factor activity	1	Unigene213_Ganxin-203
molecular_function	receptor activity	3	Unigene31372_Ganxin-203;Unigene6047_Ganxin-203;Unigene6046_Ganxin-203
molecular_function	structural molecule activity	6	Unigene50312_Ganxin-203;Unigene50899_Ganxin-203;CL8260.Contig1_Ganxin-203;Unigene48439_Ganxin-203;Unigene26494_Ganxin-203;Unigene33050_Ganxin-203
molecular_function	transporter activity	20	CL4291.Contig1_Ganxin-203;Unigene8913_Ganxin-203;Unigene7095_Ganxin-203;CL2537.Contig2_Ganxin-203;Unigene43906_Ganxin-203;Unigene6047_Ganxin-203;Unigene6046_Ganxin-203;Unigene35859_Ganxin-203;Unigene30808_Ganxin-203;CL1163.Contig1_Ganxin-203;Unigene35858_Ganxin-203;Unigene19753_Ganxin-203;Unigene367_Ganxin-203;Unigene33108_Ganxin-203;Unigene1905_Ganxin-203;Unigene34529_Ganxin-203;CL7307.Contig1_G…

## Sheet: GNN-vs-GHN.GO2gene
Ontology	Class	Numbers_of_GNN-vs-GHN	Genes_of_GNN-vs-GHN
biological_process	biological regulation	15	Unigene36051_Ganxin-203;CL7333.Contig1_Ganxin-203;Unigene22837_Ganxin-203;Unigene14665_Ganxin-203;Unigene50084_Ganxin-203;Unigene50006_Ganxin-203;Unigene24335_Ganxin-203;Unigene46044_Ganxin-203;Unigene36782_Ganxin-203;Unigene28874_Ganxin-203;CL1246.Contig1_Ganxin-203;Unigene45193_Ganxin-203;Unigene40886_Ganxin-203;Unigene6280_Ganxin-203;Unigene37448_Ganxin-203
biological_process	cellular component organization or biogenesis	11	Unigene37626_Ganxin-203;Unigene27201_Ganxin-203;Unigene39993_Ganxin-203;Unigene37448_Ganxin-203;Unigene40886_Ganxin-203;Unigene44214_Ganxin-203;Unigene25490_Ganxin-203;Unigene32820_Ganxin-203;Unigene53453_Ganxin-203;CL1731.Contig1_Ganxin-203;Unigene22837_Ganxin-203
biological_process	cellular process	57	Unigene37626_Ganxin-203;Unigene14665_Ganxin-203;Unigene48696_Ganxin-203;Unigene5595_Ganxin-203;Unigene5596_Ganxin-203;Unigene8954_Ganxin-203;Unigene36051_Ganxin-203;CL7333.Contig1_Ganxin-203;Unigene22837_Ganxin-203;Unigene50084_Ganxin-203;Unigene50006_Ganxin-203;CL1336.Contig2_Ganxin-203;Unigene42135_Ganxin-203;CL1731.Contig1_Ganxin-203;Unigene29230_Ganxin-203;Unigene29232_Ganxin-203;Unigene29231…
biological_process	developmental process	10	Unigene36051_Ganxin-203;Unigene8954_Ganxin-203;Unigene30389_Ganxin-203;Unigene24335_Ganxin-203;CL7333.Contig1_Ganxin-203;Unigene40886_Ganxin-203;Unigene27201_Ganxin-203;Unigene37448_Ganxin-203;Unigene22837_Ganxin-203;Unigene39836_Ganxin-203
biological_process	establishment of localization	16	Unigene48696_Ganxin-203;Unigene5595_Ganxin-203;Unigene5596_Ganxin-203;Unigene44214_Ganxin-203;Unigene29230_Ganxin-203;Unigene29232_Ganxin-203;Unigene29231_Ganxin-203;Unigene584_Ganxin-203;Unigene30984_Ganxin-203;Unigene8264_Ganxin-203;Unigene35859_Ganxin-203;Unigene2009_Ganxin-203;Unigene37450_Ganxin-203;Unigene41787_Ganxin-203;Unigene47352_Ganxin-203;Unigene34644_Ganxin-203
biological_process	growth	1	Unigene40886_Ganxin-203
biological_process	localization	16	Unigene48696_Ganxin-203;Unigene5595_Ganxin-203;Unigene5596_Ganxin-203;Unigene44214_Ganxin-203;Unigene29230_Ganxin-203;Unigene29232_Ganxin-203;Unigene29231_Ganxin-203;Unigene584_Ganxin-203;Unigene30984_Ganxin-203;Unigene8264_Ganxin-203;Unigene35859_Ganxin-203;Unigene2009_Ganxin-203;Unigene37450_Ganxin-203;Unigene41787_Ganxin-203;Unigene47352_Ganxin-203;Unigene34644_Ganxin-203
biological_process	metabolic process	89	Unigene15672_Ganxin-203;Unigene5595_Ganxin-203;Unigene21054_Ganxin-203;Unigene6992_Ganxin-203;Unigene5596_Ganxin-203;Unigene10312_Ganxin-203;CL3982.Contig1_Ganxin-203;Unigene22745_Ganxin-203;Unigene27076_Ganxin-203;Unigene14665_Ganxin-203;Unigene30389_Ganxin-203;Unigene37626_Ganxin-203;Unigene8954_Ganxin-203;Unigene36051_Ganxin-203;CL7333.Contig1_Ganxin-203;Unigene22837_Ganxin-203;Unigene50084_Ga…
biological_process	multi-organism process	1	Unigene27201_Ganxin-203
biological_process	multicellular organismal process	8	Unigene36051_Ganxin-203;Unigene8954_Ganxin-203;Unigene30389_Ganxin-203;Unigene24335_Ganxin-203;CL7333.Contig1_Ganxin-203;Unigene37448_Ganxin-203;Unigene22837_Ganxin-203;Unigene39836_Ganxin-203
biological_process	positive regulation of biological process	1	Unigene40886_Ganxin-203
biological_process	regulation of biological process	14	Unigene36051_Ganxin-203;CL7333.Contig1_Ganxin-203;Unigene22837_Ganxin-203;Unigene14665_Ganxin-203;Unigene50084_Ganxin-203;Unigene50006_Ganxin-203;Unigene24335_Ganxin-203;Unigene46044_Ganxin-203;Unigene36782_Ganxin-203;Unigene28874_Ganxin-203;Unigene45193_Ganxin-203;Unigene40886_Ganxin-203;Unigene6280_Ganxin-203;Unigene37448_Ganxin-203
biological_process	reproduction	2	Unigene8954_Ganxin-203;CL7333.Contig1_Ganxin-203
biological_process	reproductive process	2	Unigene8954_Ganxin-203;CL7333.Contig1_Ganxin-203
biological_process	response to stimulus	21	Unigene14733_Ganxin-203;Unigene28060_Ganxin-203;Unigene42135_Ganxin-203;Unigene33815_Ganxin-203;Unigene8954_Ganxin-203;CL1336.Contig2_Ganxin-203;Unigene24335_Ganxin-203;Unigene27201_Ganxin-203;Unigene6280_Ganxin-203;CL8139.Contig1_Ganxin-203;Unigene47356_Ganxin-203;Unigene50084_Ganxin-203;Unigene14665_Ganxin-203;Unigene40886_Ganxin-203;Unigene25556_Ganxin-203;CL8009.Contig1_Ganxin-203;Unigene4457…
biological_process	rhythmic process	2	Unigene36051_Ganxin-203;CL7333.Contig1_Ganxin-203
biological_process	signaling	3	Unigene24335_Ganxin-203;Unigene40886_Ganxin-203;Unigene6280_Ganxin-203
biological_process	single-organism process	29	Unigene36051_Ganxin-203;Unigene48696_Ganxin-203;Unigene5595_Ganxin-203;Unigene5596_Ganxin-203;Unigene42135_Ganxin-203;Unigene8954_Ganxin-203;CL1731.Contig1_Ganxin-203;Unigene44214_Ganxin-203;Unigene29230_Ganxin-203;Unigene29232_Ganxin-203;Unigene29231_Ganxin-203;Unigene24335_Ganxin-203;Unigene30389_Ganxin-203;Unigene36782_Ganxin-203;Unigene28874_Ganxin-203;Unigene27201_Ganxin-203;Unigene39993_Gan…
cellular_component	cell	109	Unigene22745_Ganxin-203;Unigene15125_Ganxin-203;Unigene25490_Ganxin-203;Unigene48439_Ganxin-203;Unigene25491_Ganxin-203;Unigene53453_Ganxin-203;CL1731.Contig1_Ganxin-203;CL2500.Contig2_Ganxin-203;Unigene22980_Ganxin-203;Unigene23760_Ganxin-203;Unigene38315_Ganxin-203;Unigene46044_Ganxin-203;Unigene30389_Ganxin-203;Unigene29232_Ganxin-203;Unigene6829_Ganxin-203;Unigene44214_Ganxin-203;Unigene22084…
cellular_component	cell junction	7	CL1731.Contig1_Ganxin-203;CL2500.Contig2_Ganxin-203;Unigene48696_Ganxin-203;Unigene23760_Ganxin-203;Unigene47427_Ganxin-203;Unigene30389_Ganxin-203;Unigene36436_Ganxin-203
cellular_component	cell part	109	Unigene22745_Ganxin-203;Unigene15125_Ganxin-203;Unigene25490_Ganxin-203;Unigene48439_Ganxin-203;Unigene25491_Ganxin-203;Unigene53453_Ganxin-203;CL1731.Contig1_Ganxin-203;CL2500.Contig2_Ganxin-203;Unigene22980_Ganxin-203;Unigene23760_Ganxin-203;Unigene38315_Ganxin-203;Unigene46044_Ganxin-203;Unigene30389_Ganxin-203;Unigene29232_Ganxin-203;Unigene6829_Ganxin-203;Unigene44214_Ganxin-203;Unigene22084…
cellular_component	extracellular matrix	1	Unigene39836_Ganxin-203
cellular_component	extracellular matrix part	1	Unigene39836_Ganxin-203
cellular_component	extracellular region	5	Unigene30934_Ganxin-203;CL1742.Contig1_Ganxin-203;CL7929.Contig2_Ganxin-203;Unigene30931_Ganxin-203;CL4495.Contig1_Ganxin-203
cellular_component	macromolecular complex	19	Unigene15125_Ganxin-203;Unigene25490_Ganxin-203;Unigene48439_Ganxin-203;Unigene25491_Ganxin-203;Unigene53453_Ganxin-203;Unigene29232_Ganxin-203;Unigene44214_Ganxin-203;Unigene22084_Ganxin-203;Unigene16804_Ganxin-203;Unigene50899_Ganxin-203;Unigene30389_Ganxin-203;Unigene36436_Ganxin-203;CL1731.Contig1_Ganxin-203;Unigene27201_Ganxin-203;CL4582.Contig2_Ganxin-203;Unigene49660_Ganxin-203;Unigene2923…
cellular_component	membrane	46	CL1731.Contig1_Ganxin-203;Unigene48696_Ganxin-203;Unigene22980_Ganxin-203;Unigene37450_Ganxin-203;Unigene31187_Ganxin-203;Unigene39993_Ganxin-203;Unigene30389_Ganxin-203;Unigene36436_Ganxin-203;Unigene24335_Ganxin-203;Unigene6280_Ganxin-203;Unigene21983_Ganxin-203;Unigene44214_Ganxin-203;Unigene47356_Ganxin-203;Unigene7489_Ganxin-203;Unigene5595_Ganxin-203;CL1246.Contig1_Ganxin-203;Unigene44578_G…
cellular_component	membrane part	23	CL4582.Contig2_Ganxin-203;Unigene35859_Ganxin-203;Unigene40403_Ganxin-203;CL4767.Contig1_Ganxin-203;Unigene48696_Ganxin-203;Unigene2009_Ganxin-203;Unigene42258_Ganxin-203;Unigene37450_Ganxin-203;Unigene584_Ganxin-203;Unigene7148_Ganxin-203;Unigene39944_Ganxin-203;Unigene351_Ganxin-203;Unigene41787_Ganxin-203;Unigene6280_Ganxin-203;Unigene39993_Ganxin-203;Unigene36468_Ganxin-203;Unigene34644_Ganxi…
cellular_component	membrane-enclosed lumen	7	Unigene37626_Ganxin-203;Unigene22837_Ganxin-203;Unigene15125_Ganxin-203;Unigene48439_Ganxin-203;Unigene36436_Ganxin-203;Unigene29230_Ganxin-203;Unigene29231_Ganxin-203
cellular_component	organelle	104	Unigene22745_Ganxin-203;Unigene15125_Ganxin-203;Unigene25490_Ganxin-203;Unigene48439_Ganxin-203;Unigene25491_Ganxin-203;CL1731.Contig1_Ganxin-203;CL2500.Contig2_Ganxin-203;Unigene22980_Ganxin-203;Unigene23760_Ganxin-203;Unigene38315_Ganxin-203;Unigene29232_Ganxin-203;Unigene6829_Ganxin-203;Unigene44214_Ganxin-203;Unigene22084_Ganxin-203;Unigene16804_Ganxin-203;Unigene50899_Ganxin-203;Unigene30389…
cellular_component	organelle part	27	Unigene22745_Ganxin-203;Unigene15125_Ganxin-203;Unigene25490_Ganxin-203;Unigene48439_Ganxin-203;Unigene25491_Ganxin-203;Unigene29232_Ganxin-203;Unigene14665_Ganxin-203;Unigene6280_Ganxin-203;Unigene36436_Ganxin-203;Unigene37626_Ganxin-203;Unigene22837_Ganxin-203;CL1731.Contig1_Ganxin-203;Unigene27201_Ganxin-203;Unigene6829_Ganxin-203;Unigene16804_Ganxin-203;Unigene50899_Ganxin-203;Unigene49660_Ga…
cellular_component	symplast	7	CL1731.Contig1_Ganxin-203;CL2500.Contig2_Ganxin-203;Unigene48696_Ganxin-203;Unigene23760_Ganxin-203;Unigene47427_Ganxin-203;Unigene30389_Ganxin-203;Unigene36436_Ganxin-203
molecular_function	antioxidant activity	3	Unigene6280_Ganxin-203;Unigene25556_Ganxin-203;CL848.Contig1_Ganxin-203
molecular_function	binding	59	Unigene8264_Ganxin-203;Unigene37626_Ganxin-203;Unigene39318_Ganxin-203;Unigene37998_Ganxin-203;Unigene6280_Ganxin-203;Unigene25556_Ganxin-203;Unigene40142_Ganxin-203;CL848.Contig1_Ganxin-203;Unigene37997_Ganxin-203;Unigene37996_Ganxin-203;CL7040.Contig1_Ganxin-203;Unigene50084_Ganxin-203;Unigene2009_Ganxin-203;Unigene37450_Ganxin-203;Unigene36436_Ganxin-203;Unigene34644_Ganxin-203;Unigene39944_Ga…
molecular_function	catalytic activity	80	Unigene29230_Ganxin-203;Unigene29232_Ganxin-203;Unigene29231_Ganxin-203;Unigene6280_Ganxin-203;Unigene11554_Ganxin-203;Unigene22745_Ganxin-203;Unigene36051_Ganxin-203;CL3137.Contig1_Ganxin-203;Unigene41499_Ganxin-203;CL4429.Contig2_Ganxin-203;Unigene42063_Ganxin-203;Unigene5595_Ganxin-203;Unigene5596_Ganxin-203;Unigene6992_Ganxin-203;Unigene27076_Ganxin-203;Unigene31742_Ganxin-203;CL1246.Contig1_…
molecular_function	electron carrier activity	3	Unigene53453_Ganxin-203;Unigene16804_Ganxin-203;Unigene50899_Ganxin-203
molecular_function	enzyme regulator activity	1	Unigene14665_Ganxin-203
molecular_function	nucleic acid binding transcription factor activity	2	Unigene22837_Ganxin-203;Unigene50084_Ganxin-203
molecular_function	nutrient reservoir activity	2	CL2500.Contig2_Ganxin-203;Unigene23760_Ganxin-203
molecular_function	structural molecule activity	12	Unigene22084_Ganxin-203;Unigene16804_Ganxin-203;Unigene50899_Ganxin-203;Unigene29230_Ganxin-203;Unigene29232_Ganxin-203;Unigene15125_Ganxin-203;Unigene25490_Ganxin-203;Unigene48439_Ganxin-203;Unigene25491_Ganxin-203;Unigene36436_Ganxin-203;Unigene29231_Ganxin-203;CL1731.Contig1_Ganxin-203
molecular_function	transporter activity	10	Unigene29230_Ganxin-203;Unigene29232_Ganxin-203;Unigene29231_Ganxin-203;Unigene5595_Ganxin-203;Unigene5596_Ganxin-203;Unigene44214_Ganxin-203;Unigene35859_Ganxin-203;Unigene41787_Ganxin-203;Unigene48696_Ganxin-203;Unigene584_Ganxin-203

## Sheet: GNN-vs-GNH.GO2gene
Ontology	Class	Numbers_of_GNN-vs-GNH	Genes_of_GNN-vs-GNH
biological_process	biological regulation	34	Unigene39021_Ganxin-203;Unigene31372_Ganxin-203;Unigene28607_Ganxin-203;Unigene30808_Ganxin-203;CL3882.Contig1_Ganxin-203;Unigene43502_Ganxin-203;Unigene42192_Ganxin-203;Unigene37095_Ganxin-203;Unigene22837_Ganxin-203;Unigene50084_Ganxin-203;Unigene7516_Ganxin-203;Unigene50006_Ganxin-203;Unigene17612_Ganxin-203;Unigene9672_Ganxin-203;Unigene45151_Ganxin-203;Unigene24335_Ganxin-203;Unigene33723_Ga…
biological_process	cellular component organization or biogenesis	37	Unigene27770_Ganxin-203;CL850.Contig1_Ganxin-203;CL2459.Contig2_Ganxin-203;CL7357.Contig1_Ganxin-203;CL5831.Contig3_Ganxin-203;Unigene28945_Ganxin-203;Unigene31305_Ganxin-203;Unigene1573_Ganxin-203;CL7307.Contig1_Ganxin-203;Unigene17612_Ganxin-203;CL2576.Contig1_Ganxin-203;Unigene29793_Ganxin-203;Unigene28093_Ganxin-203;Unigene34333_Ganxin-203;Unigene27201_Ganxin-203;CL4868.Contig2_Ganxin-203;Uni…
biological_process	cellular process	135	Unigene31372_Ganxin-203;Unigene27770_Ganxin-203;Unigene7030_Ganxin-203;Unigene28606_Ganxin-203;CL2459.Contig2_Ganxin-203;CL7357.Contig1_Ganxin-203;CL5831.Contig3_Ganxin-203;CL4973.Contig3_Ganxin-203;Unigene28607_Ganxin-203;CL1220.Contig1_Ganxin-203;Unigene30808_Ganxin-203;CL3882.Contig1_Ganxin-203;Unigene39433_Ganxin-203;Unigene22473_Ganxin-203;Unigene42383_Ganxin-203;Unigene41816_Ganxin-203;Unig…
biological_process	developmental process	35	Unigene1699_Ganxin-203;CL5162.Contig1_Ganxin-203;Unigene6849_Ganxin-203;CL2537.Contig2_Ganxin-203;Unigene16351_Ganxin-203;Unigene28945_Ganxin-203;Unigene31305_Ganxin-203;Unigene1573_Ganxin-203;Unigene17612_Ganxin-203;Unigene41816_Ganxin-203;Unigene28577_Ganxin-203;CL850.Contig1_Ganxin-203;CL1220.Contig1_Ganxin-203;Unigene45151_Ganxin-203;Unigene24335_Ganxin-203;Unigene34001_Ganxin-203;CL1622.Cont…
biological_process	establishment of localization	32	CL1220.Contig1_Ganxin-203;Unigene8912_Ganxin-203;Unigene8913_Ganxin-203;Unigene7095_Ganxin-203;Unigene43906_Ganxin-203;CL7307.Contig1_Ganxin-203;Unigene1820_Ganxin-203;Unigene39021_Ganxin-203;CL2537.Contig2_Ganxin-203;Unigene31372_Ganxin-203;Unigene42451_Ganxin-203;Unigene28093_Ganxin-203;Unigene29793_Ganxin-203;Unigene44214_Ganxin-203;Unigene29230_Ganxin-203;Unigene29232_Ganxin-203;Unigene29231_…
biological_process	growth	6	Unigene28093_Ganxin-203;Unigene1379_Ganxin-203;Unigene33050_Ganxin-203;Unigene40886_Ganxin-203;Unigene6849_Ganxin-203;CL1622.Contig2_Ganxin-203
biological_process	immune system process	1	Unigene17612_Ganxin-203
biological_process	localization	34	CL1220.Contig1_Ganxin-203;Unigene8912_Ganxin-203;Unigene8913_Ganxin-203;Unigene7095_Ganxin-203;Unigene43906_Ganxin-203;CL7307.Contig1_Ganxin-203;Unigene1820_Ganxin-203;Unigene39021_Ganxin-203;CL2537.Contig2_Ganxin-203;Unigene31372_Ganxin-203;Unigene42451_Ganxin-203;Unigene28093_Ganxin-203;Unigene29793_Ganxin-203;Unigene44214_Ganxin-203;Unigene29230_Ganxin-203;Unigene29232_Ganxin-203;Unigene29231_…
biological_process	locomotion	1	CL1622.Contig2_Ganxin-203
biological_process	metabolic process	155	Unigene36281_Ganxin-203;Unigene24566_Ganxin-203;CL3012.Contig2_Ganxin-203;Unigene31372_Ganxin-203;Unigene48313_Ganxin-203;Unigene21054_Ganxin-203;Unigene24474_Ganxin-203;Unigene28760_Ganxin-203;Unigene29239_Ganxin-203;Unigene32595_Ganxin-203;Unigene7802_Ganxin-203;CL5895.Contig4_Ganxin-203;Unigene7030_Ganxin-203;Unigene28606_Ganxin-203;CL2459.Contig2_Ganxin-203;CL7357.Contig1_Ganxin-203;CL5831.Co…
biological_process	multi-organism process	9	Unigene17612_Ganxin-203;Unigene27201_Ganxin-203;CL2537.Contig2_Ganxin-203;Unigene39021_Ganxin-203;CL5831.Contig3_Ganxin-203;Unigene969_Ganxin-203;Unigene7863_Ganxin-203;CL1622.Contig2_Ganxin-203;Unigene46684_Ganxin-203
biological_process	multicellular organismal process	32	Unigene1699_Ganxin-203;CL5162.Contig1_Ganxin-203;Unigene6849_Ganxin-203;CL2537.Contig2_Ganxin-203;Unigene16351_Ganxin-203;Unigene12007_Ganxin-203;Unigene28945_Ganxin-203;Unigene31305_Ganxin-203;Unigene1573_Ganxin-203;Unigene17612_Ganxin-203;Unigene41816_Ganxin-203;Unigene28577_Ganxin-203;CL850.Contig1_Ganxin-203;CL1220.Contig1_Ganxin-203;Unigene45151_Ganxin-203;Unigene24335_Ganxin-203;CL1622.Cont…
biological_process	negative regulation of biological process	6	Unigene17612_Ganxin-203;Unigene33723_Ganxin-203;Unigene27324_Ganxin-203;Unigene27323_Ganxin-203;CL377.Contig1_Ganxin-203;Unigene969_Ganxin-203
biological_process	positive regulation of biological process	2	Unigene28607_Ganxin-203;Unigene40886_Ganxin-203
biological_process	regulation of biological process	32	Unigene31372_Ganxin-203;Unigene28607_Ganxin-203;Unigene30808_Ganxin-203;CL3882.Contig1_Ganxin-203;Unigene43502_Ganxin-203;Unigene42192_Ganxin-203;Unigene37095_Ganxin-203;Unigene22837_Ganxin-203;Unigene50084_Ganxin-203;Unigene7516_Ganxin-203;Unigene50006_Ganxin-203;Unigene17612_Ganxin-203;Unigene9672_Ganxin-203;Unigene45151_Ganxin-203;Unigene24335_Ganxin-203;Unigene33723_Ganxin-203;Unigene27324_Ga…
biological_process	reproduction	10	Unigene16351_Ganxin-203;Unigene1699_Ganxin-203;Unigene17612_Ganxin-203;Unigene41816_Ganxin-203;Unigene28577_Ganxin-203;CL850.Contig1_Ganxin-203;CL1220.Contig1_Ganxin-203;Unigene969_Ganxin-203;CL5831.Contig3_Ganxin-203;CL1622.Contig2_Ganxin-203
biological_process	reproductive process	10	Unigene16351_Ganxin-203;Unigene1699_Ganxin-203;Unigene17612_Ganxin-203;Unigene41816_Ganxin-203;Unigene28577_Ganxin-203;CL850.Contig1_Ganxin-203;CL1220.Contig1_Ganxin-203;Unigene969_Ganxin-203;CL5831.Contig3_Ganxin-203;CL1622.Contig2_Ganxin-203
biological_process	response to stimulus	70	CL628.Contig1_Ganxin-203;Unigene27491_Ganxin-203;CL2537.Contig2_Ganxin-203;Unigene17612_Ganxin-203;Unigene31372_Ganxin-203;Unigene28607_Ganxin-203;Unigene30808_Ganxin-203;CL3882.Contig1_Ganxin-203;CL2576.Contig1_Ganxin-203;Unigene14733_Ganxin-203;Unigene12007_Ganxin-203;Unigene7386_Ganxin-203;Unigene43502_Ganxin-203;Unigene33981_Ganxin-203;Unigene15014_Ganxin-203;Unigene28060_Ganxin-203;CL1220.Co…
biological_process	rhythmic process	2	Unigene47666_Ganxin-203;CL377.Contig1_Ganxin-203
biological_process	signaling	10	Unigene31372_Ganxin-203;Unigene28607_Ganxin-203;Unigene30808_Ganxin-203;CL3882.Contig1_Ganxin-203;Unigene45151_Ganxin-203;Unigene24335_Ganxin-203;CL4973.Contig3_Ganxin-203;Unigene42192_Ganxin-203;Unigene40886_Ganxin-203;Unigene6280_Ganxin-203
biological_process	single-organism process	79	Unigene1699_Ganxin-203;Unigene31372_Ganxin-203;Unigene27770_Ganxin-203;CL2459.Contig2_Ganxin-203;CL7357.Contig1_Ganxin-203;CL5831.Contig3_Ganxin-203;CL4973.Contig3_Ganxin-203;Unigene28607_Ganxin-203;CL5162.Contig1_Ganxin-203;Unigene6849_Ganxin-203;CL1220.Contig1_Ganxin-203;Unigene30808_Ganxin-203;CL3882.Contig1_Ganxin-203;Unigene39433_Ganxin-203;Unigene22473_Ganxin-203;CL2537.Contig2_Ganxin-203;U…
cellular_component	cell	248	Unigene49141_Ganxin-203;Unigene38444_Ganxin-203;Unigene36281_Ganxin-203;Unigene1379_Ganxin-203;Unigene41816_Ganxin-203;Unigene33050_Ganxin-203;Unigene28760_Ganxin-203;CL8109.Contig1_Ganxin-203;Unigene7538_Ganxin-203;Unigene39021_Ganxin-203;Unigene15125_Ganxin-203;Unigene48439_Ganxin-203;Unigene53453_Ganxin-203;Unigene42451_Ganxin-203;CL1731.Contig1_Ganxin-203;CL2500.Contig2_Ganxin-203;CL7307.Cont…
cellular_component	cell junction	21	Unigene7863_Ganxin-203;Unigene8912_Ganxin-203;Unigene17612_Ganxin-203;CL1731.Contig1_Ganxin-203;Unigene1379_Ganxin-203;CL2500.Contig2_Ganxin-203;Unigene50059_Ganxin-203;CL7307.Contig1_Ganxin-203;Unigene30808_Ganxin-203;Unigene8913_Ganxin-203;Unigene39021_Ganxin-203;Unigene23760_Ganxin-203;Unigene23761_Ganxin-203;Unigene47427_Ganxin-203;Unigene33050_Ganxin-203;CL3882.Contig1_Ganxin-203;Unigene3643…
cellular_component	cell part	248	Unigene49141_Ganxin-203;Unigene38444_Ganxin-203;Unigene36281_Ganxin-203;Unigene1379_Ganxin-203;Unigene41816_Ganxin-203;Unigene33050_Ganxin-203;Unigene28760_Ganxin-203;CL8109.Contig1_Ganxin-203;Unigene7538_Ganxin-203;Unigene39021_Ganxin-203;Unigene15125_Ganxin-203;Unigene48439_Ganxin-203;Unigene53453_Ganxin-203;Unigene42451_Ganxin-203;CL1731.Contig1_Ganxin-203;CL2500.Contig2_Ganxin-203;CL7307.Cont…
cellular_component	extracellular matrix	3	Unigene39021_Ganxin-203;Unigene42451_Ganxin-203;Unigene39836_Ganxin-203
cellular_component	extracellular matrix part	3	Unigene39021_Ganxin-203;Unigene42451_Ganxin-203;Unigene39836_Ganxin-203
cellular_component	extracellular region	12	Unigene30934_Ganxin-203;Unigene36281_Ganxin-203;Unigene1379_Ganxin-203;CL7929.Contig2_Ganxin-203;Unigene41816_Ganxin-203;CL7307.Contig1_Ganxin-203;Unigene28577_Ganxin-203;CL1220.Contig1_Ganxin-203;Unigene7863_Ganxin-203;Unigene16848_Ganxin-203;Unigene33108_Ganxin-203;Unigene46684_Ganxin-203
cellular_component	macromolecular complex	28	Unigene49141_Ganxin-203;Unigene38444_Ganxin-203;Unigene15125_Ganxin-203;Unigene48439_Ganxin-203;Unigene53453_Ganxin-203;Unigene29232_Ganxin-203;Unigene44214_Ganxin-203;Unigene16804_Ganxin-203;Unigene50312_Ganxin-203;Unigene50899_Ganxin-203;Unigene45301_Ganxin-203;Unigene26494_Ganxin-203;CL2459.Contig2_Ganxin-203;CL7357.Contig1_Ganxin-203;CL5831.Contig3_Ganxin-203;Unigene17612_Ganxin-203;Unigene36…
cellular_component	membrane	70	Unigene42451_Ganxin-203;Unigene36281_Ganxin-203;CL1731.Contig1_Ganxin-203;Unigene1379_Ganxin-203;CL4868.Contig2_Ganxin-203;CL7307.Contig1_Ganxin-203;Unigene28606_Ganxin-203;Unigene7030_Ganxin-203;Unigene28093_Ganxin-203;Unigene22980_Ganxin-203;Unigene30808_Ganxin-203;Unigene37450_Ganxin-203;Unigene24207_Ganxin-203;Unigene39021_Ganxin-203;Unigene50063_Ganxin-203;Unigene33050_Ganxin-203;Unigene1820…
cellular_component	membrane part	37	Unigene42451_Ganxin-203;Unigene9672_Ganxin-203;CL4582.Contig2_Ganxin-203;Unigene8912_Ganxin-203;Unigene35859_Ganxin-203;Unigene40403_Ganxin-203;CL979.Contig2_Ganxin-203;CL4868.Contig2_Ganxin-203;Unigene7030_Ganxin-203;Unigene42258_Ganxin-203;Unigene37450_Ganxin-203;Unigene584_Ganxin-203;Unigene8913_Ganxin-203;Unigene39021_Ganxin-203;Unigene7148_Ganxin-203;Unigene39055_Ganxin-203;CL2537.Contig2_Ga…
cellular_component	membrane-enclosed lumen	14	Unigene17612_Ganxin-203;CL4172.Contig3_Ganxin-203;CL1141.Contig1_Ganxin-203;Unigene22837_Ganxin-203;CL1141.Contig6_Ganxin-203;Unigene12007_Ganxin-203;CL5831.Contig3_Ganxin-203;Unigene15125_Ganxin-203;Unigene33050_Ganxin-203;Unigene48439_Ganxin-203;Unigene36436_Ganxin-203;CL1141.Contig2_Ganxin-203;Unigene29230_Ganxin-203;Unigene29231_Ganxin-203
cellular_component	organelle	224	Unigene36281_Ganxin-203;Unigene1379_Ganxin-203;Unigene41816_Ganxin-203;Unigene33050_Ganxin-203;Unigene28760_Ganxin-203;CL8109.Contig1_Ganxin-203;Unigene7538_Ganxin-203;Unigene39021_Ganxin-203;Unigene15125_Ganxin-203;Unigene48439_Ganxin-203;CL1731.Contig1_Ganxin-203;CL2500.Contig2_Ganxin-203;CL7307.Contig1_Ganxin-203;Unigene22980_Ganxin-203;Unigene30808_Ganxin-203;Unigene23760_Ganxin-203;Unigene23…
cellular_component	organelle part	50	Unigene36281_Ganxin-203;Unigene1379_Ganxin-203;Unigene41816_Ganxin-203;Unigene33050_Ganxin-203;Unigene28760_Ganxin-203;CL8109.Contig1_Ganxin-203;Unigene7538_Ganxin-203;Unigene15125_Ganxin-203;Unigene48439_Ganxin-203;Unigene29232_Ganxin-203;Unigene27770_Ganxin-203;CL2459.Contig2_Ganxin-203;CL7357.Contig1_Ganxin-203;CL5831.Contig3_Ganxin-203;Unigene17612_Ganxin-203;Unigene6280_Ganxin-203;Unigene212…
cellular_component	symplast	21	Unigene7863_Ganxin-203;Unigene8912_Ganxin-203;Unigene17612_Ganxin-203;CL1731.Contig1_Ganxin-203;Unigene1379_Ganxin-203;CL2500.Contig2_Ganxin-203;Unigene50059_Ganxin-203;CL7307.Contig1_Ganxin-203;Unigene30808_Ganxin-203;Unigene8913_Ganxin-203;Unigene39021_Ganxin-203;Unigene23760_Ganxin-203;Unigene23761_Ganxin-203;Unigene47427_Ganxin-203;Unigene33050_Ganxin-203;CL3882.Contig1_Ganxin-203;Unigene3643…
cellular_component	virion	1	Unigene38444_Ganxin-203
cellular_component	virion part	1	Unigene38444_Ganxin-203
molecular_function	antioxidant activity	4	Unigene6280_Ganxin-203;Unigene35354_Ganxin-203;Unigene41979_Ganxin-203;CL3536.Contig1_Ganxin-203
molecular_function	binding	125	CL1220.Contig1_Ganxin-203;CL7307.Contig1_Ganxin-203;Unigene28093_Ganxin-203;Unigene9672_Ganxin-203;Unigene43647_Ganxin-203;CL8171.Contig1_Ganxin-203;CL7856.Contig2_Ganxin-203;CL1054.Contig4_Ganxin-203;CL4172.Contig3_Ganxin-203;CL2788.Contig1_Ganxin-203;Unigene47203_Ganxin-203;Unigene38444_Ganxin-203;Unigene6_Ganxin-203;Unigene35354_Ganxin-203;Unigene5252_Ganxin-203;Unigene31305_Ganxin-203;Unigene…
molecular_function	catalytic activity	136	Unigene10902_Ganxin-203;Unigene29230_Ganxin-203;Unigene29232_Ganxin-203;Unigene1820_Ganxin-203;Unigene29231_Ganxin-203;Unigene6280_Ganxin-203;Unigene30415_Ganxin-203;Unigene969_Ganxin-203;Unigene30886_Ganxin-203;Unigene34333_Ganxin-203;Unigene39091_Ganxin-203;Unigene47592_Ganxin-203;Unigene43060_Ganxin-203;CL377.Contig1_Ganxin-203;Unigene26047_Ganxin-203;CL2460.Contig1_Ganxin-203;CL4429.Contig2_G…
molecular_function	channel regulator activity	1	Unigene46684_Ganxin-203
molecular_function	electron carrier activity	5	Unigene53453_Ganxin-203;Unigene9672_Ganxin-203;Unigene12130_Ganxin-203;Unigene16804_Ganxin-203;Unigene50899_Ganxin-203
molecular_function	enzyme regulator activity	1	Unigene45151_Ganxin-203
molecular_function	metallochaperone activity	1	Unigene39055_Ganxin-203
molecular_function	molecular transducer activity	2	Unigene28607_Ganxin-203;Unigene31372_Ganxin-203
molecular_function	nucleic acid binding transcription factor activity	4	Unigene43502_Ganxin-203;Unigene22837_Ganxin-203;Unigene50084_Ganxin-203;Unigene7516_Ganxin-203
molecular_function	nutrient reservoir activity	3	CL2500.Contig2_Ganxin-203;Unigene23760_Ganxin-203;Unigene23761_Ganxin-203
molecular_function	receptor activity	1	Unigene31372_Ganxin-203
molecular_function	structural molecule activity	13	Unigene16804_Ganxin-203;Unigene50312_Ganxin-203;Unigene50899_Ganxin-203;Unigene29230_Ganxin-203;Unigene29232_Ganxin-203;Unigene15125_Ganxin-203;Unigene45301_Ganxin-203;Unigene48439_Ganxin-203;Unigene26494_Ganxin-203;Unigene36436_Ganxin-203;Unigene29231_Ganxin-203;CL1731.Contig1_Ganxin-203;Unigene33050_Ganxin-203
molecular_function	transporter activity	21	Unigene29230_Ganxin-203;Unigene29232_Ganxin-203;Unigene1820_Ganxin-203;Unigene29231_Ganxin-203;Unigene7030_Ganxin-203;Unigene8912_Ganxin-203;Unigene8913_Ganxin-203;Unigene7095_Ganxin-203;CL2537.Contig2_Ganxin-203;Unigene44214_Ganxin-203;Unigene18094_Ganxin-203;Unigene43906_Ganxin-203;Unigene39021_Ganxin-203;Unigene35859_Ganxin-203;Unigene17612_Ganxin-203;Unigene30808_Ganxin-203;Unigene33108_Ganxi…
