# Supplementary material for: Using RNA-seq to Profile Gene Expression of Spikelet Development in Response to Temperature and Nitrogen during Meiosis in Rice (Oryza sativa L.)
Source: PLoS One. 2015 Dec 29;10(12):e0145532. doi: 10.1371/journal.pone.0145532 (PMC4694716; doi:10.1371/journal.pone.0145532)
Supplement: S9 Table — (XLS) [file pone.0145532.s020.xls]

## Sheet: GHN-vs-GHH
#	Pathway	DEGs with pathway annotation (564)	All genes with pathway annotation (31311)	Pvalue	Qvalue	Pathway ID	Differentially expressed genes
1	mRNA surveillance pathway	113 (20.04%)	3289 (10.5%)	1.09568e-11	9.42289e-10	ko03015	Unigene7386_Ganxin-203, Unigene7863_Ganxin-203, Unigene44882_Ganxin-203, Unigene1331_Ganxin-203, CL3631.Contig1_Ganxin-203, Unigene16663_Ganxin-203, Unigene14707_Ganxin-203, Unigene155_Ganxin-203, Unigene42300_Ganxin-203, Unigene15469_Ganxin-203, Unigene14438_Ganxin-203, Unigene41485_Ganxin-203, Unigene14296_Ganxin-203, Unigene13389_Ganxin-203, CL3436.Contig1_Ganxin-203, Unigene26557_Ganxin-203, …
2	RNA transport	118 (20.92%)	3774 (12.05%)	1.21495e-09	5.22427e-08	ko03013	Unigene7386_Ganxin-203, Unigene7863_Ganxin-203, Unigene13920_Ganxin-203, Unigene44882_Ganxin-203, Unigene1331_Ganxin-203, CL3631.Contig1_Ganxin-203, Unigene16663_Ganxin-203, Unigene14707_Ganxin-203, Unigene155_Ganxin-203, Unigene42300_Ganxin-203, Unigene15469_Ganxin-203, Unigene14438_Ganxin-203, Unigene41485_Ganxin-203, Unigene13616_Ganxin-203, Unigene14296_Ganxin-203, Unigene13389_Ganxin-203, Un…
3	Phenylalanine metabolism	19 (3.37%)	270 (0.86%)	5.49536e-07	1.57534e-05	ko00360	Unigene37657_Ganxin-203, Unigene7382_Ganxin-203, Unigene28945_Ganxin-203, CL3298.Contig1_Ganxin-203, CL2771.Contig1_Ganxin-203, Unigene38447_Ganxin-203, CL3536.Contig1_Ganxin-203, Unigene45346_Ganxin-203, Unigene37656_Ganxin-203, Unigene24673_Ganxin-203, Unigene27054_Ganxin-203, Unigene29217_Ganxin-203, Unigene29600_Ganxin-203, Unigene37659_Ganxin-203, Unigene41981_Ganxin-203, Unigene41971_Ganxin…
4	Cutin, suberine and wax biosynthesis	12 (2.13%)	137 (0.44%)	7.49941e-06	0.000161237	ko00073	CL2298.Contig2_Ganxin-203, CL5681.Contig2_Ganxin-203, Unigene44341_Ganxin-203, Unigene44325_Ganxin-203, Unigene43647_Ganxin-203, Unigene31305_Ganxin-203, CL7856.Contig2_Ganxin-203, Unigene44342_Ganxin-203, CL1054.Contig2_Ganxin-203, CL1054.Contig4_Ganxin-203, Unigene44326_Ganxin-203, Unigene44338_Ganxin-203
5	Metabolic pathways	202 (35.82%)	8697 (27.78%)	1.62491e-05	0.000279485	ko01100	Unigene7386_Ganxin-203, Unigene14030_Ganxin-203, Unigene37250_Ganxin-203, Unigene234_Ganxin-203, Unigene13257_Ganxin-203, CL8280.Contig2_Ganxin-203, CL2298.Contig2_Ganxin-203, Unigene37657_Ganxin-203, CL2683.Contig2_Ganxin-203, Unigene7382_Ganxin-203, Unigene38600_Ganxin-203, CL3952.Contig2_Ganxin-203, Unigene14707_Ganxin-203, Unigene14715_Ganxin-203, CL5877.Contig2_Ganxin-203, Unigene45823_Ganxi…
6	Phenylpropanoid biosynthesis	24 (4.26%)	506 (1.62%)	1.96786e-05	0.00028206	ko00940	Unigene13257_Ganxin-203, Unigene37657_Ganxin-203, Unigene7382_Ganxin-203, Unigene28945_Ganxin-203, CL3298.Contig1_Ganxin-203, Unigene28123_Ganxin-203, Unigene11296_Ganxin-203, CL2771.Contig1_Ganxin-203, Unigene47200_Ganxin-203, Unigene38447_Ganxin-203, CL3536.Contig1_Ganxin-203, Unigene45346_Ganxin-203, Unigene37656_Ganxin-203, Unigene24673_Ganxin-203, Unigene27054_Ganxin-203, Unigene29217_Ganxin…
7	Circadian rhythm - mammal	7 (1.24%)	54 (0.17%)	5.04424e-05	0.00061972	ko04710	Unigene8892_Ganxin-203, Unigene27454_Ganxin-203, CL3844.Contig1_Ganxin-203, Unigene30753_Ganxin-203, Unigene24377_Ganxin-203, CL8287.Contig1_Ganxin-203, Unigene30754_Ganxin-203
8	Biosynthesis of unsaturated fatty acids	8 (1.42%)	80 (0.26%)	9.80096e-05	0.0010536	ko01040	Unigene36669_Ganxin-203, Unigene35256_Ganxin-203, CL6339.Contig2_Ganxin-203, Unigene45125_Ganxin-203, Unigene15686_Ganxin-203, CL8109.Contig1_Ganxin-203, CL7666.Contig2_Ganxin-203, CL8042.Contig1_Ganxin-203
9	Other glycan degradation	12 (2.13%)	194 (0.62%)	0.000224783	0.00214793	ko00511	Unigene234_Ganxin-203, CL5621.Contig1_Ganxin-203, Unigene46418_Ganxin-203, Unigene35109_Ganxin-203, Unigene47204_Ganxin-203, CL4434.Contig1_Ganxin-203, CL1742.Contig3_Ganxin-203, CL4137.Contig2_Ganxin-203, CL3027.Contig1_Ganxin-203, CL2263.Contig2_Ganxin-203, Unigene30795_Ganxin-203, Unigene1252_Ganxin-203
10	Cysteine and methionine metabolism	13 (2.3%)	251 (0.8%)	0.000689087	0.00592615	ko00270	Unigene38355_Ganxin-203, Unigene38581_Ganxin-203, Unigene30415_Ganxin-203, Unigene30412_Ganxin-203, CL3940.Contig2_Ganxin-203, Unigene30230_Ganxin-203, Unigene37674_Ganxin-203, Unigene42736_Ganxin-203, Unigene22781_Ganxin-203, Unigene45463_Ganxin-203, Unigene7562_Ganxin-203, Unigene30409_Ganxin-203, Unigene969_Ganxin-203
11	Ubiquitin mediated proteolysis	20 (3.55%)	496 (1.58%)	0.000769289	0.00601444	ko04120	Unigene8892_Ganxin-203, Unigene22504_Ganxin-203, Unigene9741_Ganxin-203, Unigene36042_Ganxin-203, CL3844.Contig1_Ganxin-203, Unigene32530_Ganxin-203, Unigene30753_Ganxin-203, CL4822.Contig1_Ganxin-203, Unigene32529_Ganxin-203, CL372.Contig1_Ganxin-203, Unigene24377_Ganxin-203, Unigene9742_Ganxin-203, Unigene23677_Ganxin-203, Unigene44928_Ganxin-203, CL7965.Contig2_Ganxin-203, CL8287.Contig1_Ganxi…
12	Protein processing in endoplasmic reticulum	26 (4.61%)	736 (2.35%)	0.000975203	0.00698895	ko04141	Unigene25544_Ganxin-203, Unigene8892_Ganxin-203, Unigene6598_Ganxin-203, Unigene47678_Ganxin-203, Unigene31811_Ganxin-203, Unigene24427_Ganxin-203, Unigene31813_Ganxin-203, Unigene15617_Ganxin-203, Unigene48040_Ganxin-203, Unigene24428_Ganxin-203, Unigene47988_Ganxin-203, CL2576.Contig1_Ganxin-203, CL3844.Contig1_Ganxin-203, Unigene30753_Ganxin-203, Unigene19490_Ganxin-203, CL1105.Contig1_Ganxin-…
13	Arginine and proline metabolism	9 (1.6%)	171 (0.55%)	0.00398129	0.0263378	ko00330	Unigene22989_Ganxin-203, Unigene30415_Ganxin-203, Unigene27383_Ganxin-203, Unigene30412_Ganxin-203, CL8276.Contig2_Ganxin-203, CL6049.Contig3_Ganxin-203, Unigene44705_Ganxin-203, Unigene30409_Ganxin-203, Unigene969_Ganxin-203
14	Glycerophospholipid metabolism	74 (13.12%)	3070 (9.8%)	0.00606593	0.0372621	ko00564	Unigene7386_Ganxin-203, Unigene14030_Ganxin-203, Unigene37250_Ganxin-203, CL2683.Contig2_Ganxin-203, Unigene38600_Ganxin-203, CL3952.Contig2_Ganxin-203, Unigene14707_Ganxin-203, Unigene14715_Ganxin-203, Unigene45823_Ganxin-203, Unigene47356_Ganxin-203, Unigene31740_Ganxin-203, Unigene36978_Ganxin-203, Unigene41485_Ganxin-203, Unigene13616_Ganxin-203, Unigene40637_Ganxin-203, Unigene50060_Ganxin-2…
15	Carotenoid biosynthesis	9 (1.6%)	193 (0.62%)	0.00860749	0.0493496	ko00906	CL5621.Contig1_Ganxin-203, Unigene47204_Ganxin-203, CL2263.Contig1_Ganxin-203, Unigene8204_Ganxin-203, CL4137.Contig2_Ganxin-203, CL3027.Contig1_Ganxin-203, CL2263.Contig2_Ganxin-203, Unigene30795_Ganxin-203, Unigene1252_Ganxin-203
16	Ether lipid metabolism	68 (12.06%)	2872 (9.17%)	0.0123161	0.0643677	ko00565	Unigene7386_Ganxin-203, Unigene37250_Ganxin-203, CL2683.Contig2_Ganxin-203, Unigene38600_Ganxin-203, CL3952.Contig2_Ganxin-203, Unigene14707_Ganxin-203, Unigene14715_Ganxin-203, Unigene45823_Ganxin-203, Unigene47356_Ganxin-203, Unigene31740_Ganxin-203, Unigene36978_Ganxin-203, Unigene41485_Ganxin-203, Unigene13616_Ganxin-203, Unigene50060_Ganxin-203, Unigene36868_Ganxin-203, Unigene1189_Ganxin-20…
17	Fatty acid biosynthesis	5 (0.89%)	77 (0.25%)	0.0127238	0.0643677	ko00061	Unigene36669_Ganxin-203, CL6339.Contig2_Ganxin-203, CL8109.Contig1_Ganxin-203, Unigene20452_Ganxin-203, CL8042.Contig1_Ganxin-203
18	Pentose and glucuronate interconversions	21 (3.72%)	696 (2.22%)	0.0158157	0.0755639	ko00040	Unigene47356_Ganxin-203, CL3436.Contig1_Ganxin-203, CL6904.Contig2_Ganxin-203, Unigene7463_Ganxin-203, Unigene38319_Ganxin-203, Unigene27383_Ganxin-203, Unigene35663_Ganxin-203, CL8276.Contig2_Ganxin-203, Unigene14659_Ganxin-203, CL6302.Contig1_Ganxin-203, Unigene32897_Ganxin-203, Unigene25726_Ganxin-203, Unigene8641_Ganxin-203, Unigene28590_Ganxin-203, Unigene18249_Ganxin-203, Unigene28589_Ganxi…
19	Endocytosis	71 (12.59%)	3103 (9.91%)	0.021518	0.0973973	ko04144	Unigene7386_Ganxin-203, Unigene37250_Ganxin-203, Unigene25544_Ganxin-203, CL2683.Contig2_Ganxin-203, Unigene38600_Ganxin-203, CL3952.Contig2_Ganxin-203, Unigene14707_Ganxin-203, Unigene14715_Ganxin-203, Unigene45823_Ganxin-203, Unigene47356_Ganxin-203, Unigene31740_Ganxin-203, Unigene36978_Ganxin-203, Unigene41485_Ganxin-203, Unigene13616_Ganxin-203, Unigene50060_Ganxin-203, Unigene36868_Ganxin-2…
20	Biosynthesis of secondary metabolites	69 (12.23%)	3014 (9.63%)	0.0230588	0.0991528	ko01110	Unigene13257_Ganxin-203, Unigene37657_Ganxin-203, Unigene7382_Ganxin-203, CL5877.Contig2_Ganxin-203, Unigene28945_Ganxin-203, CL2675.Contig1_Ganxin-203, CL4973.Contig3_Ganxin-203, Unigene35256_Ganxin-203, CL3298.Contig1_Ganxin-203, Unigene37700_Ganxin-203, Unigene28123_Ganxin-203, CL5681.Contig2_Ganxin-203, Unigene47290_Ganxin-203, CL3700.Contig3_Ganxin-203, Unigene11296_Ganxin-203, Unigene22084_…
21	Starch and sucrose metabolism	31 (5.5%)	1211 (3.87%)	0.0327525	0.134129	ko00500	Unigene47356_Ganxin-203, CL7937.Contig3_Ganxin-203, CL4973.Contig3_Ganxin-203, CL3436.Contig1_Ganxin-203, Unigene41026_Ganxin-203, Unigene28123_Ganxin-203, CL6904.Contig2_Ganxin-203, Unigene11296_Ganxin-203, CL3937.Contig1_Ganxin-203, Unigene7463_Ganxin-203, Unigene38319_Ganxin-203, Unigene35663_Ganxin-203, Unigene14659_Ganxin-203, CL6302.Contig1_Ganxin-203, Unigene32897_Ganxin-203, CL7338.Contig…
22	Ascorbate and aldarate metabolism	6 (1.06%)	139 (0.44%)	0.0403914	0.157894	ko00053	CL8280.Contig2_Ganxin-203, CL7891.Contig2_Ganxin-203, Unigene27383_Ganxin-203, CL8276.Contig2_Ganxin-203, Unigene31399_Ganxin-203, Unigene31559_Ganxin-203
23	Circadian rhythm - plant	7 (1.24%)	183 (0.58%)	0.0485917	0.181691	ko04712	Unigene883_Ganxin-203, CL971.Contig2_Ganxin-203, Unigene9885_Ganxin-203, Unigene9884_Ganxin-203, CL2377.Contig1_Ganxin-203, Unigene40046_Ganxin-203, Unigene1573_Ganxin-203
24	Fatty acid elongation	4 (0.71%)	94 (0.3%)	0.0901049	0.322876	ko00062	Unigene35256_Ganxin-203, Unigene45125_Ganxin-203, Unigene15686_Ganxin-203, CL7666.Contig2_Ganxin-203
25	Glycosphingolipid biosynthesis - globo series	2 (0.35%)	30 (0.1%)	0.101281	0.34601	ko00603	CL4434.Contig1_Ganxin-203, Unigene28592_Ganxin-203
26	Spliceosome	33 (5.85%)	1458 (4.66%)	0.106791	0.34601	ko03040	CL4302.Contig5_Ganxin-203, Unigene25544_Ganxin-203, Unigene47161_Ganxin-203, Unigene42272_Ganxin-203, Unigene37538_Ganxin-203, CL1220.Contig4_Ganxin-203, Unigene36868_Ganxin-203, Unigene47678_Ganxin-203, Unigene24427_Ganxin-203, Unigene43580_Ganxin-203, Unigene48595_Ganxin-203, Unigene8077_Ganxin-203, Unigene15617_Ganxin-203, Unigene24428_Ganxin-203, Unigene15307_Ganxin-203, CL3231.Contig3_Ganxin…
27	Glycosphingolipid biosynthesis - ganglio series	3 (0.53%)	64 (0.2%)	0.108631	0.34601	ko00604	Unigene234_Ganxin-203, CL4434.Contig1_Ganxin-203, CL1742.Contig3_Ganxin-203
28	Glycerolipid metabolism	6 (1.06%)	185 (0.59%)	0.118579	0.364208	ko00561	Unigene14030_Ganxin-203, Unigene40637_Ganxin-203, Unigene36490_Ganxin-203, Unigene27383_Ganxin-203, CL8276.Contig2_Ganxin-203, Unigene14029_Ganxin-203
29	Histidine metabolism	2 (0.35%)	39 (0.12%)	0.155647	0.461253	ko00340	Unigene27383_Ganxin-203, CL8276.Contig2_Ganxin-203
30	Limonene and pinene degradation	4 (0.71%)	117 (0.37%)	0.160902	0.461253	ko00903	CL5681.Contig2_Ganxin-203, Unigene27383_Ganxin-203, CL8276.Contig2_Ganxin-203, Unigene38777_Ganxin-203
31	Riboflavin metabolism	2 (0.35%)	43 (0.14%)	0.181283	0.502914	ko00740	CL3346.Contig2_Ganxin-203, Unigene7632_Ganxin-203
32	Nicotinate and nicotinamide metabolism	2 (0.35%)	46 (0.15%)	0.200891	0.539894	ko00760	Unigene29007_Ganxin-203, Unigene29006_Ganxin-203
33	Lysine degradation	3 (0.53%)	94 (0.3%)	0.240108	0.583178	ko00310	Unigene22084_Ganxin-203, Unigene27383_Ganxin-203, CL8276.Contig2_Ganxin-203
34	Oxidative phosphorylation	9 (1.6%)	377 (1.2%)	0.241733	0.583178	ko00190	Unigene26477_Ganxin-203, Unigene48968_Ganxin-203, Unigene27220_Ganxin-203, CL6395.Contig1_Ganxin-203, Unigene42469_Ganxin-203, Unigene26478_Ganxin-203, Unigene7538_Ganxin-203, Unigene37481_Ganxin-203, Unigene7623_Ganxin-203
35	Flavonoid biosynthesis	5 (0.89%)	187 (0.6%)	0.248529	0.583178	ko00941	CL5877.Contig2_Ganxin-203, Unigene9885_Ganxin-203, Unigene9884_Ganxin-203, Unigene39634_Ganxin-203, Unigene1573_Ganxin-203
36	Photosynthesis - antenna proteins	1 (0.18%)	16 (0.05%)	0.252412	0.583178	ko00196	Unigene47445_Ganxin-203
37	Glycosaminoglycan degradation	3 (0.53%)	97 (0.31%)	0.254562	0.583178	ko00531	Unigene234_Ganxin-203, CL4434.Contig1_Ganxin-203, CL1742.Contig3_Ganxin-203
38	Base excision repair	4 (0.71%)	143 (0.46%)	0.257683	0.583178	ko03410	Unigene24110_Ganxin-203, Unigene15196_Ganxin-203, Unigene8405_Ganxin-203, Unigene15197_Ganxin-203
39	Stilbenoid, diarylheptanoid and gingerol biosynthesis	4 (0.71%)	151 (0.48%)	0.289576	0.638552	ko00945	CL5681.Contig2_Ganxin-203, Unigene9885_Ganxin-203, Unigene1573_Ganxin-203, Unigene38777_Ganxin-203
40	Fatty acid metabolism	3 (0.53%)	109 (0.35%)	0.313294	0.673582	ko00071	Unigene27383_Ganxin-203, CL8276.Contig2_Ganxin-203, Unigene5644_Ganxin-203
41	Galactose metabolism	8 (1.42%)	363 (1.16%)	0.331866	0.696109	ko00052	Unigene234_Ganxin-203, CL4973.Contig3_Ganxin-203, Unigene48040_Ganxin-203, CL7338.Contig1_Ganxin-203, Unigene14094_Ganxin-203, CL1742.Contig3_Ganxin-203, CL6063.Contig2_Ganxin-203, CL3001.Contig2_Ganxin-203
42	Isoflavonoid biosynthesis	2 (0.35%)	71 (0.23%)	0.366692	0.750846	ko00943	Unigene47290_Ganxin-203, Unigene9205_Ganxin-203
43	Sulfur metabolism	2 (0.35%)	73 (0.23%)	0.37959	0.759181	ko00920	Unigene37674_Ganxin-203, Unigene45463_Ganxin-203
44	Alanine, aspartate and glutamate metabolism	3 (0.53%)	130 (0.42%)	0.415975	0.795613	ko00250	Unigene22989_Ganxin-203, Unigene29007_Ganxin-203, Unigene29006_Ganxin-203
45	Amino sugar and nucleotide sugar metabolism	9 (1.6%)	449 (1.43%)	0.419878	0.795613	ko00520	CL7937.Contig3_Ganxin-203, CL4973.Contig3_Ganxin-203, Unigene41026_Ganxin-203, CL3937.Contig1_Ganxin-203, Unigene1641_Ganxin-203, CL4434.Contig1_Ganxin-203, Unigene27462_Ganxin-203, Unigene33832_Ganxin-203, Unigene39816_Ganxin-203
46	Indole alkaloid biosynthesis	1 (0.18%)	31 (0.1%)	0.430935	0.795613	ko00901	Unigene34155_Ganxin-203
47	Peroxisome	5 (0.89%)	240 (0.77%)	0.434812	0.795613	ko04146	Unigene44341_Ganxin-203, Unigene44325_Ganxin-203, Unigene44342_Ganxin-203, Unigene44326_Ganxin-203, Unigene44338_Ganxin-203
48	Tryptophan metabolism	2 (0.35%)	89 (0.28%)	0.478123	0.839156	ko00380	Unigene27383_Ganxin-203, CL8276.Contig2_Ganxin-203
49	beta-Alanine metabolism	2 (0.35%)	89 (0.28%)	0.478123	0.839156	ko00410	Unigene27383_Ganxin-203, CL8276.Contig2_Ganxin-203
50	Citrate cycle (TCA cycle)	3 (0.53%)	146 (0.47%)	0.490831	0.844229	ko00020	CL3700.Contig3_Ganxin-203, Unigene22084_Ganxin-203, Unigene36665_Ganxin-203
51	Nucleotide excision repair	6 (1.06%)	315 (1.01%)	0.502248	0.846928	ko03420	Unigene32530_Ganxin-203, Unigene32529_Ganxin-203, CL1105.Contig1_Ganxin-203, CL372.Contig1_Ganxin-203, Unigene28876_Ganxin-203, CL3450.Contig1_Ganxin-203
52	Propanoate metabolism	2 (0.35%)	95 (0.3%)	0.512558	0.847692	ko00640	Unigene27383_Ganxin-203, CL8276.Contig2_Ganxin-203
53	Ubiquinone and other terpenoid-quinone biosynthesis	2 (0.35%)	101 (0.32%)	0.545462	0.88509	ko00130	Unigene28945_Ganxin-203, CL2771.Contig1_Ganxin-203
54	Phagosome	5 (0.89%)	288 (0.92%)	0.594542	0.946863	ko04145	Unigene1379_Ganxin-203, Unigene8534_Ganxin-203, Unigene3286_Ganxin-203, Unigene49377_Ganxin-203, Unigene33053_Ganxin-203
55	One carbon pool by folate	1 (0.18%)	53 (0.17%)	0.618709	0.9533	ko00670	Unigene37700_Ganxin-203
56	Valine, leucine and isoleucine degradation	2 (0.35%)	116 (0.37%)	0.620753	0.9533	ko00280	Unigene27383_Ganxin-203, CL8276.Contig2_Ganxin-203
57	Glycolysis / Gluconeogenesis	8 (1.42%)	481 (1.54%)	0.638853	0.963883	ko00010	CL4973.Contig3_Ganxin-203, Unigene48040_Ganxin-203, Unigene27383_Ganxin-203, CL8276.Contig2_Ganxin-203, Unigene14094_Ganxin-203, Unigene2087_Ganxin-203, Unigene7107_Ganxin-203, Unigene5644_Ganxin-203
58	Sphingolipid metabolism	2 (0.35%)	130 (0.42%)	0.68201	0.986545	ko00600	Unigene234_Ganxin-203, CL1742.Contig3_Ganxin-203
59	Cyanoamino acid metabolism	3 (0.53%)	196 (0.63%)	0.688172	0.986545	ko00460	Unigene28123_Ganxin-203, Unigene11296_Ganxin-203, Unigene43647_Ganxin-203
60	RNA degradation	8 (1.42%)	515 (1.64%)	0.711832	0.986545	ko03018	Unigene27326_Ganxin-203, Unigene41485_Ganxin-203, Unigene37700_Ganxin-203, Unigene48595_Ganxin-203, Unigene17620_Ganxin-203, CL4597.Contig1_Ganxin-203, Unigene42435_Ganxin-203, Unigene17619_Ganxin-203
61	Carbon fixation in photosynthetic organisms	3 (0.53%)	207 (0.66%)	0.72296	0.986545	ko00710	Unigene51599_Ganxin-203, Unigene2087_Ganxin-203, Unigene31597_Ganxin-203
62	SNARE interactions in vesicular transport	1 (0.18%)	85 (0.27%)	0.787145	0.986545	ko04130	Unigene20823_Ganxin-203
63	Fructose and mannose metabolism	4 (0.71%)	321 (1.03%)	0.832187	0.986545	ko00051	CL4973.Contig3_Ganxin-203, Unigene48040_Ganxin-203, Unigene14094_Ganxin-203, Unigene27462_Ganxin-203
64	Ribosome	6 (1.06%)	457 (1.46%)	0.833527	0.986545	ko03010	Unigene22084_Ganxin-203, CL8260.Contig1_Ganxin-203, CL2915.Contig1_Ganxin-203, CL2915.Contig3_Ganxin-203, Unigene26494_Ganxin-203, CL2734.Contig1_Ganxin-203
65	Plant hormone signal transduction	20 (3.55%)	1343 (4.29%)	0.837482	0.986545	ko04075	CL7153.Contig1_Ganxin-203, Unigene36039_Ganxin-203, Unigene47290_Ganxin-203, CL7333.Contig1_Ganxin-203, Unigene25126_Ganxin-203, Unigene28134_Ganxin-203, CL4822.Contig1_Ganxin-203, Unigene38454_Ganxin-203, Unigene24059_Ganxin-203, Unigene34018_Ganxin-203, CL5656.Contig3_Ganxin-203, Unigene38942_Ganxin-203, Unigene31403_Ganxin-203, Unigene44928_Ganxin-203, Unigene47405_Ganxin-203, Unigene33611_Gan…
66	Nitrogen metabolism	1 (0.18%)	101 (0.32%)	0.840999	0.986545	ko00910	Unigene22989_Ganxin-203
67	Tyrosine metabolism	1 (0.18%)	101 (0.32%)	0.840999	0.986545	ko00350	Unigene5644_Ganxin-203
68	Glutathione metabolism	2 (0.35%)	187 (0.6%)	0.852834	0.986545	ko00480	Unigene25536_Ganxin-203, Unigene16912_Ganxin-203
69	Steroid biosynthesis	1 (0.18%)	111 (0.35%)	0.867509	0.986545	ko00100	CL6505.Contig1_Ganxin-203
70	Aminoacyl-tRNA biosynthesis	2 (0.35%)	195 (0.62%)	0.868621	0.986545	ko00970	Unigene36996_Ganxin-203, Unigene13390_Ganxin-203
71	Zeatin biosynthesis	1 (0.18%)	112 (0.36%)	0.869904	0.986545	ko00908	Unigene49199_Ganxin-203
72	Ribosome biogenesis in eukaryotes	6 (1.06%)	489 (1.56%)	0.876397	0.986545	ko03008	Unigene42272_Ganxin-203, Unigene17620_Ganxin-203, Unigene35663_Ganxin-203, Unigene33534_Ganxin-203, Unigene17619_Ganxin-203, CL4983.Contig2_Ganxin-203
73	Porphyrin and chlorophyll metabolism	1 (0.18%)	116 (0.37%)	0.879059	0.986545	ko00860	Unigene11806_Ganxin-203
74	Glycosylphosphatidylinositol(GPI)-anchor biosynthesis	1 (0.18%)	120 (0.38%)	0.887572	0.986545	ko00563	CL7252.Contig2_Ganxin-203
75	Basal transcription factors	2 (0.35%)	206 (0.66%)	0.887795	0.986545	ko03022	Unigene41259_Ganxin-203, Unigene31033_Ganxin-203
76	Plant-pathogen interaction	24 (4.26%)	1673 (5.34%)	0.898377	0.986545	ko04626	Unigene22504_Ganxin-203, CL7970.Contig1_Ganxin-203, Unigene36039_Ganxin-203, Unigene31811_Ganxin-203, Unigene16825_Ganxin-203, Unigene50019_Ganxin-203, Unigene32063_Ganxin-203, Unigene31813_Ganxin-203, Unigene36042_Ganxin-203, Unigene51404_Ganxin-203, CL4822.Contig1_Ganxin-203, Unigene38941_Ganxin-203, Unigene24059_Ganxin-203, Unigene44646_Ganxin-203, Unigene19490_Ganxin-203, Unigene29502_Ganxin-…
77	Pentose phosphate pathway	3 (0.53%)	304 (0.97%)	0.913141	0.986545	ko00030	CL2675.Contig1_Ganxin-203, Unigene48040_Ganxin-203, Unigene14094_Ganxin-203
78	Terpenoid backbone biosynthesis	1 (0.18%)	139 (0.44%)	0.92052	0.986545	ko00900	Unigene49199_Ganxin-203
79	Regulation of autophagy	1 (0.18%)	147 (0.47%)	0.931322	0.986545	ko04140	CL5080.Contig1_Ganxin-203
80	Purine metabolism	10 (1.77%)	835 (2.67%)	0.935735	0.986545	ko00230	CL1751.Contig4_Ganxin-203, Unigene37700_Ganxin-203, CL7142.Contig1_Ganxin-203, Unigene13219_Ganxin-203, Unigene40931_Ganxin-203, Unigene28752_Ganxin-203, CL5664.Contig3_Ganxin-203, Unigene30321_Ganxin-203, Unigene29793_Ganxin-203, CL2263.Contig2_Ganxin-203
81	Pyruvate metabolism	2 (0.35%)	246 (0.79%)	0.937697	0.986545	ko00620	Unigene27383_Ganxin-203, CL8276.Contig2_Ganxin-203
82	Glyoxylate and dicarboxylate metabolism	1 (0.18%)	155 (0.5%)	0.940659	0.986545	ko00630	Unigene51599_Ganxin-203
83	RNA polymerase	5 (0.89%)	520 (1.66%)	0.95874	0.991927	ko03020	CL7142.Contig1_Ganxin-203, Unigene40931_Ganxin-203, Unigene28752_Ganxin-203, Unigene30321_Ganxin-203, CL2263.Contig2_Ganxin-203
84	Pyrimidine metabolism	7 (1.24%)	747 (2.39%)	0.982031	0.991927	ko00240	CL1751.Contig4_Ganxin-203, CL7142.Contig1_Ganxin-203, Unigene40931_Ganxin-203, Unigene28752_Ganxin-203, Unigene30321_Ganxin-203, CL2263.Contig2_Ganxin-203, Unigene27863_Ganxin-203
85	ABC transporters	2 (0.35%)	347 (1.11%)	0.986915	0.991927	ko02010	Unigene33635_Ganxin-203, CL2410.Contig2_Ganxin-203
86	Homologous recombination	1 (0.18%)	264 (0.84%)	0.991927	0.991927	ko03440	Unigene19753_Ganxin-203

## Sheet: GNH-vs-GHH
#	Pathway	DEGs with pathway annotation (47)	All genes with pathway annotation (31311)	Pvalue	Qvalue	Pathway ID	Differentially expressed genes
1	Glycerophospholipid metabolism	12 (25.53%)	3070 (9.8%)	0.00153787	0.021412	ko00564	Unigene41485_Ganxin-203, Unigene765_Ganxin-203, Unigene17620_Ganxin-203, Unigene9525_Ganxin-203, Unigene20269_Ganxin-203, Unigene14659_Ganxin-203, CL2460.Contig1_Ganxin-203, Unigene32897_Ganxin-203, Unigene7308_Ganxin-203, Unigene39123_Ganxin-203, Unigene42870_Ganxin-203, CL4983.Contig2_Ganxin-203
2	mRNA surveillance pathway	12 (25.53%)	3289 (10.5%)	0.0027631	0.021412	ko03015	Unigene41485_Ganxin-203, Unigene14296_Ganxin-203, Unigene765_Ganxin-203, CL233.Contig1_Ganxin-203, Unigene17620_Ganxin-203, CL4942.Contig1_Ganxin-203, Unigene19557_Ganxin-203, Unigene34621_Ganxin-203, Unigene22976_Ganxin-203, Unigene1155_Ganxin-203, Unigene20551_Ganxin-203, Unigene47592_Ganxin-203
3	RNA transport	13 (27.66%)	3774 (12.05%)	0.00295087	0.021412	ko03013	Unigene20984_Ganxin-203, Unigene41485_Ganxin-203, Unigene14296_Ganxin-203, Unigene765_Ganxin-203, CL233.Contig1_Ganxin-203, Unigene17620_Ganxin-203, CL4942.Contig1_Ganxin-203, Unigene19557_Ganxin-203, Unigene34621_Ganxin-203, Unigene22976_Ganxin-203, Unigene1155_Ganxin-203, Unigene20551_Ganxin-203, Unigene47592_Ganxin-203
4	Ether lipid metabolism	11 (23.4%)	2872 (9.17%)	0.00295338	0.021412	ko00565	Unigene41485_Ganxin-203, Unigene765_Ganxin-203, Unigene9525_Ganxin-203, Unigene20269_Ganxin-203, Unigene14659_Ganxin-203, CL2460.Contig1_Ganxin-203, Unigene32897_Ganxin-203, Unigene7308_Ganxin-203, Unigene39123_Ganxin-203, Unigene42870_Ganxin-203, CL4983.Contig2_Ganxin-203
5	Endocytosis	11 (23.4%)	3103 (9.91%)	0.00534901	0.0310242	ko04144	Unigene41485_Ganxin-203, Unigene765_Ganxin-203, Unigene9525_Ganxin-203, Unigene20269_Ganxin-203, Unigene14659_Ganxin-203, CL2460.Contig1_Ganxin-203, Unigene32897_Ganxin-203, Unigene7308_Ganxin-203, Unigene39123_Ganxin-203, Unigene42870_Ganxin-203, CL4983.Contig2_Ganxin-203
6	Pentose and glucuronate interconversions	4 (8.51%)	696 (2.22%)	0.0203009	0.0981209	ko00040	Unigene14659_Ganxin-203, Unigene32897_Ganxin-203, Unigene42870_Ganxin-203, Unigene17621_Ganxin-203
7	Metabolic pathways	19 (40.43%)	8697 (27.78%)	0.0414283	0.171632	ko01100	Unigene20984_Ganxin-203, Unigene41485_Ganxin-203, Unigene53453_Ganxin-203, Unigene765_Ganxin-203, CL6505.Contig1_Ganxin-203, Unigene9525_Ganxin-203, Unigene20269_Ganxin-203, Unigene14659_Ganxin-203, CL2460.Contig1_Ganxin-203, Unigene9858_Ganxin-203, Unigene24178_Ganxin-203, Unigene32897_Ganxin-203, Unigene7308_Ganxin-203, Unigene49283_Ganxin-203, Unigene39123_Ganxin-203, Unigene42870_Ganxin-203, …
8	Spliceosome	5 (10.64%)	1458 (4.66%)	0.0664703	0.233331	ko03040	CL1220.Contig4_Ganxin-203, Unigene47678_Ganxin-203, CL3231.Contig3_Ganxin-203, Unigene42870_Ganxin-203, CL4983.Contig2_Ganxin-203
9	Lysine biosynthesis	1 (2.13%)	50 (0.16%)	0.0724131	0.233331	ko00300	Unigene20984_Ganxin-203
10	Protein processing in endoplasmic reticulum	3 (6.38%)	736 (2.35%)	0.0982343	0.238333	ko04141	Unigene47678_Ganxin-203, Unigene31811_Ganxin-203, Unigene19490_Ganxin-203
11	Starch and sucrose metabolism	4 (8.51%)	1211 (3.87%)	0.107595	0.238333	ko00500	Unigene14659_Ganxin-203, Unigene32897_Ganxin-203, Unigene42870_Ganxin-203, Unigene17621_Ganxin-203
12	Fatty acid biosynthesis	1 (2.13%)	77 (0.25%)	0.109355	0.238333	ko00061	CL6339.Contig2_Ganxin-203
13	Biosynthesis of unsaturated fatty acids	1 (2.13%)	80 (0.26%)	0.11337	0.238333	ko01040	CL6339.Contig2_Ganxin-203
14	Tyrosine metabolism	1 (2.13%)	101 (0.32%)	0.140982	0.238333	ko00350	Unigene5644_Ganxin-203
15	Fatty acid metabolism	1 (2.13%)	109 (0.35%)	0.151277	0.238333	ko00071	Unigene5644_Ganxin-203
16	Steroid biosynthesis	1 (2.13%)	111 (0.35%)	0.153832	0.238333	ko00100	CL6505.Contig1_Ganxin-203
17	Porphyrin and chlorophyll metabolism	1 (2.13%)	116 (0.37%)	0.160187	0.238333	ko00860	Unigene9858_Ganxin-203
18	Glycosylphosphatidylinositol(GPI)-anchor biosynthesis	1 (2.13%)	120 (0.38%)	0.165237	0.238333	ko00563	Unigene49283_Ganxin-203
19	Ribosome biogenesis in eukaryotes	2 (4.26%)	489 (1.56%)	0.166888	0.238333	ko03008	Unigene17620_Ganxin-203, CL4983.Contig2_Ganxin-203
20	Photosynthesis	1 (2.13%)	123 (0.39%)	0.169005	0.238333	ko00195	Unigene53453_Ganxin-203
21	Alanine, aspartate and glutamate metabolism	1 (2.13%)	130 (0.42%)	0.177732	0.238333	ko00250	Unigene24178_Ganxin-203
22	RNA degradation	2 (4.26%)	515 (1.64%)	0.180804	0.238333	ko03018	Unigene41485_Ganxin-203, Unigene17620_Ganxin-203
23	Plant-pathogen interaction	4 (8.51%)	1673 (5.34%)	0.241773	0.304844	ko04626	Unigene31811_Ganxin-203, Unigene50019_Ganxin-203, Unigene24059_Ganxin-203, Unigene19490_Ganxin-203
24	Phagosome	1 (2.13%)	288 (0.92%)	0.352495	0.425932	ko04145	Unigene1379_Ganxin-203
25	Oxidative phosphorylation	1 (2.13%)	377 (1.2%)	0.434338	0.503832	ko00190	Unigene9858_Ganxin-203
26	Glycolysis / Gluconeogenesis	1 (2.13%)	481 (1.54%)	0.517202	0.576879	ko00010	Unigene5644_Ganxin-203
27	Biosynthesis of secondary metabolites	4 (8.51%)	3014 (9.63%)	0.674897	0.703058	ko01110	Unigene20984_Ganxin-203, CL6505.Contig1_Ganxin-203, Unigene9858_Ganxin-203, Unigene5644_Ganxin-203
28	Pyrimidine metabolism	1 (2.13%)	747 (2.39%)	0.678814	0.703058	ko00240	Unigene24178_Ganxin-203
29	Plant hormone signal transduction	1 (2.13%)	1343 (4.29%)	0.8728	0.8728	ko04075	Unigene24059_Ganxin-203

## Sheet: GNH-vs-GHN
#	Pathway	DEGs with pathway annotation (159)	All genes with pathway annotation (31311)	Pvalue	Qvalue	Pathway ID	Differentially expressed genes
1	Cutin, suberine and wax biosynthesis	7 (4.4%)	137 (0.44%)	6.74944e-06	0.000445463	ko00073	CL5681.Contig2_Ganxin-203, Unigene44325_Ganxin-203, Unigene43647_Ganxin-203, Unigene31305_Ganxin-203, CL8171.Contig1_Ganxin-203, CL1054.Contig2_Ganxin-203, Unigene44338_Ganxin-203
2	Metabolic pathways	67 (42.14%)	8697 (27.78%)	6.71054e-05	0.00221448	ko01100	Unigene7386_Ganxin-203, Unigene13257_Ganxin-203, Unigene7382_Ganxin-203, Unigene43749_Ganxin-203, CL5877.Contig2_Ganxin-203, Unigene33170_Ganxin-203, Unigene28945_Ganxin-203, Unigene36669_Ganxin-203, Unigene38355_Ganxin-203, Unigene50060_Ganxin-203, Unigene51599_Ganxin-203, CL5681.Contig2_Ganxin-203, Unigene31894_Ganxin-203, Unigene29007_Ganxin-203, Unigene36490_Ganxin-203, CL3485.Contig1_Ganxin-…
3	Circadian rhythm - mammal	4 (2.52%)	54 (0.17%)	0.000166161	0.00365553	ko04710	CL850.Contig1_Ganxin-203, CL3844.Contig1_Ganxin-203, CL8287.Contig2_Ganxin-203, CL8287.Contig1_Ganxin-203
4	Flavonoid biosynthesis	6 (3.77%)	187 (0.6%)	0.000401257	0.00662074	ko00941	CL5877.Contig2_Ganxin-203, Unigene9885_Ganxin-203, Unigene9884_Ganxin-203, Unigene15533_Ganxin-203, Unigene39634_Ganxin-203, Unigene1573_Ganxin-203
5	mRNA surveillance pathway	31 (19.5%)	3289 (10.5%)	0.000513434	0.00677733	ko03015	Unigene7386_Ganxin-203, Unigene1331_Ganxin-203, Unigene16663_Ganxin-203, Unigene42300_Ganxin-203, CL1193.Contig2_Ganxin-203, Unigene24728_Ganxin-203, Unigene765_Ganxin-203, Unigene7463_Ganxin-203, CL233.Contig1_Ganxin-203, Unigene6878_Ganxin-203, CL1172.Contig6_Ganxin-203, Unigene46418_Ganxin-203, Unigene22891_Ganxin-203, Unigene23866_Ganxin-203, CL3940.Contig2_Ganxin-203, Unigene42336_Ganxin-203…
6	RNA transport	33 (20.75%)	3774 (12.05%)	0.00121621	0.0133783	ko03013	Unigene7386_Ganxin-203, Unigene1331_Ganxin-203, Unigene16663_Ganxin-203, Unigene42300_Ganxin-203, CL1193.Contig2_Ganxin-203, Unigene38355_Ganxin-203, Unigene24728_Ganxin-203, Unigene765_Ganxin-203, Unigene7463_Ganxin-203, CL233.Contig1_Ganxin-203, Unigene6878_Ganxin-203, Unigene46418_Ganxin-203, Unigene22891_Ganxin-203, Unigene23866_Ganxin-203, CL3940.Contig2_Ganxin-203, Unigene42336_Ganxin-203, …
7	Cysteine and methionine metabolism	6 (3.77%)	251 (0.8%)	0.00183856	0.0152728	ko00270	Unigene38355_Ganxin-203, Unigene30412_Ganxin-203, CL3940.Contig2_Ganxin-203, Unigene7562_Ganxin-203, Unigene30409_Ganxin-203, Unigene969_Ganxin-203
8	Arginine and proline metabolism	5 (3.14%)	171 (0.55%)	0.00185125	0.0152728	ko00330	Unigene30412_Ganxin-203, CL8276.Contig2_Ganxin-203, CL6049.Contig3_Ganxin-203, Unigene30409_Ganxin-203, Unigene969_Ganxin-203
9	Ubiquitin mediated proteolysis	8 (5.03%)	496 (1.58%)	0.00396832	0.027065	ko04120	CL850.Contig1_Ganxin-203, CL3844.Contig1_Ganxin-203, Unigene32529_Ganxin-203, CL372.Contig1_Ganxin-203, CL8287.Contig2_Ganxin-203, CL5162.Contig1_Ganxin-203, Unigene23677_Ganxin-203, CL8287.Contig1_Ganxin-203
10	Phenylpropanoid biosynthesis	8 (5.03%)	506 (1.62%)	0.00446818	0.027065	ko00940	Unigene13257_Ganxin-203, Unigene7382_Ganxin-203, Unigene28945_Ganxin-203, Unigene47200_Ganxin-203, Unigene37656_Ganxin-203, Unigene15533_Ganxin-203, Unigene39634_Ganxin-203, Unigene29601_Ganxin-203
11	Protein processing in endoplasmic reticulum	10 (6.29%)	736 (2.35%)	0.00451084	0.027065	ko04141	Unigene24427_Ganxin-203, CL850.Contig1_Ganxin-203, Unigene15617_Ganxin-203, Unigene24428_Ganxin-203, CL2576.Contig1_Ganxin-203, CL3844.Contig1_Ganxin-203, CL8287.Contig2_Ganxin-203, CL8287.Contig1_Ganxin-203, Unigene48417_Ganxin-203, Unigene27491_Ganxin-203
12	Fatty acid biosynthesis	3 (1.89%)	77 (0.25%)	0.00714178	0.0374004	ko00061	Unigene36669_Ganxin-203, CL7093.Contig1_Ganxin-203, CL8109.Contig1_Ganxin-203
13	Stilbenoid, diarylheptanoid and gingerol biosynthesis	4 (2.52%)	151 (0.48%)	0.00748242	0.0374004	ko00945	CL5681.Contig2_Ganxin-203, Unigene31894_Ganxin-203, Unigene9885_Ganxin-203, Unigene1573_Ganxin-203
14	Biosynthesis of unsaturated fatty acids	3 (1.89%)	80 (0.26%)	0.00793341	0.0374004	ko01040	Unigene36669_Ganxin-203, CL7093.Contig1_Ganxin-203, CL8109.Contig1_Ganxin-203
15	Glycosphingolipid biosynthesis - globo series	2 (1.26%)	30 (0.1%)	0.0101546	0.0446802	ko00603	CL4434.Contig1_Ganxin-203, Unigene28592_Ganxin-203
16	Other glycan degradation	4 (2.52%)	194 (0.62%)	0.0174188	0.0696928	ko00511	Unigene46418_Ganxin-203, Unigene47204_Ganxin-203, CL4434.Contig1_Ganxin-203, Unigene1252_Ganxin-203
17	Biosynthesis of secondary metabolites	24 (15.09%)	3014 (9.63%)	0.0179512	0.0696928	ko01110	Unigene13257_Ganxin-203, Unigene7382_Ganxin-203, CL5877.Contig2_Ganxin-203, Unigene28945_Ganxin-203, CL5681.Contig2_Ganxin-203, Unigene47290_Ganxin-203, Unigene31894_Ganxin-203, Unigene47200_Ganxin-203, Unigene9885_Ganxin-203, Unigene10902_Ganxin-203, CL8276.Contig2_Ganxin-203, Unigene9884_Ganxin-203, Unigene47204_Ganxin-203, Unigene37656_Ganxin-203, Unigene9858_Ganxin-203, Unigene15533_Ganxin-20…
18	Limonene and pinene degradation	3 (1.89%)	117 (0.37%)	0.021937	0.0796099	ko00903	CL5681.Contig2_Ganxin-203, Unigene31894_Ganxin-203, CL8276.Contig2_Ganxin-203
19	Nicotinate and nicotinamide metabolism	2 (1.26%)	46 (0.15%)	0.022918	0.0796099	ko00760	Unigene29007_Ganxin-203, Unigene29006_Ganxin-203
20	Phenylalanine metabolism	4 (2.52%)	270 (0.86%)	0.049298	0.162683	ko00360	Unigene7382_Ganxin-203, Unigene28945_Ganxin-203, Unigene37656_Ganxin-203, Unigene29601_Ganxin-203
21	Phagosome	4 (2.52%)	288 (0.92%)	0.0596918	0.187603	ko04145	Unigene1379_Ganxin-203, CL1815.Contig3_Ganxin-203, Unigene7448_Ganxin-203, Unigene3286_Ganxin-203
22	Circadian rhythm - plant	3 (1.89%)	183 (0.58%)	0.0667632	0.20029	ko04712	Unigene9885_Ganxin-203, Unigene9884_Ganxin-203, Unigene1573_Ganxin-203
23	Carbon fixation in photosynthetic organisms	3 (1.89%)	207 (0.66%)	0.0888702	0.255019	ko00710	Unigene43749_Ganxin-203, Unigene51599_Ganxin-203, Unigene31597_Ganxin-203
24	Glycosylphosphatidylinositol(GPI)-anchor biosynthesis	2 (1.26%)	120 (0.38%)	0.124413	0.333052	ko00563	CL7252.Contig2_Ganxin-203, Unigene49283_Ganxin-203
25	Oxidative phosphorylation	4 (2.52%)	377 (1.2%)	0.126156	0.333052	ko00190	Unigene26477_Ganxin-203, Unigene48968_Ganxin-203, Unigene9858_Ganxin-203, Unigene37481_Ganxin-203
26	Alanine, aspartate and glutamate metabolism	2 (1.26%)	130 (0.42%)	0.141536	0.357042	ko00250	Unigene29007_Ganxin-203, Unigene29006_Ganxin-203
27	Indole alkaloid biosynthesis	1 (0.63%)	31 (0.1%)	0.146063	0.357042	ko00901	Unigene34155_Ganxin-203
28	Ascorbate and aldarate metabolism	2 (1.26%)	139 (0.44%)	0.157347	0.370889	ko00053	CL8276.Contig2_Ganxin-203, Unigene31399_Ganxin-203
29	Histidine metabolism	1 (0.63%)	39 (0.12%)	0.18018	0.409616	ko00340	CL8276.Contig2_Ganxin-203
30	Glyoxylate and dicarboxylate metabolism	2 (1.26%)	155 (0.5%)	0.186189	0.409616	ko00630	Unigene33170_Ganxin-203, Unigene51599_Ganxin-203
31	Glycerolipid metabolism	2 (1.26%)	185 (0.59%)	0.241848	0.514903	ko00561	Unigene36490_Ganxin-203, CL8276.Contig2_Ganxin-203
32	Carotenoid biosynthesis	2 (1.26%)	193 (0.62%)	0.256861	0.529776	ko00906	Unigene47204_Ganxin-203, Unigene1252_Ganxin-203
33	Glycosphingolipid biosynthesis - ganglio series	1 (0.63%)	64 (0.2%)	0.278306	0.543161	ko00604	CL4434.Contig1_Ganxin-203
34	Pentose and glucuronate interconversions	5 (3.14%)	696 (2.22%)	0.27981	0.543161	ko00040	Unigene7463_Ganxin-203, CL8276.Contig2_Ganxin-203, Unigene8641_Ganxin-203, Unigene18249_Ganxin-203, Unigene18248_Ganxin-203
35	Glycerophospholipid metabolism	18 (11.32%)	3070 (9.8%)	0.295712	0.547911	ko00564	Unigene7386_Ganxin-203, Unigene50060_Ganxin-203, Unigene36490_Ganxin-203, CL1622.Contig2_Ganxin-203, Unigene765_Ganxin-203, Unigene33108_Ganxin-203, Unigene41721_Ganxin-203, Unigene28775_Ganxin-203, Unigene20269_Ganxin-203, CL213.Contig1_Ganxin-203, Unigene47228_Ganxin-203, Unigene50754_Ganxin-203, Unigene365_Ganxin-203, CL6379.Contig1_Ganxin-203, CL3844.Contig2_Ganxin-203, Unigene48417_Ganxin-20…
36	Isoflavonoid biosynthesis	1 (0.63%)	71 (0.23%)	0.303626	0.547911	ko00943	Unigene47290_Ganxin-203
37	Endocytosis	18 (11.32%)	3103 (9.91%)	0.311663	0.547911	ko04144	Unigene7386_Ganxin-203, Unigene50060_Ganxin-203, Unigene24427_Ganxin-203, Unigene765_Ganxin-203, Unigene24428_Ganxin-203, Unigene33108_Ganxin-203, Unigene41721_Ganxin-203, Unigene28775_Ganxin-203, Unigene20269_Ganxin-203, CL213.Contig1_Ganxin-203, Unigene47228_Ganxin-203, Unigene50754_Ganxin-203, Unigene365_Ganxin-203, CL6379.Contig1_Ganxin-203, CL3844.Contig2_Ganxin-203, Unigene48417_Ganxin-203,…
38	Spliceosome	9 (5.66%)	1458 (4.66%)	0.322657	0.547911	ko03040	Unigene37538_Ganxin-203, CL1193.Contig2_Ganxin-203, Unigene24427_Ganxin-203, Unigene8077_Ganxin-203, Unigene15617_Ganxin-203, Unigene24428_Ganxin-203, Unigene38444_Ganxin-203, CL1193.Contig1_Ganxin-203, Unigene48365_Ganxin-203
39	Flavone and flavonol biosynthesis	1 (0.63%)	77 (0.25%)	0.324625	0.547911	ko00944	Unigene15533_Ganxin-203
40	Peroxisome	2 (1.26%)	240 (0.77%)	0.344632	0.547911	ko04146	Unigene44325_Ganxin-203, Unigene44338_Ganxin-203
41	Pyruvate metabolism	2 (1.26%)	246 (0.79%)	0.355653	0.547911	ko00620	Unigene43749_Ganxin-203, CL8276.Contig2_Ganxin-203
42	Tryptophan metabolism	1 (0.63%)	89 (0.28%)	0.364753	0.547911	ko00380	CL8276.Contig2_Ganxin-203
43	beta-Alanine metabolism	1 (0.63%)	89 (0.28%)	0.364753	0.547911	ko00410	CL8276.Contig2_Ganxin-203
44	Lysine degradation	1 (0.63%)	94 (0.3%)	0.380765	0.547911	ko00310	CL8276.Contig2_Ganxin-203
45	Propanoate metabolism	1 (0.63%)	95 (0.3%)	0.383919	0.547911	ko00640	CL8276.Contig2_Ganxin-203
46	Ether lipid metabolism	16 (10.06%)	2872 (9.17%)	0.387102	0.547911	ko00565	Unigene7386_Ganxin-203, Unigene50060_Ganxin-203, Unigene765_Ganxin-203, Unigene33108_Ganxin-203, Unigene41721_Ganxin-203, Unigene28775_Ganxin-203, Unigene20269_Ganxin-203, CL213.Contig1_Ganxin-203, Unigene47228_Ganxin-203, Unigene50754_Ganxin-203, Unigene365_Ganxin-203, CL6379.Contig1_Ganxin-203, CL3844.Contig2_Ganxin-203, Unigene48417_Ganxin-203, Unigene22767_Ganxin-203, Unigene37036_Ganxin-203
47	Glycosaminoglycan degradation	1 (0.63%)	97 (0.31%)	0.390179	0.547911	ko00531	CL4434.Contig1_Ganxin-203
48	Ubiquinone and other terpenoid-quinone biosynthesis	1 (0.63%)	101 (0.32%)	0.40251	0.553452	ko00130	Unigene28945_Ganxin-203
49	Fatty acid metabolism	1 (0.63%)	109 (0.35%)	0.426435	0.566821	ko00071	CL8276.Contig2_Ganxin-203
50	Phenylalanine, tyrosine and tryptophan biosynthesis	1 (0.63%)	112 (0.36%)	0.435159	0.566821	ko00400	Unigene10902_Ganxin-203
51	Porphyrin and chlorophyll metabolism	1 (0.63%)	116 (0.37%)	0.446586	0.566821	ko00860	Unigene9858_Ganxin-203
52	Valine, leucine and isoleucine degradation	1 (0.63%)	116 (0.37%)	0.446586	0.566821	ko00280	CL8276.Contig2_Ganxin-203
53	Nucleotide excision repair	2 (1.26%)	315 (1.01%)	0.476406	0.59326	ko03420	Unigene32529_Ganxin-203, CL372.Contig1_Ganxin-203
54	Base excision repair	1 (0.63%)	143 (0.46%)	0.517935	0.633032	ko03410	Unigene24110_Ganxin-203
55	Cyanoamino acid metabolism	1 (0.63%)	196 (0.63%)	0.632477	0.758972	ko00460	Unigene43647_Ganxin-203
56	Basal transcription factors	1 (0.63%)	206 (0.66%)	0.650834	0.767054	ko03022	Unigene23831_Ganxin-203
57	Glycolysis / Gluconeogenesis	2 (1.26%)	481 (1.54%)	0.703855	0.81499	ko00010	CL8276.Contig2_Ganxin-203, Unigene7107_Ganxin-203
58	Starch and sucrose metabolism	5 (3.14%)	1211 (3.87%)	0.740544	0.842688	ko00500	Unigene7463_Ganxin-203, CL7338.Contig1_Ganxin-203, Unigene8641_Ganxin-203, Unigene18249_Ganxin-203, Unigene18248_Ganxin-203
59	Galactose metabolism	1 (0.63%)	363 (1.16%)	0.844146	0.944299	ko00052	CL7338.Contig1_Ganxin-203
60	Amino sugar and nucleotide sugar metabolism	1 (0.63%)	449 (1.43%)	0.899984	0.975038	ko00520	CL4434.Contig1_Ganxin-203
61	Ribosome	1 (0.63%)	457 (1.46%)	0.904033	0.975038	ko03010	Unigene26494_Ganxin-203
62	RNA degradation	1 (0.63%)	515 (1.64%)	0.928902	0.975038	ko03018	Unigene27326_Ganxin-203
63	RNA polymerase	1 (0.63%)	520 (1.66%)	0.930718	0.975038	ko03020	CL3485.Contig1_Ganxin-203
64	Plant hormone signal transduction	3 (1.89%)	1343 (4.29%)	0.968971	0.98655	ko04075	Unigene47290_Ganxin-203, CL7333.Contig1_Ganxin-203, Unigene28134_Ganxin-203
65	Pyrimidine metabolism	1 (0.63%)	747 (2.39%)	0.978702	0.98655	ko00240	CL3485.Contig1_Ganxin-203
66	Purine metabolism	1 (0.63%)	835 (2.67%)	0.98655	0.98655	ko00230	CL3485.Contig1_Ganxin-203

## Sheet: GNN-vs-GHH
#	Pathway	DEGs with pathway annotation (354)	All genes with pathway annotation (31311)	Pvalue	Qvalue	Pathway ID	Differentially expressed genes
1	Cutin, suberine and wax biosynthesis	12 (3.39%)	137 (0.44%)	5.68274e-08	4.71667e-06	ko00073	CL2298.Contig2_Ganxin-203, CL5681.Contig2_Ganxin-203, Unigene44341_Ganxin-203, Unigene44325_Ganxin-203, Unigene43647_Ganxin-203, Unigene31305_Ganxin-203, CL7856.Contig2_Ganxin-203, Unigene39944_Ganxin-203, Unigene44342_Ganxin-203, CL1054.Contig4_Ganxin-203, Unigene44326_Ganxin-203, Unigene44338_Ganxin-203
2	mRNA surveillance pathway	67 (18.93%)	3289 (10.5%)	1.39135e-06	5.77412e-05	ko03015	Unigene7863_Ganxin-203, Unigene1331_Ganxin-203, Unigene16663_Ganxin-203, Unigene14707_Ganxin-203, Unigene33603_Ganxin-203, Unigene14438_Ganxin-203, Unigene14296_Ganxin-203, Unigene26557_Ganxin-203, Unigene24728_Ganxin-203, Unigene19596_Ganxin-203, Unigene35732_Ganxin-203, Unigene38581_Ganxin-203, Unigene7243_Ganxin-203, Unigene765_Ganxin-203, Unigene7463_Ganxin-203, Unigene39836_Ganxin-203, Unige…
3	Circadian rhythm - mammal	6 (1.69%)	54 (0.17%)	3.27253e-05	0.000824878	ko04710	Unigene30753_Ganxin-203, Unigene24377_Ganxin-203, Unigene5629_Ganxin-203, Unigene5630_Ganxin-203, CL8287.Contig1_Ganxin-203, Unigene30754_Ganxin-203
4	Protein processing in endoplasmic reticulum	22 (6.21%)	736 (2.35%)	3.97532e-05	0.000824878	ko04141	Unigene36511_Ganxin-203, Unigene47678_Ganxin-203, Unigene31811_Ganxin-203, Unigene24427_Ganxin-203, Unigene31813_Ganxin-203, Unigene15617_Ganxin-203, Unigene24428_Ganxin-203, Unigene47988_Ganxin-203, CL2576.Contig1_Ganxin-203, Unigene30753_Ganxin-203, Unigene19490_Ganxin-203, Unigene24377_Ganxin-203, Unigene31812_Ganxin-203, Unigene19492_Ganxin-203, Unigene5629_Ganxin-203, Unigene5630_Ganxin-203,…
5	RNA transport	67 (18.93%)	3774 (12.05%)	0.000117133	0.0019444	ko03013	Unigene7863_Ganxin-203, Unigene1331_Ganxin-203, Unigene16663_Ganxin-203, Unigene14707_Ganxin-203, Unigene33603_Ganxin-203, Unigene14438_Ganxin-203, Unigene13616_Ganxin-203, Unigene14296_Ganxin-203, Unigene26557_Ganxin-203, Unigene24728_Ganxin-203, Unigene19596_Ganxin-203, Unigene35732_Ganxin-203, Unigene38581_Ganxin-203, CL8139.Contig1_Ganxin-203, Unigene7243_Ganxin-203, Unigene765_Ganxin-203, Un…
6	Phenylpropanoid biosynthesis	16 (4.52%)	506 (1.62%)	0.000239795	0.00308849	ko00940	Unigene7382_Ganxin-203, Unigene28945_Ganxin-203, CL8009.Contig1_Ganxin-203, Unigene11296_Ganxin-203, CL2036.Contig1_Ganxin-203, CL2771.Contig1_Ganxin-203, Unigene47200_Ganxin-203, CL3536.Contig1_Ganxin-203, CL1685.Contig2_Ganxin-203, Unigene29600_Ganxin-203, CL377.Contig4_Ganxin-203, Unigene41981_Ganxin-203, Unigene29601_Ganxin-203, CL619.Contig2_Ganxin-203, CL3298.Contig2_Ganxin-203, Unigene1536…
7	Phenylalanine metabolism	11 (3.11%)	270 (0.86%)	0.000278699	0.00308849	ko00360	Unigene7382_Ganxin-203, Unigene28945_Ganxin-203, CL8009.Contig1_Ganxin-203, CL2036.Contig1_Ganxin-203, CL2771.Contig1_Ganxin-203, CL3536.Contig1_Ganxin-203, CL1685.Contig2_Ganxin-203, Unigene29600_Ganxin-203, Unigene41981_Ganxin-203, Unigene29601_Ganxin-203, CL3298.Contig2_Ganxin-203
8	Biosynthesis of unsaturated fatty acids	6 (1.69%)	80 (0.26%)	0.000297686	0.00308849	ko01040	Unigene36669_Ganxin-203, Unigene35256_Ganxin-203, CL6339.Contig2_Ganxin-203, Unigene45125_Ganxin-203, Unigene15686_Ganxin-203, CL8109.Contig1_Ganxin-203
9	Other glycan degradation	9 (2.54%)	194 (0.62%)	0.00038868	0.00358449	ko00511	Unigene234_Ganxin-203, CL8139.Contig1_Ganxin-203, Unigene46418_Ganxin-203, Unigene47204_Ganxin-203, CL4434.Contig1_Ganxin-203, CL1742.Contig3_Ganxin-203, CL4137.Contig2_Ganxin-203, CL2263.Contig2_Ganxin-203, Unigene1252_Ganxin-203
10	Metabolic pathways	124 (35.03%)	8697 (27.78%)	0.00161986	0.0134448	ko01100	Unigene234_Ganxin-203, CL7670.Contig1_Ganxin-203, CL2298.Contig2_Ganxin-203, Unigene7382_Ganxin-203, CL3952.Contig2_Ganxin-203, Unigene14707_Ganxin-203, CL5877.Contig2_Ganxin-203, Unigene36281_Ganxin-203, Unigene28945_Ganxin-203, Unigene31740_Ganxin-203, Unigene13616_Ganxin-203, Unigene36669_Ganxin-203, CL4973.Contig3_Ganxin-203, CL8009.Contig1_Ganxin-203, CL7891.Contig2_Ganxin-203, CL3548.Contig…
11	Fatty acid biosynthesis	5 (1.41%)	77 (0.25%)	0.00182338	0.0137583	ko00061	Unigene36669_Ganxin-203, CL6339.Contig2_Ganxin-203, Unigene28760_Ganxin-203, CL8109.Contig1_Ganxin-203, Unigene20452_Ganxin-203
12	Arginine and proline metabolism	7 (1.98%)	171 (0.55%)	0.0034356	0.0237629	ko00330	Unigene22989_Ganxin-203, Unigene30415_Ganxin-203, Unigene30412_Ganxin-203, CL8276.Contig2_Ganxin-203, Unigene44705_Ganxin-203, Unigene30409_Ganxin-203, Unigene969_Ganxin-203
13	Peroxisome	8 (2.26%)	240 (0.77%)	0.00624431	0.0391299	ko04146	Unigene36281_Ganxin-203, Unigene44341_Ganxin-203, Unigene44325_Ganxin-203, Unigene36282_Ganxin-203, Unigene44342_Ganxin-203, Unigene44326_Ganxin-203, Unigene44338_Ganxin-203, Unigene42685_Ganxin-203
14	Carotenoid biosynthesis	7 (1.98%)	193 (0.62%)	0.00660023	0.0391299	ko00906	CL8139.Contig1_Ganxin-203, CL8208.Contig2_Ganxin-203, Unigene47204_Ganxin-203, Unigene54724_Ganxin-203, CL4137.Contig2_Ganxin-203, CL2263.Contig2_Ganxin-203, Unigene1252_Ganxin-203
15	Biosynthesis of secondary metabolites	48 (13.56%)	3014 (9.63%)	0.00980543	0.0542567	ko01110	Unigene1499_Ganxin-203, Unigene7382_Ganxin-203, CL5877.Contig2_Ganxin-203, Unigene36281_Ganxin-203, Unigene28945_Ganxin-203, CL4973.Contig3_Ganxin-203, CL8009.Contig1_Ganxin-203, CL3548.Contig2_Ganxin-203, Unigene35256_Ganxin-203, CL5681.Contig2_Ganxin-203, CL3700.Contig3_Ganxin-203, Unigene35732_Ganxin-203, Unigene11296_Ganxin-203, CL2036.Contig1_Ganxin-203, CL8139.Contig1_Ganxin-203, CL6505.Con…
16	Ubiquitin mediated proteolysis	12 (3.39%)	496 (1.58%)	0.0114745	0.0595239	ko04120	Unigene36042_Ganxin-203, Unigene30753_Ganxin-203, CL4822.Contig1_Ganxin-203, Unigene24377_Ganxin-203, CL5162.Contig1_Ganxin-203, Unigene5629_Ganxin-203, Unigene44928_Ganxin-203, Unigene5630_Ganxin-203, CL8287.Contig1_Ganxin-203, Unigene44925_Ganxin-203, Unigene43080_Ganxin-203, Unigene30754_Ganxin-203
17	Alanine, aspartate and glutamate metabolism	5 (1.41%)	130 (0.42%)	0.0163203	0.0796814	ko00250	Unigene36281_Ganxin-203, Unigene22989_Ganxin-203, Unigene29007_Ganxin-203, Unigene36282_Ganxin-203, Unigene29006_Ganxin-203
18	Cysteine and methionine metabolism	7 (1.98%)	251 (0.8%)	0.0246929	0.113862	ko00270	Unigene38581_Ganxin-203, Unigene30415_Ganxin-203, Unigene30412_Ganxin-203, Unigene42736_Ganxin-203, Unigene45463_Ganxin-203, Unigene30409_Ganxin-203, Unigene969_Ganxin-203
19	Glycosphingolipid biosynthesis - ganglio series	3 (0.85%)	64 (0.2%)	0.0359852	0.157198	ko00604	Unigene234_Ganxin-203, CL4434.Contig1_Ganxin-203, CL1742.Contig3_Ganxin-203
20	Glycerophospholipid metabolism	45 (12.71%)	3070 (9.8%)	0.0429898	0.171143	ko00564	CL7670.Contig1_Ganxin-203, CL3952.Contig2_Ganxin-203, Unigene14707_Ganxin-203, Unigene31740_Ganxin-203, Unigene13616_Ganxin-203, Unigene38580_Ganxin-203, Unigene35732_Ganxin-203, CL1622.Contig2_Ganxin-203, Unigene765_Ganxin-203, CL7670.Contig2_Ganxin-203, Unigene33108_Ganxin-203, Unigene13975_Ganxin-203, Unigene954_Ganxin-203, Unigene9525_Ganxin-203, Unigene20269_Ganxin-203, CL2460.Contig1_Ganxin…
21	Spliceosome	24 (6.78%)	1458 (4.66%)	0.0433012	0.171143	ko03040	CL4172.Contig3_Ganxin-203, CL4302.Contig5_Ganxin-203, Unigene37538_Ganxin-203, CL1220.Contig4_Ganxin-203, Unigene47678_Ganxin-203, Unigene24427_Ganxin-203, Unigene43580_Ganxin-203, Unigene28020_Ganxin-203, Unigene8077_Ganxin-203, Unigene15617_Ganxin-203, Unigene24428_Ganxin-203, Unigene39979_Ganxin-203, Unigene15307_Ganxin-203, CL3231.Contig3_Ganxin-203, Unigene7231_Ganxin-203, Unigene39055_Ganxi…
22	Ether lipid metabolism	42 (11.86%)	2872 (9.17%)	0.0511441	0.192953	ko00565	CL7670.Contig1_Ganxin-203, CL3952.Contig2_Ganxin-203, Unigene14707_Ganxin-203, Unigene31740_Ganxin-203, Unigene13616_Ganxin-203, Unigene38580_Ganxin-203, Unigene35732_Ganxin-203, Unigene765_Ganxin-203, CL7670.Contig2_Ganxin-203, Unigene33108_Ganxin-203, Unigene954_Ganxin-203, Unigene9525_Ganxin-203, Unigene20269_Ganxin-203, CL2460.Contig1_Ganxin-203, Unigene25381_Ganxin-203, Unigene7231_Ganxin-20…
23	Endocytosis	44 (12.43%)	3103 (9.91%)	0.0694264	0.250539	ko04144	CL7670.Contig1_Ganxin-203, CL3952.Contig2_Ganxin-203, Unigene14707_Ganxin-203, Unigene31740_Ganxin-203, Unigene13616_Ganxin-203, Unigene38580_Ganxin-203, Unigene24427_Ganxin-203, Unigene35732_Ganxin-203, Unigene765_Ganxin-203, CL7670.Contig2_Ganxin-203, Unigene24428_Ganxin-203, Unigene33108_Ganxin-203, Unigene954_Ganxin-203, Unigene9525_Ganxin-203, Unigene20269_Ganxin-203, CL2460.Contig1_Ganxin-2…
24	Ascorbate and aldarate metabolism	4 (1.13%)	139 (0.44%)	0.0734161	0.253897	ko00053	CL7891.Contig2_Ganxin-203, CL8276.Contig2_Ganxin-203, Unigene6280_Ganxin-203, Unigene31559_Ganxin-203
25	Base excision repair	4 (1.13%)	143 (0.46%)	0.0795918	0.264245	ko03410	Unigene24110_Ganxin-203, Unigene15196_Ganxin-203, Unigene8405_Ganxin-203, Unigene15197_Ganxin-203
26	Riboflavin metabolism	2 (0.56%)	43 (0.14%)	0.0850451	0.27149	ko00740	Unigene38580_Ganxin-203, Unigene7632_Ganxin-203
27	Fatty acid elongation	3 (0.85%)	94 (0.3%)	0.0908771	0.27932	ko00062	Unigene35256_Ganxin-203, Unigene45125_Ganxin-203, Unigene15686_Ganxin-203
28	Nicotinate and nicotinamide metabolism	2 (0.56%)	46 (0.15%)	0.0953877	0.27932	ko00760	Unigene29007_Ganxin-203, Unigene29006_Ganxin-203
29	Glycosaminoglycan degradation	3 (0.85%)	97 (0.31%)	0.0975937	0.27932	ko00531	Unigene234_Ganxin-203, CL4434.Contig1_Ganxin-203, CL1742.Contig3_Ganxin-203
30	Limonene and pinene degradation	3 (0.85%)	117 (0.37%)	0.146964	0.406601	ko00903	CL5681.Contig2_Ganxin-203, CL8276.Contig2_Ganxin-203, Unigene38777_Ganxin-203
31	Photosynthesis - antenna proteins	1 (0.28%)	16 (0.05%)	0.166373	0.44545	ko00196	Unigene47445_Ganxin-203
32	Sulfur metabolism	2 (0.56%)	73 (0.23%)	0.199898	0.518484	ko00920	Unigene45463_Ganxin-203, Unigene32595_Ganxin-203
33	Phagosome	5 (1.41%)	288 (0.92%)	0.228046	0.567248	ko04145	Unigene1379_Ganxin-203, CL7307.Contig1_Ganxin-203, Unigene7448_Ganxin-203, Unigene49377_Ganxin-203, Unigene33053_Ganxin-203
34	Stilbenoid, diarylheptanoid and gingerol biosynthesis	3 (0.85%)	151 (0.48%)	0.244037	0.567248	ko00945	CL5681.Contig2_Ganxin-203, Unigene1573_Ganxin-203, Unigene38777_Ganxin-203
35	SNARE interactions in vesicular transport	2 (0.56%)	85 (0.27%)	0.249788	0.567248	ko04130	Unigene31577_Ganxin-203, Unigene20823_Ganxin-203
36	Oxidative phosphorylation	6 (1.69%)	377 (1.2%)	0.255643	0.567248	ko00190	Unigene48968_Ganxin-203, CL7307.Contig1_Ganxin-203, Unigene50899_Ganxin-203, Unigene7538_Ganxin-203, Unigene37481_Ganxin-203, Unigene49292_Ganxin-203
37	Plant-pathogen interaction	22 (6.21%)	1673 (5.34%)	0.262385	0.567248	ko04626	Unigene36039_Ganxin-203, Unigene31811_Ganxin-203, Unigene16825_Ganxin-203, Unigene50019_Ganxin-203, Unigene31813_Ganxin-203, Unigene36042_Ganxin-203, Unigene28606_Ganxin-203, CL4822.Contig1_Ganxin-203, Unigene38941_Ganxin-203, Unigene24059_Ganxin-203, Unigene44646_Ganxin-203, Unigene19490_Ganxin-203, Unigene825_Ganxin-203, Unigene1754_Ganxin-203, Unigene31812_Ganxin-203, Unigene19492_Ganxin-203, …
38	Pentose and glucuronate interconversions	10 (2.82%)	696 (2.22%)	0.264879	0.567248	ko00040	Unigene7463_Ganxin-203, Unigene12130_Ganxin-203, CL8276.Contig2_Ganxin-203, Unigene32897_Ganxin-203, Unigene8997_Ganxin-203, Unigene28589_Ganxin-203, Unigene45343_Ganxin-203, Unigene50311_Ganxin-203, Unigene29610_Ganxin-203, Unigene17621_Ganxin-203
39	Tryptophan metabolism	2 (0.56%)	89 (0.28%)	0.266538	0.567248	ko00380	CL8276.Contig2_Ganxin-203, Unigene32595_Ganxin-203
40	Glycosphingolipid biosynthesis - globo series	1 (0.28%)	30 (0.1%)	0.289132	0.599949	ko00603	CL4434.Contig1_Ganxin-203
41	Indole alkaloid biosynthesis	1 (0.28%)	31 (0.1%)	0.297177	0.601602	ko00901	CL3548.Contig2_Ganxin-203
42	Ubiquinone and other terpenoid-quinone biosynthesis	2 (0.56%)	101 (0.32%)	0.316648	0.625757	ko00130	Unigene28945_Ganxin-203, CL2771.Contig1_Ganxin-203
43	Fatty acid metabolism	2 (0.56%)	109 (0.35%)	0.349643	0.674892	ko00071	CL8276.Contig2_Ganxin-203, Unigene42685_Ganxin-203
44	Histidine metabolism	1 (0.28%)	39 (0.12%)	0.358351	0.67598	ko00340	CL8276.Contig2_Ganxin-203
45	Cyanoamino acid metabolism	3 (0.85%)	196 (0.63%)	0.382063	0.684791	ko00460	Unigene11296_Ganxin-203, Unigene43647_Ganxin-203, CL619.Contig2_Ganxin-203
46	Glucosinolate biosynthesis	1 (0.28%)	43 (0.14%)	0.386917	0.684791	ko00966	Unigene32595_Ganxin-203
47	Galactose metabolism	5 (1.41%)	363 (1.16%)	0.391701	0.684791	ko00052	Unigene234_Ganxin-203, CL4973.Contig3_Ganxin-203, Unigene35732_Ganxin-203, CL1742.Contig3_Ganxin-203, CL6063.Contig2_Ganxin-203
48	Starch and sucrose metabolism	15 (4.24%)	1211 (3.87%)	0.396024	0.684791	ko00500	CL4973.Contig3_Ganxin-203, Unigene41026_Ganxin-203, Unigene11296_Ganxin-203, Unigene7463_Ganxin-203, Unigene12130_Ganxin-203, Unigene32897_Ganxin-203, Unigene8997_Ganxin-203, Unigene45343_Ganxin-203, Unigene50311_Ganxin-203, CL6063.Contig2_Ganxin-203, CL905.Contig1_Ganxin-203, CL619.Contig2_Ganxin-203, Unigene29610_Ganxin-203, Unigene17621_Ganxin-203, Unigene213_Ganxin-203
49	Ribosome	6 (1.69%)	457 (1.46%)	0.413646	0.700666	ko03010	Unigene50312_Ganxin-203, CL8260.Contig1_Ganxin-203, CL2915.Contig1_Ganxin-203, CL2915.Contig3_Ganxin-203, Unigene48439_Ganxin-203, Unigene26494_Ganxin-203
50	Protein export	2 (0.56%)	129 (0.41%)	0.429377	0.705066	ko03060	Unigene36511_Ganxin-203, Unigene36512_Ganxin-203
51	Sphingolipid metabolism	2 (0.56%)	130 (0.42%)	0.433233	0.705066	ko00600	Unigene234_Ganxin-203, CL1742.Contig3_Ganxin-203
52	Citrate cycle (TCA cycle)	2 (0.56%)	146 (0.47%)	0.492927	0.777577	ko00020	CL3700.Contig3_Ganxin-203, Unigene50899_Ganxin-203
53	alpha-Linolenic acid metabolism	2 (0.56%)	147 (0.47%)	0.496525	0.777577	ko00592	Unigene26867_Ganxin-203, Unigene18056_Ganxin-203
54	Glyoxylate and dicarboxylate metabolism	2 (0.56%)	155 (0.5%)	0.524719	0.806512	ko00630	Unigene36281_Ganxin-203, Unigene36282_Ganxin-203
55	Glycine, serine and threonine metabolism	2 (0.56%)	160 (0.51%)	0.541793	0.817615	ko00260	Unigene36281_Ganxin-203, Unigene36282_Ganxin-203
56	Amino sugar and nucleotide sugar metabolism	5 (1.41%)	449 (1.43%)	0.575197	0.850093	ko00520	Unigene1499_Ganxin-203, CL4973.Contig3_Ganxin-203, Unigene41026_Ganxin-203, CL4434.Contig1_Ganxin-203, CL1125.Contig1_Ganxin-203
57	Flavone and flavonol biosynthesis	1 (0.28%)	77 (0.25%)	0.583798	0.850093	ko00944	Unigene49131_Ganxin-203
58	Circadian rhythm - plant	2 (0.56%)	183 (0.58%)	0.614747	0.857261	ko04712	CL2377.Contig1_Ganxin-203, Unigene1573_Ganxin-203
59	Glycerolipid metabolism	2 (0.56%)	185 (0.59%)	0.620653	0.857261	ko00561	CL8276.Contig2_Ganxin-203, Unigene14029_Ganxin-203
60	Flavonoid biosynthesis	2 (0.56%)	187 (0.6%)	0.62649	0.857261	ko00941	CL5877.Contig2_Ganxin-203, Unigene1573_Ganxin-203
61	beta-Alanine metabolism	1 (0.28%)	89 (0.28%)	0.637014	0.857261	ko00410	CL8276.Contig2_Ganxin-203
62	Aminoacyl-tRNA biosynthesis	2 (0.56%)	195 (0.62%)	0.649139	0.857261	ko00970	Unigene36996_Ganxin-203, Unigene13390_Ganxin-203
63	Lysine degradation	1 (0.28%)	94 (0.3%)	0.657132	0.857261	ko00310	CL8276.Contig2_Ganxin-203
64	Propanoate metabolism	1 (0.28%)	95 (0.3%)	0.66102	0.857261	ko00640	CL8276.Contig2_Ganxin-203
65	Nitrogen metabolism	1 (0.28%)	101 (0.32%)	0.683443	0.872704	ko00910	Unigene22989_Ganxin-203
66	Steroid biosynthesis	1 (0.28%)	111 (0.35%)	0.717575	0.882011	ko00100	CL6505.Contig1_Ganxin-203
67	Zeatin biosynthesis	1 (0.28%)	112 (0.36%)	0.720779	0.882011	ko00908	Unigene49131_Ganxin-203
68	Porphyrin and chlorophyll metabolism	1 (0.28%)	116 (0.37%)	0.733239	0.882011	ko00860	Unigene11806_Ganxin-203
69	Valine, leucine and isoleucine degradation	1 (0.28%)	116 (0.37%)	0.733239	0.882011	ko00280	CL8276.Contig2_Ganxin-203
70	Terpenoid backbone biosynthesis	1 (0.28%)	139 (0.44%)	0.794845	0.929362	ko00900	Unigene43772_Ganxin-203
71	Glycolysis / Gluconeogenesis	4 (1.13%)	481 (1.54%)	0.794997	0.929362	ko00010	CL4973.Contig3_Ganxin-203, Unigene35732_Ganxin-203, CL8276.Contig2_Ganxin-203, Unigene7107_Ganxin-203
72	Plant hormone signal transduction	12 (3.39%)	1343 (4.29%)	0.834385	0.961861	ko04075	CL7153.Contig1_Ganxin-203, Unigene36039_Ganxin-203, Unigene28606_Ganxin-203, Unigene28134_Ganxin-203, CL4822.Contig1_Ganxin-203, Unigene24059_Ganxin-203, CL5656.Contig3_Ganxin-203, Unigene44928_Ganxin-203, Unigene44925_Ganxin-203, Unigene29128_Ganxin-203, Unigene15292_Ganxin-203, Unigene36348_Ganxin-203
73	Fructose and mannose metabolism	2 (0.56%)	321 (1.03%)	0.879882	0.988681	ko00051	CL4973.Contig3_Ganxin-203, Unigene35732_Ganxin-203
74	Glutathione metabolism	1 (0.28%)	187 (0.6%)	0.881475	0.988681	ko00480	Unigene6280_Ganxin-203
75	RNA degradation	3 (0.85%)	515 (1.64%)	0.93228	0.998199	ko03018	Unigene27326_Ganxin-203, Unigene47203_Ganxin-203, Unigene46664_Ganxin-203
76	Pyruvate metabolism	1 (0.28%)	246 (0.79%)	0.939684	0.998199	ko00620	CL8276.Contig2_Ganxin-203
77	Homologous recombination	1 (0.28%)	264 (0.84%)	0.950931	0.998199	ko03440	Unigene19753_Ganxin-203
78	Pentose phosphate pathway	1 (0.28%)	304 (0.97%)	0.968992	0.998199	ko00030	Unigene35732_Ganxin-203
79	Ribosome biogenesis in eukaryotes	2 (0.56%)	489 (1.56%)	0.975395	0.998199	ko03008	Unigene6280_Ganxin-203, CL4983.Contig2_Ganxin-203
80	ABC transporters	1 (0.28%)	347 (1.11%)	0.981081	0.998199	ko02010	CL2410.Contig2_Ganxin-203
81	Purine metabolism	3 (0.85%)	835 (2.67%)	0.996113	0.998199	ko00230	CL5664.Contig3_Ganxin-203, Unigene29793_Ganxin-203, CL2263.Contig2_Ganxin-203
82	RNA polymerase	1 (0.28%)	520 (1.66%)	0.997426	0.998199	ko03020	CL2263.Contig2_Ganxin-203
83	Pyrimidine metabolism	2 (0.56%)	747 (2.39%)	0.998199	0.998199	ko00240	CL2404.Contig1_Ganxin-203, CL2263.Contig2_Ganxin-203

## Sheet: GNN-vs-GHN
#	Pathway	DEGs with pathway annotation (130)	All genes with pathway annotation (31311)	Pvalue	Qvalue	Pathway ID	Differentially expressed genes
1	Metabolic pathways	71 (54.62%)	8697 (27.78%)	1.05125e-10	6.20239e-09	ko01100	CL7670.Contig1_Ganxin-203, Unigene16487_Ganxin-203, Unigene33857_Ganxin-203, Unigene940_Ganxin-203, Unigene47356_Ganxin-203, CL1742.Contig1_Ganxin-203, Unigene33858_Ganxin-203, CL691.Contig1_Ganxin-203, Unigene31185_Ganxin-203, CL8009.Contig1_Ganxin-203, CL7182.Contig1_Ganxin-203, Unigene7489_Ganxin-203, Unigene50116_Ganxin-203, Unigene36051_Ganxin-203, Unigene53453_Ganxin-203, CL2500.Contig2_Gan…
2	Ether lipid metabolism	35 (26.92%)	2872 (9.17%)	3.88274e-09	1.14541e-07	ko00565	CL7670.Contig1_Ganxin-203, Unigene16487_Ganxin-203, Unigene940_Ganxin-203, Unigene47356_Ganxin-203, CL691.Contig1_Ganxin-203, Unigene50116_Ganxin-203, Unigene36051_Ganxin-203, CL2500.Contig2_Ganxin-203, CL8278.Contig1_Ganxin-203, Unigene8264_Ganxin-203, Unigene34604_Ganxin-203, CL3137.Contig1_Ganxin-203, Unigene2963_Ganxin-203, Unigene22837_Ganxin-203, Unigene14665_Ganxin-203, CL5925.Contig2_Ganx…
3	Endocytosis	36 (27.69%)	3103 (9.91%)	7.97284e-09	1.56799e-07	ko04144	CL7670.Contig1_Ganxin-203, Unigene16487_Ganxin-203, Unigene940_Ganxin-203, Unigene47356_Ganxin-203, CL691.Contig1_Ganxin-203, Unigene50116_Ganxin-203, Unigene36051_Ganxin-203, CL2500.Contig2_Ganxin-203, CL8278.Contig1_Ganxin-203, Unigene8264_Ganxin-203, Unigene24308_Ganxin-203, Unigene34604_Ganxin-203, CL3137.Contig1_Ganxin-203, Unigene2963_Ganxin-203, Unigene22837_Ganxin-203, Unigene14665_Ganxin…
4	Glycerophospholipid metabolism	35 (26.92%)	3070 (9.8%)	2.145e-08	3.16388e-07	ko00564	CL7670.Contig1_Ganxin-203, Unigene16487_Ganxin-203, Unigene940_Ganxin-203, Unigene47356_Ganxin-203, CL691.Contig1_Ganxin-203, Unigene50116_Ganxin-203, Unigene36051_Ganxin-203, CL2500.Contig2_Ganxin-203, CL8278.Contig1_Ganxin-203, Unigene8264_Ganxin-203, Unigene34604_Ganxin-203, CL3137.Contig1_Ganxin-203, Unigene2963_Ganxin-203, Unigene22837_Ganxin-203, Unigene14665_Ganxin-203, CL5925.Contig2_Ganx…
5	Ribosome	10 (7.69%)	457 (1.46%)	2.22804e-05	0.000262908	ko03010	Unigene22084_Ganxin-203, Unigene16804_Ganxin-203, Unigene29230_Ganxin-203, Unigene29232_Ganxin-203, Unigene15125_Ganxin-203, Unigene25490_Ganxin-203, Unigene48439_Ganxin-203, Unigene25491_Ganxin-203, Unigene36436_Ganxin-203, Unigene29231_Ganxin-203
6	Phenylpropanoid biosynthesis	10 (7.69%)	506 (1.62%)	5.25195e-05	0.000516442	ko00940	Unigene31185_Ganxin-203, CL8009.Contig1_Ganxin-203, CL7182.Contig1_Ganxin-203, Unigene26764_Ganxin-203, Unigene41028_Ganxin-203, Unigene31187_Ganxin-203, Unigene25556_Ganxin-203, CL848.Contig1_Ganxin-203, CL377.Contig2_Ganxin-203, CL7040.Contig1_Ganxin-203
7	Cyanoamino acid metabolism	6 (4.62%)	196 (0.63%)	0.000174626	0.00147185	ko00460	Unigene31185_Ganxin-203, CL7182.Contig1_Ganxin-203, Unigene26764_Ganxin-203, Unigene41028_Ganxin-203, Unigene31187_Ganxin-203, CL7040.Contig1_Ganxin-203
8	Cutin, suberine and wax biosynthesis	5 (3.85%)	137 (0.44%)	0.000275276	0.00203016	ko00073	Unigene37998_Ganxin-203, Unigene39944_Ganxin-203, Unigene40142_Ganxin-203, Unigene37997_Ganxin-203, Unigene37996_Ganxin-203
9	Oxidative phosphorylation	6 (4.62%)	377 (1.2%)	0.00500408	0.0328045	ko00190	Unigene2009_Ganxin-203, Unigene5595_Ganxin-203, Unigene50899_Ganxin-203, Unigene37450_Ganxin-203, Unigene5596_Ganxin-203, Unigene34644_Ganxin-203
10	Biosynthesis of secondary metabolites	22 (16.92%)	3014 (9.63%)	0.00635197	0.0372524	ko01110	Unigene31185_Ganxin-203, CL8009.Contig1_Ganxin-203, CL7182.Contig1_Ganxin-203, CL8139.Contig1_Ganxin-203, Unigene22084_Ganxin-203, Unigene26764_Ganxin-203, Unigene39318_Ganxin-203, Unigene50899_Ganxin-203, Unigene41028_Ganxin-203, CL1246.Contig1_Ganxin-203, CL1336.Contig2_Ganxin-203, Unigene39944_Ganxin-203, Unigene31187_Ganxin-203, Unigene6992_Ganxin-203, Unigene29839_Ganxin-203, Unigene25556_Ga…
11	Phagosome	5 (3.85%)	288 (0.92%)	0.00716023	0.0372524	ko04145	Unigene30934_Ganxin-203, CL1731.Contig1_Ganxin-203, Unigene30931_Ganxin-203, Unigene7448_Ganxin-203, Unigene3286_Ganxin-203
12	Glycosaminoglycan degradation	3 (2.31%)	97 (0.31%)	0.0077621	0.0372524	ko00531	CL1742.Contig1_Ganxin-203, Unigene7489_Ganxin-203, CL4495.Contig1_Ganxin-203
13	Diterpenoid biosynthesis	3 (2.31%)	99 (0.32%)	0.00820816	0.0372524	ko00904	Unigene39318_Ganxin-203, CL1246.Contig1_Ganxin-203, CL7040.Contig1_Ganxin-203
14	Other glycan degradation	4 (3.08%)	194 (0.62%)	0.00885351	0.0373112	ko00511	CL1742.Contig1_Ganxin-203, CL8139.Contig1_Ganxin-203, Unigene29839_Ganxin-203, CL4495.Contig1_Ganxin-203
15	Limonene and pinene degradation	3 (2.31%)	117 (0.37%)	0.0129003	0.0507412	ko00903	Unigene37997_Ganxin-203, Unigene37996_Ganxin-203, CL7040.Contig1_Ganxin-203
16	Stilbenoid, diarylheptanoid and gingerol biosynthesis	3 (2.31%)	151 (0.48%)	0.0252133	0.092974	ko00945	Unigene37997_Ganxin-203, Unigene37996_Ganxin-203, CL7040.Contig1_Ganxin-203
17	Glycosphingolipid biosynthesis - ganglio series	2 (1.54%)	64 (0.2%)	0.0291661	0.0973621	ko00604	CL1742.Contig1_Ganxin-203, CL4495.Contig1_Ganxin-203
18	Starch and sucrose metabolism	10 (7.69%)	1211 (3.87%)	0.0297037	0.0973621	ko00500	Unigene47356_Ganxin-203, Unigene31185_Ganxin-203, CL7182.Contig1_Ganxin-203, Unigene26764_Ganxin-203, Unigene41028_Ganxin-203, Unigene41499_Ganxin-203, Unigene33815_Ganxin-203, Unigene47487_Ganxin-203, Unigene31187_Ganxin-203, Unigene41259_Ganxin-203
19	Biosynthesis of unsaturated fatty acids	2 (1.54%)	80 (0.26%)	0.0438066	0.136031	ko01040	Unigene32335_Ganxin-203, Unigene44578_Ganxin-203
20	Basal transcription factors	3 (2.31%)	206 (0.66%)	0.0547392	0.161481	ko03022	Unigene47427_Ganxin-203, Unigene14567_Ganxin-203, Unigene41259_Ganxin-203
21	Photosynthesis	2 (1.54%)	123 (0.39%)	0.0928495	0.260863	ko00195	Unigene53453_Ganxin-203, Unigene16804_Ganxin-203
22	Sphingolipid metabolism	2 (1.54%)	130 (0.42%)	0.101881	0.263423	ko00600	CL1742.Contig1_Ganxin-203, CL4495.Contig1_Ganxin-203
23	Phenylalanine metabolism	3 (2.31%)	270 (0.86%)	0.10269	0.263423	ko00360	CL8009.Contig1_Ganxin-203, Unigene25556_Ganxin-203, CL848.Contig1_Ganxin-203
24	Citrate cycle (TCA cycle)	2 (1.54%)	146 (0.47%)	0.123359	0.303257	ko00020	Unigene22084_Ganxin-203, Unigene50899_Ganxin-203
25	Glyoxylate and dicarboxylate metabolism	2 (1.54%)	155 (0.5%)	0.135882	0.320681	ko00630	Unigene30389_Ganxin-203, Unigene36436_Ganxin-203
26	Fructose and mannose metabolism	3 (2.31%)	321 (1.03%)	0.149355	0.327482	ko00051	CL1336.Contig2_Ganxin-203, Unigene6992_Ganxin-203, Unigene8954_Ganxin-203
27	Other types of O-glycan biosynthesis	1 (0.77%)	39 (0.12%)	0.149865	0.327482	ko00514	Unigene38315_Ganxin-203
28	Benzoxazinoid biosynthesis	1 (0.77%)	45 (0.14%)	0.170852	0.360009	ko00402	Unigene39318_Ganxin-203
29	Glutathione metabolism	2 (1.54%)	187 (0.6%)	0.18234	0.365329	ko00480	Unigene6280_Ganxin-203, Unigene21054_Ganxin-203
30	Carotenoid biosynthesis	2 (1.54%)	193 (0.62%)	0.191304	0.365329	ko00906	CL8139.Contig1_Ganxin-203, Unigene29839_Ganxin-203
31	Galactose metabolism	3 (2.31%)	363 (1.16%)	0.191953	0.365329	ko00052	CL1742.Contig1_Ganxin-203, Unigene6992_Ganxin-203, CL4495.Contig1_Ganxin-203
32	Carbon fixation in photosynthetic organisms	2 (1.54%)	207 (0.66%)	0.212432	0.391671	ko00710	CL1336.Contig2_Ganxin-203, Unigene36436_Ganxin-203
33	Sulfur metabolism	1 (0.77%)	73 (0.23%)	0.262191	0.462554	ko00920	Unigene31742_Ganxin-203
34	Fatty acid biosynthesis	1 (0.77%)	77 (0.25%)	0.274397	0.462554	ko00061	Unigene32335_Ganxin-203
35	Flavone and flavonol biosynthesis	1 (0.77%)	77 (0.25%)	0.274397	0.462554	ko00944	Unigene10312_Ganxin-203
36	Amino sugar and nucleotide sugar metabolism	3 (2.31%)	449 (1.43%)	0.28627	0.469165	ko00520	CL7182.Contig1_Ganxin-203, Unigene26764_Ganxin-203, Unigene8954_Ganxin-203
37	Tryptophan metabolism	1 (0.77%)	89 (0.28%)	0.309825	0.494046	ko00380	Unigene39318_Ganxin-203
38	Lysine degradation	1 (0.77%)	94 (0.3%)	0.324075	0.495791	ko00310	Unigene22084_Ganxin-203
39	Pentose and glucuronate interconversions	4 (3.08%)	696 (2.22%)	0.327726	0.495791	ko00040	Unigene47356_Ganxin-203, Unigene41499_Ganxin-203, Unigene47487_Ganxin-203, Unigene41259_Ganxin-203
40	Nitrogen metabolism	1 (0.77%)	101 (0.32%)	0.343537	0.506717	ko00910	Unigene30389_Ganxin-203
41	Pentose phosphate pathway	2 (1.54%)	304 (0.97%)	0.360364	0.511792	ko00030	CL1336.Contig2_Ganxin-203, Unigene6992_Ganxin-203
42	RNA polymerase	3 (2.31%)	520 (1.66%)	0.366703	0.511792	ko03020	Unigene33857_Ganxin-203, Unigene33858_Ganxin-203, Unigene7527_Ganxin-203
43	Zeatin biosynthesis	1 (0.77%)	112 (0.36%)	0.373001	0.511792	ko00908	Unigene10312_Ganxin-203
44	Glycosylphosphatidylinositol(GPI)-anchor biosynthesis	1 (0.77%)	120 (0.38%)	0.393601	0.527674	ko00563	Unigene27041_Ganxin-203
45	Spliceosome	7 (5.38%)	1458 (4.66%)	0.402463	0.527674	ko03040	Unigene28020_Ganxin-203, Unigene15617_Ganxin-203, Unigene14665_Ganxin-203, CL575.Contig3_Ganxin-203, Unigene47377_Ganxin-203, Unigene41259_Ganxin-203, Unigene37626_Ganxin-203
46	Alanine, aspartate and glutamate metabolism	1 (0.77%)	130 (0.42%)	0.41841	0.536656	ko00250	Unigene30389_Ganxin-203
47	Ascorbate and aldarate metabolism	1 (0.77%)	139 (0.44%)	0.439875	0.546411	ko00053	Unigene6280_Ganxin-203
48	Proteasome	1 (0.77%)	141 (0.45%)	0.444537	0.546411	ko03050	Unigene32791_Ganxin-203
49	Arginine and proline metabolism	1 (0.77%)	171 (0.55%)	0.510022	0.614108	ko00330	Unigene30389_Ganxin-203
50	Glycolysis / Gluconeogenesis	2 (1.54%)	481 (1.54%)	0.595848	0.681208	ko00010	CL1336.Contig2_Ganxin-203, Unigene6992_Ganxin-203
51	Pyrimidine metabolism	3 (2.31%)	747 (2.39%)	0.602524	0.681208	ko00240	Unigene33857_Ganxin-203, Unigene33858_Ganxin-203, Unigene7527_Ganxin-203
52	Ribosome biogenesis in eukaryotes	2 (1.54%)	489 (1.56%)	0.604856	0.681208	ko03008	Unigene54980_Ganxin-203, Unigene6280_Ganxin-203
53	RNA transport	15 (11.54%)	3774 (12.05%)	0.611932	0.681208	ko03013	CL4767.Contig1_Ganxin-203, CL2500.Contig2_Ganxin-203, CL8139.Contig1_Ganxin-203, Unigene39836_Ganxin-203, CL2334.Contig1_Ganxin-203, Unigene45193_Ganxin-203, Unigene41499_Ganxin-203, Unigene33033_Ganxin-203, Unigene38315_Ganxin-203, Unigene27041_Ganxin-203, Unigene6992_Ganxin-203, Unigene47511_Ganxin-203, Unigene46075_Ganxin-203, Unigene15389_Ganxin-203, Unigene27076_Ganxin-203
54	Cysteine and methionine metabolism	1 (0.77%)	251 (0.8%)	0.649535	0.709677	ko00270	Unigene31742_Ganxin-203
55	Purine metabolism	3 (2.31%)	835 (2.67%)	0.677261	0.726516	ko00230	Unigene33857_Ganxin-203, Unigene33858_Ganxin-203, Unigene7527_Ganxin-203
56	mRNA surveillance pathway	12 (9.23%)	3289 (10.5%)	0.723754	0.762526	ko03015	CL4767.Contig1_Ganxin-203, CL2500.Contig2_Ganxin-203, Unigene39836_Ganxin-203, CL2334.Contig1_Ganxin-203, Unigene45193_Ganxin-203, Unigene41499_Ganxin-203, Unigene33033_Ganxin-203, Unigene38315_Ganxin-203, Unigene47511_Ganxin-203, Unigene46075_Ganxin-203, Unigene15389_Ganxin-203, Unigene27076_Ganxin-203
57	Ubiquitin mediated proteolysis	1 (0.77%)	496 (1.58%)	0.875088	0.905793	ko04120	Unigene39613_Ganxin-203
58	Protein processing in endoplasmic reticulum	1 (0.77%)	736 (2.35%)	0.954894	0.971358	ko04141	Unigene15617_Ganxin-203
59	Plant hormone signal transduction	2 (1.54%)	1343 (4.29%)	0.977331	0.977331	ko04075	CL7333.Contig1_Ganxin-203, Unigene40886_Ganxin-203

## Sheet: GNN-vs-GNH
#	Pathway	DEGs with pathway annotation (256)	All genes with pathway annotation (31311)	Pvalue	Qvalue	Pathway ID	Differentially expressed genes
1	Cutin, suberine and wax biosynthesis	13 (5.08%)	137 (0.44%)	1.1698e-10	9.59234e-09	ko00073	Unigene44341_Ganxin-203, Unigene44325_Ganxin-203, Unigene43647_Ganxin-203, Unigene31305_Ganxin-203, CL8171.Contig1_Ganxin-203, Unigene37998_Ganxin-203, CL7856.Contig2_Ganxin-203, Unigene44342_Ganxin-203, Unigene40142_Ganxin-203, Unigene37997_Ganxin-203, CL1054.Contig4_Ganxin-203, Unigene44326_Ganxin-203, Unigene44338_Ganxin-203
2	Metabolic pathways	109 (42.58%)	8697 (27.78%)	2.39179e-07	9.80636e-06	ko01100	Unigene7386_Ganxin-203, Unigene35354_Ganxin-203, CL7670.Contig1_Ganxin-203, Unigene33857_Ganxin-203, CL5877.Contig2_Ganxin-203, CL377.Contig1_Ganxin-203, Unigene36281_Ganxin-203, Unigene47356_Ganxin-203, Unigene28945_Ganxin-203, Unigene33858_Ganxin-203, Unigene8473_Ganxin-203, Unigene36669_Ganxin-203, CL4973.Contig3_Ganxin-203, CL8009.Contig1_Ganxin-203, Unigene7489_Ganxin-203, Unigene50116_Ganxi…
3	Phenylpropanoid biosynthesis	15 (5.86%)	506 (1.62%)	2.08413e-05	0.000569663	ko00940	Unigene35354_Ganxin-203, CL377.Contig1_Ganxin-203, Unigene28945_Ganxin-203, Unigene8473_Ganxin-203, CL8009.Contig1_Ganxin-203, CL1874.Contig1_Ganxin-203, CL1874.Contig2_Ganxin-203, Unigene41979_Ganxin-203, CL3536.Contig1_Ganxin-203, CL1685.Contig2_Ganxin-203, Unigene30886_Ganxin-203, CL377.Contig4_Ganxin-203, CL377.Contig2_Ganxin-203, Unigene15366_Ganxin-203, CL7040.Contig1_Ganxin-203
4	Ether lipid metabolism	43 (16.8%)	2872 (9.17%)	7.69367e-05	0.00137554	ko00565	Unigene7386_Ganxin-203, CL7670.Contig1_Ganxin-203, Unigene47356_Ganxin-203, Unigene50116_Ganxin-203, Unigene38580_Ganxin-203, CL2500.Contig2_Ganxin-203, Unigene44948_Ganxin-203, Unigene26047_Ganxin-203, Unigene765_Ganxin-203, CL7670.Contig2_Ganxin-203, Unigene33108_Ganxin-203, Unigene28775_Ganxin-203, Unigene2963_Ganxin-203, Unigene22837_Ganxin-203, Unigene21482_Ganxin-203, CL2460.Contig1_Ganxin-…
5	Phenylalanine metabolism	10 (3.91%)	270 (0.86%)	8.38742e-05	0.00137554	ko00360	Unigene35354_Ganxin-203, Unigene28945_Ganxin-203, Unigene8473_Ganxin-203, CL8009.Contig1_Ganxin-203, CL1874.Contig1_Ganxin-203, CL1874.Contig2_Ganxin-203, Unigene41979_Ganxin-203, CL3536.Contig1_Ganxin-203, CL1685.Contig2_Ganxin-203, Unigene30886_Ganxin-203
6	Glycerophospholipid metabolism	44 (17.19%)	3070 (9.8%)	0.000169165	0.00231192	ko00564	Unigene7386_Ganxin-203, CL7670.Contig1_Ganxin-203, Unigene47356_Ganxin-203, Unigene50116_Ganxin-203, Unigene38580_Ganxin-203, CL2500.Contig2_Ganxin-203, Unigene44948_Ganxin-203, Unigene26047_Ganxin-203, CL1622.Contig2_Ganxin-203, Unigene765_Ganxin-203, CL7670.Contig2_Ganxin-203, Unigene33108_Ganxin-203, Unigene28775_Ganxin-203, Unigene2963_Ganxin-203, Unigene22837_Ganxin-203, Unigene21482_Ganxin-…
7	Endocytosis	44 (17.19%)	3103 (9.91%)	0.00021428	0.00251013	ko04144	Unigene7386_Ganxin-203, CL7670.Contig1_Ganxin-203, Unigene47356_Ganxin-203, Unigene50116_Ganxin-203, Unigene38580_Ganxin-203, CL2500.Contig2_Ganxin-203, Unigene44948_Ganxin-203, Unigene26047_Ganxin-203, Unigene765_Ganxin-203, CL7670.Contig2_Ganxin-203, Unigene33108_Ganxin-203, Unigene28775_Ganxin-203, Unigene2963_Ganxin-203, Unigene22837_Ganxin-203, Unigene21482_Ganxin-203, CL2460.Contig1_Ganxin-…
8	Oxidative phosphorylation	11 (4.3%)	377 (1.2%)	0.000302079	0.00309632	ko00190	Unigene577_Ganxin-203, Unigene48968_Ganxin-203, CL7307.Contig1_Ganxin-203, Unigene7030_Ganxin-203, Unigene50899_Ganxin-203, Unigene37450_Ganxin-203, Unigene9858_Ganxin-203, Unigene1820_Ganxin-203, Unigene7538_Ganxin-203, Unigene37481_Ganxin-203, Unigene34644_Ganxin-203
9	Circadian rhythm - mammal	4 (1.56%)	54 (0.17%)	0.00100148	0.00912457	ko04710	CL850.Contig1_Ganxin-203, CL8287.Contig2_Ganxin-203, Unigene5629_Ganxin-203, Unigene30754_Ganxin-203
10	Fatty acid biosynthesis	4 (1.56%)	77 (0.25%)	0.00370234	0.0279497	ko00061	Unigene36669_Ganxin-203, CL7093.Contig1_Ganxin-203, Unigene28760_Ganxin-203, CL8109.Contig1_Ganxin-203
11	Peroxisome	7 (2.73%)	240 (0.77%)	0.00374935	0.0279497	ko04146	Unigene36281_Ganxin-203, Unigene44341_Ganxin-203, Unigene44325_Ganxin-203, Unigene44342_Ganxin-203, Unigene44326_Ganxin-203, Unigene44338_Ganxin-203, Unigene42685_Ganxin-203
12	Biosynthesis of secondary metabolites	37 (14.45%)	3014 (9.63%)	0.0082161	0.0561433	ko01110	Unigene35354_Ganxin-203, Unigene43060_Ganxin-203, CL5877.Contig2_Ganxin-203, CL377.Contig1_Ganxin-203, Unigene36281_Ganxin-203, Unigene28945_Ganxin-203, Unigene8473_Ganxin-203, CL4973.Contig3_Ganxin-203, CL8009.Contig1_Ganxin-203, CL1874.Contig1_Ganxin-203, CL1874.Contig2_Ganxin-203, CL8139.Contig1_Ganxin-203, Unigene41979_Ganxin-203, CL3536.Contig1_Ganxin-203, Unigene50899_Ganxin-203, Unigene109…
13	Ribosome	9 (3.52%)	457 (1.46%)	0.0134314	0.0847213	ko03010	Unigene16804_Ganxin-203, Unigene50312_Ganxin-203, Unigene29230_Ganxin-203, Unigene29232_Ganxin-203, Unigene15125_Ganxin-203, Unigene48439_Ganxin-203, Unigene26494_Ganxin-203, Unigene36436_Ganxin-203, Unigene29231_Ganxin-203
14	Photosynthesis	4 (1.56%)	123 (0.39%)	0.0185914	0.108893	ko00195	Unigene53453_Ganxin-203, Unigene16804_Ganxin-203, Unigene9672_Ganxin-203, Unigene1820_Ganxin-203
15	Other glycan degradation	5 (1.95%)	194 (0.62%)	0.021995	0.120239	ko00511	CL8139.Contig1_Ganxin-203, Unigene46418_Ganxin-203, Unigene47204_Ganxin-203, CL4434.Contig1_Ganxin-203, Unigene1252_Ganxin-203
16	Biosynthesis of unsaturated fatty acids	3 (1.17%)	80 (0.26%)	0.0279899	0.137755	ko01040	Unigene36669_Ganxin-203, CL7093.Contig1_Ganxin-203, CL8109.Contig1_Ganxin-203
17	mRNA surveillance pathway	37 (14.45%)	3289 (10.5%)	0.028559	0.137755	ko03015	Unigene7386_Ganxin-203, Unigene7863_Ganxin-203, Unigene1331_Ganxin-203, CL2500.Contig2_Ganxin-203, Unigene44948_Ganxin-203, Unigene765_Ganxin-203, Unigene39836_Ganxin-203, Unigene13622_Ganxin-203, Unigene24497_Ganxin-203, Unigene33602_Ganxin-203, Unigene12130_Ganxin-203, Unigene47273_Ganxin-203, CL2334.Contig1_Ganxin-203, Unigene46418_Ganxin-203, Unigene22891_Ganxin-203, CL6366.Contig3_Ganxin-203…
18	Phagosome	6 (2.34%)	288 (0.92%)	0.0317006	0.143284	ko04145	Unigene30934_Ganxin-203, CL1731.Contig1_Ganxin-203, Unigene1379_Ganxin-203, CL7307.Contig1_Ganxin-203, Unigene7448_Ganxin-203, Unigene49377_Ganxin-203
19	RNA transport	41 (16.02%)	3774 (12.05%)	0.0352834	0.143284	ko03013	Unigene7386_Ganxin-203, Unigene7863_Ganxin-203, Unigene1331_Ganxin-203, CL2500.Contig2_Ganxin-203, Unigene44948_Ganxin-203, CL8139.Contig1_Ganxin-203, Unigene765_Ganxin-203, Unigene39836_Ganxin-203, Unigene13622_Ganxin-203, Unigene24497_Ganxin-203, Unigene33602_Ganxin-203, Unigene12130_Ganxin-203, Unigene47273_Ganxin-203, CL2334.Contig1_Ganxin-203, Unigene46418_Ganxin-203, Unigene22891_Ganxin-203…
20	Stilbenoid, diarylheptanoid and gingerol biosynthesis	4 (1.56%)	151 (0.48%)	0.0357992	0.143284	ko00945	Unigene30886_Ganxin-203, Unigene37997_Ganxin-203, Unigene1573_Ganxin-203, CL7040.Contig1_Ganxin-203
21	Tryptophan metabolism	3 (1.17%)	89 (0.28%)	0.0366946	0.143284	ko00380	CL8276.Contig2_Ganxin-203, Unigene29239_Ganxin-203, Unigene32595_Ganxin-203
22	Glucosinolate biosynthesis	2 (0.78%)	43 (0.14%)	0.0482851	0.179972	ko00966	Unigene29239_Ganxin-203, Unigene32595_Ganxin-203
23	Nicotinate and nicotinamide metabolism	2 (0.78%)	46 (0.15%)	0.0544754	0.194216	ko00760	Unigene29007_Ganxin-203, Unigene29006_Ganxin-203
24	Flavonoid biosynthesis	4 (1.56%)	187 (0.6%)	0.0679741	0.230057	ko00941	Unigene43060_Ganxin-203, CL5877.Contig2_Ganxin-203, Unigene30886_Ganxin-203, Unigene1573_Ganxin-203
25	Limonene and pinene degradation	3 (1.17%)	117 (0.37%)	0.0713935	0.230057	ko00903	CL8276.Contig2_Ganxin-203, Unigene37997_Ganxin-203, CL7040.Contig1_Ganxin-203
26	Carotenoid biosynthesis	4 (1.56%)	193 (0.62%)	0.0744214	0.230057	ko00906	CL8139.Contig1_Ganxin-203, CL8208.Contig2_Ganxin-203, Unigene47204_Ganxin-203, Unigene1252_Ganxin-203
27	Glycosylphosphatidylinositol(GPI)-anchor biosynthesis	3 (1.17%)	120 (0.38%)	0.0757506	0.230057	ko00563	Unigene27041_Ganxin-203, Unigene22503_Ganxin-203, Unigene49283_Ganxin-203
28	Alanine, aspartate and glutamate metabolism	3 (1.17%)	130 (0.42%)	0.0910878	0.266757	ko00250	Unigene36281_Ganxin-203, Unigene29007_Ganxin-203, Unigene29006_Ganxin-203
29	Ascorbate and aldarate metabolism	3 (1.17%)	139 (0.44%)	0.105897	0.299432	ko00053	CL8276.Contig2_Ganxin-203, Unigene34001_Ganxin-203, Unigene6280_Ganxin-203
30	Sulfur metabolism	2 (0.78%)	73 (0.23%)	0.12016	0.328436	ko00920	Unigene31742_Ganxin-203, Unigene32595_Ganxin-203
31	Glyoxylate and dicarboxylate metabolism	3 (1.17%)	155 (0.5%)	0.134322	0.355302	ko00630	Unigene36281_Ganxin-203, Unigene42383_Ganxin-203, Unigene36436_Ganxin-203
32	Protein processing in endoplasmic reticulum	9 (3.52%)	736 (2.35%)	0.151263	0.387611	ko04141	CL850.Contig1_Ganxin-203, Unigene15617_Ganxin-203, CL2576.Contig1_Ganxin-203, Unigene28093_Ganxin-203, CL8287.Contig2_Ganxin-203, Unigene5629_Ganxin-203, Unigene30754_Ganxin-203, Unigene27491_Ganxin-203, Unigene36512_Ganxin-203
33	Arginine and proline metabolism	3 (1.17%)	171 (0.55%)	0.165039	0.410097	ko00330	Unigene30415_Ganxin-203, CL8276.Contig2_Ganxin-203, Unigene969_Ganxin-203
34	Glycosaminoglycan degradation	2 (0.78%)	97 (0.31%)	0.188293	0.454117	ko00531	Unigene7489_Ganxin-203, CL4434.Contig1_Ganxin-203
35	Diterpenoid biosynthesis	2 (0.78%)	99 (0.32%)	0.194202	0.454987	ko00904	CL1246.Contig1_Ganxin-203, CL7040.Contig1_Ganxin-203
36	Spliceosome	15 (5.86%)	1458 (4.66%)	0.215574	0.471087	ko03040	CL4172.Contig3_Ganxin-203, Unigene37538_Ganxin-203, Unigene28020_Ganxin-203, Unigene8077_Ganxin-203, Unigene15617_Ganxin-203, Unigene21482_Ganxin-203, Unigene40647_Ganxin-203, Unigene7231_Ganxin-203, Unigene39055_Ganxin-203, Unigene31044_Ganxin-203, Unigene38444_Ganxin-203, CL575.Contig3_Ganxin-203, Unigene47377_Ganxin-203, Unigene47856_Ganxin-203, CL1220.Contig1_Ganxin-203
37	Glycosphingolipid biosynthesis - globo series	1 (0.39%)	30 (0.1%)	0.218394	0.471087	ko00603	CL4434.Contig1_Ganxin-203
38	Ubiquitin mediated proteolysis	6 (2.34%)	496 (1.58%)	0.221742	0.471087	ko04120	CL850.Contig1_Ganxin-203, Unigene28093_Ganxin-203, CL8287.Contig2_Ganxin-203, CL5162.Contig1_Ganxin-203, Unigene5629_Ganxin-203, Unigene30754_Ganxin-203
39	Fatty acid metabolism	2 (0.78%)	109 (0.35%)	0.224054	0.471087	ko00071	CL8276.Contig2_Ganxin-203, Unigene42685_Ganxin-203
40	Histidine metabolism	1 (0.39%)	39 (0.12%)	0.274121	0.548241	ko00340	CL8276.Contig2_Ganxin-203
41	Other types of O-glycan biosynthesis	1 (0.39%)	39 (0.12%)	0.274121	0.548241	ko00514	Unigene38315_Ganxin-203
42	Riboflavin metabolism	1 (0.39%)	43 (0.14%)	0.2976	0.581029	ko00740	Unigene38580_Ganxin-203
43	Base excision repair	2 (0.78%)	143 (0.46%)	0.326589	0.622797	ko03410	Unigene15196_Ganxin-203, Unigene15197_Ganxin-203
44	Cysteine and methionine metabolism	3 (1.17%)	251 (0.8%)	0.337549	0.629069	ko00270	Unigene30415_Ganxin-203, Unigene31742_Ganxin-203, Unigene969_Ganxin-203
45	Glycosphingolipid biosynthesis - ganglio series	1 (0.39%)	64 (0.2%)	0.409006	0.745299	ko00604	CL4434.Contig1_Ganxin-203
46	RNA polymerase	5 (1.95%)	520 (1.66%)	0.420774	0.750076	ko03020	Unigene33857_Ganxin-203, Unigene33858_Ganxin-203, CL3485.Contig1_Ganxin-203, Unigene33856_Ganxin-203, Unigene45301_Ganxin-203
47	Glutathione metabolism	2 (0.78%)	187 (0.6%)	0.453045	0.778461	ko00480	Unigene6280_Ganxin-203, Unigene21054_Ganxin-203
48	Brassinosteroid biosynthesis	1 (0.39%)	74 (0.24%)	0.455684	0.778461	ko00905	Unigene6849_Ganxin-203
49	Cyanoamino acid metabolism	2 (0.78%)	196 (0.63%)	0.477281	0.782866	ko00460	Unigene43647_Ganxin-203, CL7040.Contig1_Ganxin-203
50	SNARE interactions in vesicular transport	1 (0.39%)	85 (0.27%)	0.502799	0.782866	ko04130	Unigene38997_Ganxin-203
51	Basal transcription factors	2 (0.78%)	206 (0.66%)	0.50343	0.782866	ko03022	Unigene23831_Ganxin-203, Unigene47427_Ganxin-203
52	Pentose and glucuronate interconversions	6 (2.34%)	696 (2.22%)	0.505194	0.782866	ko00040	Unigene47356_Ganxin-203, Unigene12130_Ganxin-203, CL8276.Contig2_Ganxin-203, Unigene23761_Ganxin-203, Unigene47487_Ganxin-203, Unigene8997_Ganxin-203
53	Carbon fixation in photosynthetic organisms	2 (0.78%)	207 (0.66%)	0.505999	0.782866	ko00710	Unigene42383_Ganxin-203, Unigene36436_Ganxin-203
54	beta-Alanine metabolism	1 (0.39%)	89 (0.28%)	0.518906	0.787968	ko00410	CL8276.Contig2_Ganxin-203
55	Lysine degradation	1 (0.39%)	94 (0.3%)	0.538309	0.793783	ko00310	CL8276.Contig2_Ganxin-203
56	Propanoate metabolism	1 (0.39%)	95 (0.3%)	0.542095	0.793783	ko00640	CL8276.Contig2_Ganxin-203
57	Nitrogen metabolism	1 (0.39%)	101 (0.32%)	0.564172	0.797622	ko00910	CL8282.Contig3_Ganxin-203
58	Ubiquinone and other terpenoid-quinone biosynthesis	1 (0.39%)	101 (0.32%)	0.564172	0.797622	ko00130	Unigene28945_Ganxin-203
59	Zeatin biosynthesis	1 (0.39%)	112 (0.36%)	0.601927	0.813167	ko00908	Unigene6849_Ganxin-203
60	Phenylalanine, tyrosine and tryptophan biosynthesis	1 (0.39%)	112 (0.36%)	0.601927	0.813167	ko00400	Unigene10902_Ganxin-203
61	Porphyrin and chlorophyll metabolism	1 (0.39%)	116 (0.37%)	0.614834	0.813167	ko00860	Unigene9858_Ganxin-203
62	Valine, leucine and isoleucine degradation	1 (0.39%)	116 (0.37%)	0.614834	0.813167	ko00280	CL8276.Contig2_Ganxin-203
63	Protein export	1 (0.39%)	129 (0.41%)	0.653968	0.851196	ko03060	Unigene36512_Ganxin-203
64	Purine metabolism	6 (2.34%)	835 (2.67%)	0.680965	0.872486	ko00230	Unigene33857_Ganxin-203, Unigene33858_Ganxin-203, CL3485.Contig1_Ganxin-203, Unigene33856_Ganxin-203, Unigene45301_Ganxin-203, Unigene29793_Ganxin-203
65	Citrate cycle (TCA cycle)	1 (0.39%)	146 (0.47%)	0.699228	0.882104	ko00020	Unigene50899_Ganxin-203
66	Amino sugar and nucleotide sugar metabolism	3 (1.17%)	449 (1.43%)	0.712874	0.884478	ko00520	CL4973.Contig3_Ganxin-203, Unigene15014_Ganxin-203, CL4434.Contig1_Ganxin-203
67	Glycine, serine and threonine metabolism	1 (0.39%)	160 (0.51%)	0.732036	0.884478	ko00260	Unigene36281_Ganxin-203
68	Pyrimidine metabolism	5 (1.95%)	747 (2.39%)	0.73347	0.884478	ko00240	Unigene33857_Ganxin-203, Unigene33858_Ganxin-203, CL3485.Contig1_Ganxin-203, Unigene33856_Ganxin-203, Unigene45301_Ganxin-203
69	Glycolysis / Gluconeogenesis	3 (1.17%)	481 (1.54%)	0.755325	0.897633	ko00010	CL4973.Contig3_Ganxin-203, CL8276.Contig2_Ganxin-203, Unigene7107_Ganxin-203
70	Circadian rhythm - plant	1 (0.39%)	183 (0.58%)	0.778375	0.903161	ko04712	Unigene1573_Ganxin-203
71	Glycerolipid metabolism	1 (0.39%)	185 (0.59%)	0.782005	0.903161	ko00561	CL8276.Contig2_Ganxin-203
72	Galactose metabolism	2 (0.78%)	363 (1.16%)	0.79898	0.903349	ko00052	CL4973.Contig3_Ganxin-203, CL3001.Contig4_Ganxin-203
73	Inositol phosphate metabolism	1 (0.39%)	198 (0.63%)	0.804201	0.903349	ko00562	Unigene34001_Ganxin-203
74	Plant hormone signal transduction	8 (3.13%)	1343 (4.29%)	0.862219	0.949388	ko04075	Unigene42192_Ganxin-203, Unigene50059_Ganxin-203, Unigene24566_Ganxin-203, CL3012.Contig2_Ganxin-203, Unigene28606_Ganxin-203, Unigene28134_Ganxin-203, Unigene40886_Ganxin-203, CL5895.Contig4_Ganxin-203
75	Pyruvate metabolism	1 (0.39%)	246 (0.79%)	0.868342	0.949388	ko00620	CL8276.Contig2_Ganxin-203
76	Homologous recombination	1 (0.39%)	264 (0.84%)	0.886567	0.956559	ko03440	Unigene988_Ganxin-203
77	RNA degradation	2 (0.78%)	515 (1.64%)	0.925154	0.956977	ko03018	Unigene47203_Ganxin-203, Unigene46664_Ganxin-203
78	Nucleotide excision repair	1 (0.39%)	315 (1.01%)	0.925663	0.956977	ko03420	Unigene27487_Ganxin-203
79	Fructose and mannose metabolism	1 (0.39%)	321 (1.03%)	0.929272	0.956977	ko00051	CL4973.Contig3_Ganxin-203
80	Starch and sucrose metabolism	6 (2.34%)	1211 (3.87%)	0.933636	0.956977	ko00500	Unigene47356_Ganxin-203, CL4973.Contig3_Ganxin-203, Unigene12130_Ganxin-203, Unigene23761_Ganxin-203, Unigene47487_Ganxin-203, Unigene8997_Ganxin-203
81	Ribosome biogenesis in eukaryotes	1 (0.39%)	489 (1.56%)	0.982512	0.994642	ko03008	Unigene6280_Ganxin-203
82	Plant-pathogen interaction	3 (1.17%)	1673 (5.34%)	0.99991	0.99991	ko04626	Unigene28606_Ganxin-203, Unigene42149_Ganxin-203, Unigene28607_Ganxin-203
